# Supplementary material for: A single day of TGF-β1 exposure activates chondrogenic and hypertrophic differentiation pathways in bone marrow-derived stromal cells
Source: Commun Biol. 2021 Jan 4;4:29. doi: 10.1038/s42003-020-01520-0 (PMC7782775; doi:10.1038/s42003-020-01520-0)
Supplement: Supplementary file 3 — Supplementary Data 1 [file 42003_2020_1520_MOESM3_ESM.xlsx]

## Sheet: Day0 pre-induction
GeneID	GeneName	logFC	logCPM	F	PValue	FDR	X01	X25	X26	X27	X02	X03	X49	X50	X51	X64	X65	X66	X79	X80	X81
152573	SHISA3	10.7122	1.25975	573.304	8.1741e-24	2.55414e-21	0	178	164	179	0	0	0	0	0	0	0	0	373	378	541
81704	DOCK8	10.3648	1.77717	284.164	4.9835e-26	2.52371e-23	0	534	521	530	0	0	0	1	0	0	0	0	230	217	304
152273	FGD5	10.0034	1.20167	598.899	5.33082e-33	9.78605e-30	0	314	320	336	0	0	0	0	0	1	0	0	234	241	382
147495	APCDD1	8.91884	4.49944	186.933	3.18035e-21	5.0768e-19	3	3022	3245	3019	0	2	11	12	8	0	0	0	922	891	1414
7053	TGM3	8.31987	-0.839538	230.933	1.36073e-23	3.84301e-21	0	43	56	58	1	0	0	0	0	0	0	0	120	98	192
10529	NEBL	8.25005	7.37885	168.469	4.18494e-20	4.9168e-18	4	339	410	359	0	1	0	1	1	4	6	2	856	933	1352
7148	TNXB	8.21719	6.53974	370.122	2.83698e-29	2.45082e-26	18	18583	21900	22892	28	28	21	37	18	133	123	136	15228	13393	20171
3236	HOXD10	8.13096	-0.228445	227.829	3.28058e-17	2.01584e-15	0	79	88	69	0	0	0	0	0	0	0	0	21	20	29
9464	HAND2	8.0668	-0.202043	283.202	9.48633e-23	2.17682e-20	1	39	62	49	0	0	0	0	0	0	0	0	84	93	149
9452	ITM2A	7.95964	2.31016	163.564	8.04413e-19	6.49099e-17	0	78	63	66	0	0	0	1	0	0	0	0	59	67	110
10216	PRG4	7.94694	11.4773	150.28	6.51447e-19	5.46694e-17	14	3038	3236	3413	11	10	2	8	6	8	10	5	894	876	1260
6910	TBX5	7.80012	1.42983	373.947	2.10742e-29	2.1775e-26	0	205	257	211	2	0	2	0	2	0	0	0	137	143	199
9496	TBX4	7.67584	3.93118	426.849	4.41373e-31	5.89273e-28	1	1157	1273	1248	5	3	0	3	1	5	15	12	786	785	1261
974	CD79B	7.49108	-0.960414	217.977	6.20536e-23	1.49397e-20	1	70	71	50	0	0	0	0	0	0	0	0	38	34	55
2078	ERG	7.47345	5.13487	861.063	1.97892e-40	1.45312e-36	11	1098	1123	1075	9	14	7	6	8	7	10	3	1656	1647	2635
150	ADRA2A	7.46024	3.06995	80.2165	3.92048e-13	1.06623e-11	1	432	532	444	1	0	1	0	0	12	6	8	619	613	1091
223117	SEMA3D	7.33915	2.17847	190.986	1.85225e-21	3.12017e-19	2	124	147	117	0	1	1	0	1	1	1	1	178	208	279
55016	MARCH1	7.25079	0.665308	221.998	7.16074e-22	1.2983e-19	1	47	44	53	0	0	1	1	2	3	1	2	313	372	467
5320	PLA2G2A	7.21658	3.41522	34.6166	1.34301e-07	1.23117e-06	2	2	3	1	2	0	0	0	0	2	0	0	218	194	352
218	ALDH3A1	7.20491	1.37921	306.087	6.31122e-27	3.86194e-24	3	215	332	248	8	7	2	1	1	4	5	4	796	771	1281
5649	RELN	7.12106	0.237702	84.2386	1.55803e-13	4.56712e-12	0	40	50	38	1	2	0	1	1	0	0	0	132	157	199
6004	RGS16	7.05439	3.28414	193.358	1.35536e-21	2.34174e-19	7	609	783	640	9	5	6	6	6	5	5	6	846	858	1403
692094	MSMP	7.05136	2.38518	64.687	1.78813e-11	3.55833e-10	0	1259	1327	1343	0	0	10	10	6	4	4	8	38	28	28
145270	PRIMA1	7.04325	-0.577245	96.6752	3.85843e-14	1.28201e-12	0	1	2	5	0	0	1	0	0	2	1	1	161	163	259
25924	MYRIP	6.99595	0.815229	230.071	3.05036e-22	6.05373e-20	2	45	42	44	0	1	2	1	0	1	1	1	228	209	347
10800	CYSLTR1	6.97395	1.52084	113.029	1.89458e-15	8.23188e-14	1	43	50	52	2	0	0	0	1	1	1	0	137	145	220
101927953	LOC101927953	6.95414	-1.2028	160.818	2.45715e-16	1.29339e-14	0	23	24	24	0	0	0	0	1	0	0	0	42	39	68
10875	FGL2	6.8899	-0.0362894	165.677	6.28893e-20	6.99692e-18	3	65	69	67	1	0	3	0	1	0	0	1	173	191	286
1748	DLX4	6.85458	0.42072	84.6025	4.41409e-13	1.18787e-11	1	49	40	41	0	0	0	0	1	0	3	1	119	145	200
6327	SCN2B	6.64321	0.462218	169.907	3.39975e-20	4.23125e-18	0	25	25	9	0	0	0	1	0	1	0	0	57	49	78
9229	DLGAP1	6.62724	-0.546	192.665	1.9834e-20	2.57771e-18	3	48	55	70	0	0	0	2	0	1	1	0	102	120	185
57221	KIAA1244	6.50587	2.32415	167.323	4.94364e-20	5.67206e-18	12	155	147	129	13	7	8	8	7	5	5	2	1031	1085	1644
57211	GPR126	6.50566	5.5084	339.95	3.25619e-28	2.27716e-25	17	1826	1808	1899	16	23	37	33	27	7	7	5	1430	1510	2291
84417	C2orf40	6.49477	3.02902	168.9	3.9319e-20	4.75115e-18	0	45	46	34	1	1	1	1	0	0	0	0	56	70	90
283174	MIR4697HG	6.46763	2.93604	176.899	1.25951e-20	1.74501e-18	1	44	58	48	0	0	2	0	0	1	0	2	74	108	122
124220	ZG16B	6.4611	-1.15187	158.847	1.53397e-18	1.17333e-16	0	48	44	52	0	0	0	0	3	0	0	1	62	51	79
2662	GDF10	6.40758	6.16334	63.2479	2.60676e-11	5.04385e-10	2	87	82	81	0	1	0	0	0	2	0	0	34	36	63
4010	LMX1B	6.40642	-0.0882417	155.432	2.46971e-18	1.79116e-16	0	59	61	87	0	0	2	1	1	0	0	0	32	32	54
64094	SMOC2	6.33402	8.22419	51.0584	7.61695e-10	1.10101e-08	2	12	9	7	1	0	0	0	0	3	4	5	224	245	423
10630	PDPN	6.22751	5.21295	82.8986	2.11291e-13	6.04876e-12	21	403	462	383	16	13	40	30	33	12	9	9	2261	2297	3622
5179	PENK	6.22536	9.49212	71.4951	3.17579e-12	7.28745e-11	274	11699	11559	11469	196	262	36	37	38	854	984	827	38947	42228	64900
63895	PIEZO2	6.21146	4.31975	182.163	6.07623e-21	9.10566e-19	2	1389	1396	1280	2	3	65	71	58	12	8	4	2086	2167	3337
79603	CERS4	6.17116	0.755105	124.055	5.2717e-17	3.16001e-15	0	55	73	57	0	2	3	2	3	0	0	2	140	124	223
54549	SDK2	6.1618	5.16373	102.057	3.44958e-15	1.41116e-13	6	14	14	19	3	3	4	1	3	2	0	0	333	285	474
2203	FBP1	6.13694	-0.877002	124.75	4.65726e-17	2.81467e-15	1	42	27	24	1	0	0	1	0	2	2	2	132	89	196
2651	GCNT2	6.11587	-0.456401	165.828	5.92921e-19	5.12214e-17	1	127	166	142	1	1	2	1	1	1	2	4	83	87	137
10586	MAB21L2	6.09149	3.64025	228.79	9.83938e-21	1.40292e-18	33	658	678	670	35	43	7	2	1	0	1	1	980	1052	1581
4653	MYOC	6.06273	-0.716408	95.6321	1.24396e-12	3.0964e-11	0	19	25	14	0	0	3	0	2	1	0	0	66	94	129
7138	TNNT1	6.02425	0.538721	64.5152	4.19816e-11	7.82414e-10	1	58	49	51	1	0	1	1	3	7	5	3	235	267	393
255480	TBX5-AS1	6.00407	1.17865	156.606	2.44495e-19	2.36227e-17	1	202	205	153	1	3	5	4	3	0	0	0	64	82	109
342035	GLDN	5.98828	2.3698	77.7125	7.05467e-13	1.83696e-11	1	4	6	4	2	1	1	0	0	4	5	5	250	232	391
5549	PRELP	5.9865	11.2958	250.849	1.4954e-24	5.77933e-22	160	4019	4467	3912	111	116	118	114	121	175	208	172	12098	12018	19866
3237	HOXD11	5.97185	-0.921733	147.017	1.1591e-15	5.28652e-14	0	10	8	20	0	0	0	0	0	0	0	0	9	6	15
81706	PPP1R14C	5.96159	4.2246	230.193	1.48128e-23	4.10455e-21	5	108	99	85	8	4	2	0	0	1	4	2	221	257	395
3373	HYAL1	5.8446	2.84784	526.941	8.13098e-34	1.70588e-30	7	257	253	244	5	4	7	4	10	1	7	8	356	393	651
85397	RGS8	5.83342	-1.79306	135.658	7.03464e-18	4.71738e-16	0	24	22	27	0	2	0	0	0	0	0	1	32	29	42
85004	RERG	5.78983	2.33105	83.7436	1.74305e-13	5.05338e-12	0	17	28	11	0	0	2	0	1	0	0	0	31	31	56
120114	FAT3	5.75407	5.36724	139.899	3.46754e-18	2.47205e-16	4	362	361	404	6	4	13	8	5	4	4	3	256	208	337
57007	ACKR3	5.74563	4.61053	149.306	7.59464e-19	6.19638e-17	2	470	474	510	1	2	36	29	29	14	21	19	1175	1157	1945
29842	TFCP2L1	5.72118	-1.15403	37.6449	7.18619e-08	6.92496e-07	0	29	28	25	0	0	0	0	0	0	0	1	4	2	5
10149	GPR64	5.71849	2.56745	240.292	4.73533e-24	1.61728e-21	1	220	226	227	1	2	1	7	2	8	10	11	276	252	410
4969	OGN	5.71683	7.79565	200.722	5.23116e-22	1.01085e-19	7	448	531	377	3	3	6	3	7	38	40	40	1107	1183	1720
2922	GRP	5.71676	-1.30233	68.7154	3.71283e-10	5.72158e-09	1	12	11	14	3	0	0	1	0	0	0	1	74	69	82
6262	RYR2	5.69901	-1.6735	19.5615	8.52775e-05	0.000418159	0	13	16	7	0	0	0	0	0	0	0	0	8	5	6
389676	C8orf87	5.66458	-1.15046	18.6957	0.000172592	0.000779182	0	1	0	0	0	0	0	0	0	0	0	0	19	11	23
9051	PSTPIP1	5.65726	-0.158909	128.742	2.30323e-17	1.4643e-15	1	77	96	74	1	3	8	1	2	2	0	0	110	120	198
57139	RGL3	5.6535	0.0248836	150.087	6.71555e-19	5.60367e-17	0	37	34	29	0	0	0	0	0	1	1	2	23	20	53
3851	KRT4	5.61098	-1.75063	31.2218	2.88873e-06	2.02791e-05	0	0	0	1	0	0	0	0	1	0	0	0	23	26	35
6097	RORC	5.6089	-1.0001	29.1531	1.65874e-06	1.22907e-05	0	9	15	7	0	0	0	0	0	0	0	0	7	3	12
55244	SLC47A1	5.59441	0.206494	151.587	5.30771e-19	4.72419e-17	1	95	85	106	1	3	2	0	1	4	4	1	93	87	145
114805	GALNT13	5.5686	0.906597	54.5863	1.15771e-09	1.62699e-08	0	1	0	2	0	0	0	0	0	0	0	0	13	13	22
403323	FLJ20444	5.54319	-1.43258	35.8338	3.46601e-07	2.912e-06	0	8	21	9	0	0	0	0	0	0	0	0	5	2	5
3242	HPD	5.49568	-0.288734	114.318	1.51258e-15	6.73144e-14	1	9	11	7	0	0	0	0	1	0	1	2	48	52	74
51294	PCDH12	5.48779	-1.58041	92.2656	2.65469e-14	9.00389e-13	2	49	27	36	0	1	2	0	0	0	0	0	27	23	37
2167	FABP4	5.48286	1.49846	136.683	5.92058e-18	4.06306e-16	3	212	239	216	6	6	4	4	4	5	4	1	151	149	200
79816	TLE6	5.43564	-1.09824	131.237	1.49437e-17	9.66797e-16	2	52	58	53	2	1	0	1	1	0	0	0	21	29	40
102723401	LOC102723401	5.43553	1.36797	19.0313	6.07734e-05	0.000308989	0	4	5	0	0	0	0	0	0	0	0	0	9	13	15
9355	LHX2	5.42842	-0.903618	91.7948	1.00916e-13	3.04949e-12	0	32	33	27	0	0	0	1	1	0	2	1	29	30	41
55118	CRTAC1	5.42134	4.0565	10.5782	0.0017801	0.00603196	0	9	10	3	0	0	0	0	0	1	0	0	17	13	23
56033	BARX1	5.38885	4.96864	127.455	2.88537e-17	1.78044e-15	11	924	912	1065	8	10	31	33	26	37	54	55	1216	1387	2247
12	SERPINA3	5.35769	9.11506	110.672	6.30649e-16	3.00705e-14	9	45	50	44	10	11	5	10	4	3	4	3	405	475	646
93649	MYOCD	5.35462	0.908358	183.172	5.29302e-21	8.01374e-19	0	164	213	188	1	0	15	12	10	4	9	15	399	390	537
440738	MAP1LC3C	5.34393	-0.29394	121	4.83305e-16	2.38984e-14	4	161	184	138	7	1	2	2	0	0	2	3	42	45	46
3484	IGFBP1	5.31377	1.00018	155.979	2.28701e-18	1.67935e-16	7	414	359	447	13	14	3	3	1	19	15	21	410	399	617
253264	ZNF503-AS1	5.27034	-0.860522	87.9529	6.79112e-14	2.13564e-12	0	26	26	20	0	0	1	0	2	0	0	0	11	9	32
22997	IGSF9B	5.24213	2.23833	122.657	6.77515e-17	3.94841e-15	1	20	31	39	0	0	2	1	3	1	1	1	50	62	100
2199	FBLN2	5.2257	6.55792	188.843	2.46243e-21	3.97399e-19	80	4001	4324	4443	86	100	124	133	125	87	114	99	3189	3063	5564
6442	SGCA	5.2189	2.7821	109.01	8.6968e-16	4.04181e-14	1	24	33	25	0	2	1	1	1	1	2	4	78	80	131
100507127	LINC00707	5.19016	-0.266376	96.8564	1.70581e-13	4.96071e-12	7	100	89	79	6	2	1	0	1	2	5	5	146	140	190
10439	OLFM1	5.18704	3.86163	199.757	5.91741e-22	1.08629e-19	1	264	247	240	4	1	9	9	12	11	10	12	283	283	455
392255	GDF6	5.17437	4.94682	183.794	4.86241e-21	7.51677e-19	241	7033	7255	7729	272	270	45	39	43	54	75	62	1171	1294	2017
286133	SCARA5	5.13924	-0.241039	61.0855	9.84551e-11	1.7152e-09	3	55	56	51	2	2	0	0	1	2	3	6	88	89	160
4645	MYO5B	5.10967	2.42124	201.472	4.75465e-22	9.31024e-20	2	95	94	85	2	2	2	4	1	3	3	1	70	66	95
816	CAMK2B	5.09821	-0.889662	94.3422	1.7043e-14	6.01668e-13	7	120	112	131	4	3	0	2	0	0	0	0	7	15	24
29125	C11orf21	5.09599	-0.990187	46.3027	3.13536e-09	4.00399e-08	0	47	51	39	0	3	0	1	0	0	0	1	5	5	6
101929415	RP11-17A4.2	5.05592	1.82877	26.4805	2.43393e-06	1.7411e-05	0	11	17	11	0	1	0	0	2	7	7	6	182	239	33
203447	NRK	5.00304	2.96062	122.224	7.32575e-17	4.21906e-15	4	200	158	203	1	3	3	6	4	1	6	3	51	36	65
11170	FAM107A	4.99544	0.758809	106.789	1.34247e-15	6.02923e-14	4	100	122	134	2	2	2	4	2	1	1	1	20	18	63
253935	ANGPTL5	4.99345	4.74862	149.121	7.81991e-19	6.34493e-17	13	151	184	189	8	5	5	1	2	17	18	15	350	407	569
102724420	LOC102724420	4.96808	-1.49234	134.601	5.37543e-17	3.20909e-15	1	37	29	34	1	1	0	1	0	1	2	1	27	27	51
760	CA2	4.91375	2.75243	46.9841	2.55048e-09	3.32355e-08	20	210	192	204	21	16	0	0	0	2	2	3	193	208	311
100133941	CD24	4.90718	5.91999	114.061	3.30615e-16	1.68007e-14	28	179	198	138	34	28	17	17	18	30	39	32	1207	1263	1988
8854	ALDH1A2	4.89636	-0.608854	111.479	1.1326e-13	3.39458e-12	0	9	12	7	0	0	0	2	1	0	0	0	19	19	26
101928399	LOC101928399	4.89565	0.636696	59.6376	6.84004e-11	1.21922e-09	0	15	14	17	0	0	1	1	0	0	0	0	6	6	15
10232	MSLN	4.87202	1.35769	111.902	4.98231e-16	2.45537e-14	0	27	50	43	1	0	3	8	4	3	5	3	125	111	226
6275	S100A4	4.86589	5.50535	224.92	2.72891e-23	7.03102e-21	341	5328	5705	4819	264	277	183	139	135	60	81	58	3704	4057	6544
1734	DIO2	4.85963	2.04709	40.1969	2.11668e-08	2.27566e-07	2	11	19	15	4	3	1	2	1	1	1	0	76	76	130
23650	TRIM29	4.858	2.26933	54.0974	3.1793e-10	4.97774e-09	0	1	3	4	0	1	5	2	1	2	0	3	85	78	138
4312	MMP1	4.83039	5.75179	42.0826	1.15976e-08	1.30917e-07	73	11094	10245	12118	123	73	129	143	117	326	410	317	162	172	245
56203	LMOD3	4.81993	-1.25415	43.7191	1.1242e-08	1.27392e-07	0	10	5	2	1	0	0	1	0	0	1	0	21	18	31
151126	ZNF385B	4.81987	5.08579	71.4983	3.1733e-12	7.28745e-11	10	198	184	162	5	7	0	0	1	2	2	2	12	15	16
101927703	LOC101927703	4.81783	1.41861	149.44	7.43564e-19	6.11707e-17	0	17	27	22	1	1	0	2	0	1	2	1	38	28	51
163933	FAM43B	4.81047	1.51825	172.815	2.24155e-20	2.88766e-18	7	82	88	98	8	10	3	0	0	4	3	5	128	134	269
10653	SPINT2	4.80012	4.02709	208.018	2.08943e-22	4.38363e-20	17	533	550	564	13	13	13	16	27	15	13	12	257	318	487
1356	CP	4.7988	2.39716	55.7783	1.97979e-10	3.23058e-09	4	57	55	39	6	2	12	3	4	9	13	11	281	324	485
3897	L1CAM	4.76469	1.43663	49.08	1.36224e-09	1.88557e-08	0	21	17	15	0	1	2	0	1	5	1	4	62	62	117
100132111	LOC100132111	4.75941	-0.850459	88.5149	5.9998e-14	1.90309e-12	0	23	18	18	1	3	0	0	0	0	1	0	15	21	24
347365	ITIH6	4.75798	5.17256	28.8074	1.03452e-06	8.03008e-06	3	3	2	3	0	0	0	1	0	1	0	1	38	37	56
364	AQP7	4.73612	-1.5555	84.7913	2.27951e-12	5.40822e-11	1	25	29	23	2	0	2	1	0	0	0	0	15	15	31
8483	CILP	4.72945	10.1521	32.8627	2.45441e-07	2.13287e-06	2	57	58	44	4	3	1	2	1	6	4	6	104	138	142
5272	SERPINB9	4.72728	2.63335	96.7677	1.02305e-14	3.74676e-13	6	68	85	83	9	7	18	17	14	24	39	38	787	839	1288
2152	F3	4.72587	4.1686	51.9971	5.80108e-10	8.63167e-09	4	19	9	8	3	0	39	35	32	20	17	17	796	910	1325
6755	SSTR5	4.72562	-0.589201	40.3818	3.07013e-08	3.17521e-07	0	2	3	4	0	0	0	0	0	0	0	0	5	5	9
414152	C10orf105	4.71692	2.21288	63.4065	2.50016e-11	4.84398e-10	1	7	4	3	1	0	2	0	0	3	6	2	65	86	133
1306	COL15A1	4.71054	4.51349	38.9254	3.19561e-08	3.27787e-07	11	13	13	15	14	11	18	14	4	7	12	13	519	502	799
785	CACNB4	4.70497	0.346312	151.912	5.04564e-19	4.57409e-17	2	53	65	60	1	4	7	4	4	3	2	4	109	112	184
1825	DSC3	4.70206	1.64345	7.36636	0.00865405	0.023337	0	2	6	0	0	0	0	0	0	0	0	0	7	6	6
8711	TNK1	4.6879	0.925971	72.3822	2.55168e-12	5.98627e-11	1	8	10	7	1	0	0	0	0	0	2	3	32	30	66
7351	UCP2	4.68534	1.43034	124.976	4.47344e-17	2.71475e-15	6	396	468	420	2	2	31	23	28	7	11	9	240	256	379
2828	GPR4	4.67174	-1.28578	86.3876	9.61267e-14	2.92852e-12	0	23	27	42	1	2	1	1	0	2	3	1	41	41	37
2901	GRIK5	4.66783	-1.22801	78.702	5.5863e-13	1.46763e-11	0	39	32	38	1	0	1	3	1	1	0	0	12	8	21
9633	MTL5	4.65583	-1.18893	92.6934	2.42193e-14	8.32985e-13	1	55	59	55	1	1	2	4	0	0	3	0	18	15	31
80022	MYO15B	4.64532	1.29332	173.751	1.96245e-20	2.57771e-18	2	93	170	125	0	1	3	5	5	6	5	8	65	74	110
116039	OSR2	4.63772	1.66841	150.45	6.34288e-19	5.38448e-17	1	355	417	386	1	9	11	9	5	21	20	27	187	178	310
79784	MYH14	4.61988	0.999085	11.0913	0.00148447	0.00516244	0	0	1	0	0	0	0	0	0	0	0	0	8	5	12
478	ATP1A3	4.58846	-1.30948	59.7432	6.64699e-11	1.18901e-09	0	12	11	8	0	0	0	0	0	1	7	1	40	40	59
64344	HIF3A	4.58842	3.11003	41.0704	1.59968e-08	1.76241e-07	0	22	27	23	0	1	1	1	1	0	0	0	5	9	4
53826	FXYD6	4.5823	4.76268	27.3852	1.74042e-06	1.28505e-05	0	23	28	20	0	0	1	1	0	0	2	1	8	11	17
154	ADRB2	4.5822	2.09441	154.093	3.59648e-19	3.38577e-17	33	700	757	753	24	20	21	11	12	25	17	14	174	205	345
133396	IL31RA	4.57472	2.48301	74.8023	1.41479e-12	3.47451e-11	68	1219	1197	1142	64	68	6	5	10	5	10	7	83	91	140
57596	BEGAIN	4.55875	-0.312777	70.3775	4.19231e-12	9.38541e-11	1	32	44	31	1	1	1	2	2	3	4	2	55	48	91
144481	SOCS2-AS1	4.54621	-0.490331	100.044	5.19669e-15	2.05158e-13	0	33	39	27	1	2	1	0	1	1	1	2	26	17	24
93010	B3GNT7	4.53941	4.90782	57.9379	1.08778e-10	1.87722e-09	2	43	54	41	2	3	0	1	1	1	0	2	19	17	43
1672	DEFB1	4.53864	-0.0256965	13.8149	0.000883584	0.00328099	0	0	0	0	0	0	0	0	0	0	0	0	5	6	14
5950	RBP4	4.53101	6.14938	86.17	1.00914e-13	3.04949e-12	15	128	110	107	17	15	24	27	27	19	9	9	565	620	1089
55890	GPRC5C	4.50201	5.40681	36.4049	7.34482e-08	7.06391e-07	1	1	1	3	2	0	1	1	0	0	2	1	35	46	61
7039	TGFA	4.50122	2.42603	162.868	9.52135e-20	1.00597e-17	3	103	85	81	4	5	2	4	2	2	4	2	41	68	75
284561	LOC284561	4.48962	0.0311081	20.7881	2.18877e-05	0.000124398	1	1	1	3	0	0	1	0	2	0	0	0	21	26	32
6345	SRL	4.48932	-1.54154	74.2409	1.3158e-11	2.66535e-10	0	10	13	10	0	0	0	0	0	1	0	2	11	12	13
3757	KCNH2	4.47101	3.06242	28.6833	1.0822e-06	8.36487e-06	1	1	3	1	0	2	1	2	0	0	1	0	27	36	63
3598	IL13RA2	4.45326	2.42703	199.778	5.90093e-22	1.08629e-19	19	620	597	605	25	30	1	11	6	42	42	45	410	454	651
127294	MYOM3	4.41764	1.29732	41.6487	1.33065e-08	1.48157e-07	0	5	1	1	0	0	1	0	0	0	0	0	7	9	14
6079	SNORD15A	4.41166	-1.28193	19.2687	4.04309e-05	0.00021529	0	0	1	1	0	0	0	2	0	1	0	0	21	14	29
4241	MFI2	4.37943	7.5483	396.191	3.93095e-30	4.81082e-27	158	1715	1839	1912	121	79	63	64	59	113	128	126	2024	2084	3393
9671	WSCD2	4.37043	1.95803	10.3657	0.00220866	0.00726623	0	2	3	5	1	0	0	0	0	0	0	0	10	7	8
3745	KCNB1	4.37025	0.212682	148.651	8.42286e-19	6.75946e-17	1	112	110	97	1	2	6	10	7	4	11	6	106	119	156
1311	COMP	4.36622	12.5784	48.6068	1.56784e-09	2.13197e-08	69	191	212	180	25	34	12	15	14	61	57	62	1119	1304	1927
252884	ZNF396	4.36557	0.697569	256.523	8.17537e-25	3.43038e-22	2	64	103	49	2	4	4	4	1	2	3	1	34	40	54
10218	ANGPTL7	4.354	10.2066	26.2738	2.62901e-06	1.86791e-05	8	33	39	35	5	4	2	1	1	4	3	12	144	131	190
1747	DLX3	4.33485	1.37004	56.8733	1.4594e-10	2.45433e-09	2	108	84	91	0	3	1	2	1	13	24	19	166	181	295
80763	C12orf39	4.33055	-0.554298	69.5857	5.11087e-12	1.11927e-10	1	25	25	29	4	1	1	1	2	9	4	15	133	131	208
9723	SEMA3E	4.32771	1.22101	70.6089	3.95731e-12	8.90001e-11	3	58	53	69	2	3	1	1	2	2	2	3	25	36	39
101928584	LOC101928584	4.31424	3.51945	87.4269	7.62932e-14	2.37382e-12	13	19	32	14	10	9	16	13	13	33	44	25	652	669	1011
1240	CMKLR1	4.30685	5.70648	115.528	2.50928e-16	1.30678e-14	32	151	159	156	40	33	39	37	40	16	21	18	906	929	1411
221002	RASGEF1A	4.30262	0.535814	75.9376	1.07658e-12	2.70402e-11	1	41	61	47	3	2	0	0	4	2	4	0	21	23	46
57509	MTUS1	4.29988	1.89503	114.49	3.04914e-16	1.56027e-14	2	125	136	120	2	2	14	5	11	5	5	2	86	75	130
9620	CELSR1	4.28374	2.47995	121.79	7.9242e-17	4.49323e-15	12	303	288	373	18	13	26	17	23	9	11	13	260	242	463
796	CALCA	4.26218	-1.6646	39.2028	5.97057e-08	5.84399e-07	0	4	4	2	0	0	0	0	0	0	0	0	3	2	5
9244	CRLF1	4.25125	5.74896	60.8411	4.94375e-11	9.08685e-10	6	31	39	33	7	13	21	14	12	13	21	28	461	426	802
283383	GPR133	4.24383	2.89938	31.3313	4.194e-07	3.46029e-06	3	0	2	0	3	0	1	2	0	0	0	0	43	29	62
23136	EPB41L3	4.23747	5.08159	205.689	2.79319e-22	5.69733e-20	62	746	784	920	90	78	70	67	55	26	25	34	1116	1160	1747
30812	SOX8	4.22984	5.62445	38.4978	3.67484e-08	3.73227e-07	4	6	8	5	6	0	1	0	1	0	0	0	35	54	64
1942	EFNA1	4.21909	2.66127	23.4058	7.81971e-06	4.98438e-05	2	1	2	0	0	1	1	0	0	1	0	0	20	24	36
130340	AP1S3	4.20641	1.74961	273.821	1.38222e-25	6.54814e-23	14	314	310	305	28	29	26	28	22	42	48	35	695	689	1148
168667	BMPER	4.19889	4.4544	193.985	1.24851e-21	2.18281e-19	193	2746	2965	2795	231	215	166	151	121	98	128	98	2423	2511	3941
55638	SYBU	4.18272	2.80514	253.533	1.12232e-24	4.57845e-22	16	312	332	282	16	8	18	10	15	14	17	10	156	192	289
55790	CSGALNACT1	4.16686	5.4247	106.654	1.37862e-15	6.15392e-14	108	1250	1289	1181	95	74	16	11	13	34	29	31	364	367	516
7068	THRB	4.1635	2.59092	51.5982	6.51121e-10	9.55281e-09	0	70	90	67	1	0	4	5	6	2	4	2	19	31	38
3078	CFHR1	4.10976	-1.57422	52.7018	4.73542e-10	7.14009e-09	1	4	5	1	1	0	0	1	1	0	0	1	23	13	31
1543	CYP1A1	4.10737	-1.18256	66.1566	2.48666e-10	3.97378e-09	1	36	49	40	0	0	3	1	2	7	7	6	60	54	103
8835	SOCS2	4.1019	4.22752	114.599	2.98754e-16	1.53947e-14	17	770	813	801	17	26	44	41	33	50	46	48	359	426	698
21	ABCA3	4.10079	1.93329	104.321	2.18907e-15	9.26474e-14	49	610	698	676	60	43	25	32	29	9	7	7	279	274	520
8605	PLA2G4C	4.09928	1.25094	146.849	1.12183e-18	8.71702e-17	5	116	168	180	2	2	9	9	7	7	8	17	95	101	141
5777	PTPN6	4.09701	-0.599622	81.1354	3.1682e-13	8.81214e-12	4	47	64	61	2	4	2	4	1	1	1	3	23	37	42
63876	PKNOX2	4.09369	3.74113	89.5296	4.80276e-14	1.56047e-12	2	44	47	44	4	1	7	11	8	12	18	10	206	209	317
10894	LYVE1	4.08369	-1.25848	28.2081	1.28675e-06	9.73532e-06	0	5	1	6	0	1	0	1	1	0	1	0	19	8	25
84870	RSPO3	4.05904	2.66274	65.9279	1.29627e-11	2.62942e-10	1	55	53	69	1	0	15	14	12	12	6	7	195	176	240
4256	MGP	4.05701	8.5031	117.531	1.72812e-16	9.19536e-15	35	143	132	122	49	37	17	7	7	20	19	14	513	557	823
929	CD14	4.05457	0.306718	110.86	6.08272e-16	2.9098e-14	18	252	240	221	11	7	9	12	7	4	7	12	72	82	144
4674	NAP1L2	4.02364	0.0236275	105.922	1.59279e-15	7.0035e-14	2	28	20	17	3	2	8	5	6	9	2	1	109	102	165
54102	CLIC6	3.99882	-0.0392191	86.3789	9.63146e-14	2.92852e-12	0	18	20	16	2	0	3	3	7	5	2	1	56	68	92
51200	CPA4	3.9988	4.39534	155.611	2.4084e-18	1.75969e-16	66	2796	3032	2513	71	94	491	477	437	377	472	417	6498	6887	10686
3791	KDR	3.99812	1.63277	40.5014	1.91926e-08	2.08787e-07	1	56	53	73	4	2	1	0	0	1	4	3	2	3	3
3911	LAMA5	3.99398	3.77873	238.117	6.03423e-24	1.9693e-21	47	702	810	941	35	45	71	74	73	27	23	23	635	544	981
1805	DPT	3.9908	10.6372	117.911	1.61072e-16	8.63322e-15	4	61	73	74	5	2	6	4	3	3	5	4	54	70	69
201501	ZBTB7C	3.96355	2.23037	71.308	3.3264e-12	7.60262e-11	1	13	20	12	1	0	1	1	0	3	9	4	48	52	84
5630	PRPH	3.95084	-1.52155	71.9968	2.80565e-12	6.48879e-11	0	15	17	13	2	1	1	2	1	0	1	1	14	22	30
10461	MERTK	3.94912	-0.563754	47.9228	1.92308e-09	2.57922e-08	1	26	31	26	0	4	0	0	0	1	0	1	1	2	4
3486	IGFBP3	3.94332	11.2432	145.041	1.49915e-18	1.15269e-16	19941	229542	248723	229167	21005	20402	26383	24222	22356	39241	48167	40517	555916	591129	920306
84665	MYPN	3.93905	2.10096	71.604	3.09144e-12	7.12731e-11	28	674	652	603	23	29	21	17	25	92	104	106	769	774	1293
130733	TMEM178A	3.92931	0.450398	122.332	7.18438e-17	4.15393e-15	6	30	37	31	6	2	0	2	3	7	2	1	49	70	103
102724852	LOC102724852	3.92567	1.83325	12.5979	0.000755772	0.00286392	0	1	0	1	0	0	0	0	0	0	0	0	2	2	10
9052	GPRC5A	3.92516	4.44226	71.1998	3.41687e-12	7.76815e-11	166	455	452	426	190	144	51	58	51	158	209	184	3126	2917	5082
11138	TBC1D8	3.92172	2.43788	120.956	9.21865e-17	5.16737e-15	96	1082	1198	1196	94	92	21	20	29	48	34	34	347	374	614
3575	IL7R	3.91574	3.10032	42.4164	1.04377e-08	1.19105e-07	36	420	403	425	33	31	130	114	78	95	87	89	1700	1695	2561
693199	MIR614	3.9156	-0.871662	45.5322	3.96589e-09	4.98656e-08	1	7	5	7	5	6	1	0	0	4	3	0	51	59	89
10446	LRRN2	3.89917	0.599115	16.3128	0.000154237	0.000704768	0	1	0	1	0	0	0	0	0	0	0	0	3	6	4
4642	MYO1D	3.89822	7.88705	115.418	2.56141e-16	1.32454e-14	20	646	683	739	27	21	178	163	137	86	101	69	1675	1786	2795
400793	C1orf226	3.87638	-0.760911	86.3474	9.69938e-14	2.94308e-12	0	12	6	12	3	1	0	2	1	2	1	1	16	29	54
388574	FLJ43681	3.87	-1.26977	28.4134	1.1939e-06	9.11311e-06	0	41	24	32	3	0	0	1	1	2	0	2	2	1	6
100506691	LOC100506691	3.85909	-1.11839	60.0483	6.12054e-11	1.10065e-09	6	48	45	33	6	1	1	1	1	0	1	1	13	24	28
102723716	LOC102723716	3.85559	-1.53257	66.9695	9.91877e-12	2.0662e-10	1	18	20	10	0	3	1	1	1	1	1	1	20	15	31
89832	CHRFAM7A	3.85166	-1.05553	18.5757	5.3716e-05	0.00027612	0	4	8	4	1	0	0	0	0	1	1	1	16	5	17
390664	C1QTNF8	3.83214	3.28963	19.2361	4.09738e-05	0.000217786	1	5	3	3	0	0	1	0	0	0	0	0	7	5	11
7140	TNNT3	3.83205	3.54886	31.1931	4.40363e-07	3.61496e-06	0	5	14	9	0	1	3	0	0	2	2	1	23	22	28
9368	SLC9A3R1	3.82993	4.63953	209.404	1.75992e-22	3.74582e-20	138	1403	1488	1491	155	141	150	150	146	73	90	70	1736	1742	2966
4094	MAF	3.81397	5.15786	76.733	8.90225e-13	2.27371e-11	69	371	473	364	87	95	179	139	146	83	144	133	2379	2618	4196
1326	MAP3K8	3.81353	1.05435	131.898	1.33377e-17	8.74456e-16	3	97	125	102	5	7	28	24	27	11	20	14	290	309	431
22866	CNKSR2	3.81062	0.579984	104.301	2.19795e-15	9.27559e-14	2	113	120	101	7	7	6	2	5	16	18	8	92	105	168
730101	LOC730101	3.79833	2.88863	164.579	7.3911e-20	7.98131e-18	80	1642	1953	1556	89	95	99	91	96	82	117	90	807	837	1213
5067	CNTN3	3.78894	0.218752	14.7709	0.000268913	0.00115307	1	4	4	8	1	0	9	12	11	0	2	0	105	89	144
161291	TMEM30B	3.7881	2.63406	286.731	3.88708e-26	2.03877e-23	11	364	351	358	13	6	24	22	16	31	42	43	253	264	411
124976	SPNS2	3.77689	2.43428	58.231	1.00368e-10	1.74645e-09	3	472	533	451	7	2	28	36	21	24	22	29	65	65	78
10882	C1QL1	3.77383	2.15375	62.8285	2.91178e-11	5.57527e-10	5	29	44	51	6	7	6	5	4	15	16	7	144	156	255
5803	PTPRZ1	3.75918	1.88461	33.2213	2.16773e-07	1.9063e-06	4	60	45	57	1	7	1	1	0	2	1	0	3	1	4
6781	STC1	3.74762	5.26241	73.7946	1.80633e-12	4.34882e-11	1412	10372	10401	11477	1428	1250	221	195	162	295	350	329	4894	5129	7617
3973	LHCGR	3.74702	-1.73922	17.011	0.00016116	0.000733207	0	7	2	3	0	0	0	0	0	0	0	1	2	3	6
643201	RP11-844P9.2	3.74373	0.456976	80.8859	3.35644e-13	9.21359e-12	2	56	82	55	4	9	5	6	5	1	1	2	40	44	54
8701	DNAH11	3.73983	0.214042	17.8049	7.3916e-05	0.000368101	1	68	63	68	0	1	3	5	4	3	5	4	10	30	11
326624	RAB37	3.73524	-0.552778	72.1822	2.68039e-12	6.22851e-11	1	46	40	38	2	6	2	3	3	2	0	2	24	21	36
83959	SLC4A11	3.73081	0.0423515	151.693	5.22054e-19	4.68812e-17	2	20	27	30	4	5	2	3	1	4	3	3	50	48	83
9423	NTN1	3.72664	-0.289339	91.0866	3.42306e-14	1.14253e-12	10	72	67	46	21	5	9	9	6	1	2	1	107	119	166
2306	FOXD2	3.7207	0.676465	111.354	5.53319e-16	2.69074e-14	4	33	42	44	4	4	10	0	1	2	3	4	52	46	82
653125	GOLGA8K	3.71948	-1.65392	9.15305	0.00412554	0.0123371	0	1	3	2	0	0	0	0	0	0	0	0	2	4	1
79695	GALNT12	3.71761	1.2116	154.02	3.63726e-19	3.40234e-17	26	315	313	335	25	15	6	10	8	38	49	46	275	296	502
718	C3	3.70151	2.81938	33.2378	2.15542e-07	1.89775e-06	6	11	13	7	16	7	22	24	26	36	46	54	587	590	930
100996662	LOC100996662	3.69535	-1.3166	39.5635	2.59714e-08	2.73025e-07	0	13	22	16	1	0	2	1	3	0	0	1	11	9	13
3235	HOXD9	3.69497	1.76575	124.425	4.93519e-17	2.97042e-15	8	129	161	157	12	7	10	23	13	4	5	0	85	80	129
3993	LLGL2	3.68741	-1.03102	38.5703	3.58867e-08	3.65234e-07	0	5	8	6	0	2	2	2	0	0	1	0	11	18	27
4884	NPTX1	3.68201	3.15479	27.2686	1.81694e-06	1.33794e-05	411	3578	3900	3864	426	370	30	26	22	26	25	31	39	50	80
11197	WIF1	3.68072	1.84435	39.8018	2.40442e-08	2.54772e-07	1	29	23	28	3	1	0	2	0	1	2	3	12	18	15
404550	C16orf74	3.67687	-0.197513	86.0339	1.04031e-13	3.13716e-12	7	157	141	170	7	5	5	12	6	16	14	9	72	69	122
101928011	LOC101928011	3.67103	-1.48665	74.7534	4.62891e-11	8.56173e-10	1	31	30	29	2	1	3	2	5	2	4	2	18	40	61
23017	FAIM2	3.64709	1.40818	89.7231	4.60402e-14	1.49922e-12	23	199	207	189	21	23	6	6	7	19	24	20	188	171	334
4314	MMP3	3.64287	11.85	13.4542	0.000479961	0.00191697	3	114	130	104	1	1	10	11	12	12	15	14	81	152	97
3768	KCNJ12	3.63752	1.07108	92.8632	2.33542e-14	8.0649e-13	1	20	13	12	4	6	1	4	5	5	7	2	81	64	119
10100	TSPAN2	3.63744	6.65432	69.2599	5.54687e-12	1.19973e-10	2	35	28	35	1	7	14	14	9	6	15	10	160	171	241
26153	KIF26A	3.63718	0.468413	50.9206	7.92928e-10	1.14278e-08	2	12	10	12	0	0	3	0	2	0	0	0	11	10	17
489	ATP2A3	3.63588	1.46688	61.0916	4.62255e-11	8.56076e-10	2	42	54	39	5	3	8	13	11	10	14	4	130	118	235
79774	GRTP1	3.6249	-0.367358	49.456	1.21881e-09	1.70633e-08	9	63	49	53	14	5	0	0	2	0	0	0	32	26	33
146336	SSTR5-AS1	3.62142	0.349412	39.8566	2.83096e-08	2.95071e-07	0	1	2	3	0	1	0	0	0	0	0	0	4	3	8
10418	SPON1	3.61922	3.6208	14.4412	0.000310545	0.00130903	1	27	11	20	1	4	0	6	0	11	11	4	73	69	135
192683	SCAMP5	3.61725	2.10542	117.162	1.85061e-16	9.81155e-15	8	90	109	99	6	5	22	15	21	19	20	16	241	239	344
2846	LPAR4	3.61678	5.26967	115.553	2.49776e-16	1.30678e-14	6	48	43	48	4	4	2	2	2	0	3	3	30	27	31
8817	FGF18	3.61521	0.740881	61.7746	3.85145e-11	7.25159e-10	2	18	19	21	1	3	10	5	6	1	1	4	65	53	118
116984	ARAP2	3.60982	-0.054131	31.5101	3.93793e-07	3.26184e-06	0	12	11	7	0	0	1	2	0	1	0	0	3	5	8
2919	CXCL1	3.60924	0.319913	62.3984	3.26292e-11	6.22328e-10	18	21	20	27	19	21	12	17	18	23	17	18	342	384	576
8447	DOC2B	3.60856	-1.288	18.7917	6.66366e-05	0.000335951	0	1	4	3	0	0	0	0	0	0	0	0	1	3	0
728855	LINC00623	3.60185	0.873987	28.9691	9.75649e-07	7.60934e-06	6	17	25	13	8	6	2	3	2	2	4	1	68	61	106
79781	IQCA1	3.59919	0.266846	39.7766	2.42403e-08	2.56479e-07	0	7	6	4	1	0	3	6	3	1	1	2	38	35	65
2202	EFEMP1	3.59308	7.78397	37.4678	5.15755e-08	5.11092e-07	1896	4152	4508	3890	2052	1909	5066	4630	4172	2116	2768	2188	58368	60824	88519
5618	PRLR	3.58699	0.745891	62.9602	2.81221e-11	5.39871e-10	16	38	20	29	10	10	4	4	3	1	3	1	110	94	130
2044	EPHA5	3.58582	1.22386	19.1339	4.27192e-05	0.000225999	28	0	3	0	19	23	13	12	19	27	27	19	454	406	667
339416	ANKRD45	3.57895	0.0243375	93.712	1.94846e-14	6.82939e-13	2	98	85	111	2	4	9	3	2	5	11	5	20	18	30
23138	N4BP3	3.5738	-1.40083	22.8349	1.23613e-05	7.4954e-05	0	0	2	4	0	0	0	0	0	0	1	0	4	4	6
23428	SLC7A8	3.56957	5.79012	108.697	9.24206e-16	4.26821e-14	295	1729	1948	1999	358	341	209	206	198	239	328	278	3898	3947	6143
80760	ITIH5	3.56084	0.815471	25.3181	3.76471e-06	2.58237e-05	1	5	6	5	0	0	8	16	6	0	0	0	78	68	97
176	ACAN	3.5566	12.5399	33.3207	2.0946e-07	1.84863e-06	408	2927	3271	3048	240	232	3421	4036	3252	551	618	609	29792	28294	41748
54436	SH3TC1	3.55539	3.19527	107.289	1.2167e-15	5.53203e-14	59	511	527	591	84	43	31	20	18	39	54	44	390	384	742
54897	CASZ1	3.5506	-1.02149	89.3043	5.04539e-14	1.61449e-12	0	33	47	55	1	3	12	2	8	3	5	2	40	50	78
23225	NUP210	3.54321	-1.36993	55.8367	2.92386e-10	4.60728e-09	5	59	56	55	11	4	1	2	3	1	2	0	19	22	27
51554	ACKR4	3.53891	-0.778471	63.7911	5.01577e-11	9.18707e-10	1	21	25	23	5	2	7	10	13	12	7	9	130	142	202
81786	TRIM7	3.53166	1.55656	85.2036	1.25324e-13	3.73327e-12	22	200	226	221	34	20	9	9	8	6	5	3	71	81	111
57571	CARNS1	3.51771	0.711386	57.443	1.2466e-10	2.12631e-09	1	10	8	9	1	0	1	2	0	3	6	4	31	34	62
54039	PCBP3	3.51208	-0.161636	36.9715	6.08039e-08	5.93333e-07	1	9	10	23	1	3	2	0	1	2	7	2	33	33	49
7348	UPK1B	3.50589	-0.416068	13.0488	0.00057511	0.0022457	1	0	1	0	0	0	0	0	0	5	3	6	39	36	51
8786	RGS11	3.50095	-0.438609	69.427	5.31871e-12	1.15378e-10	3	35	33	43	0	3	2	4	2	5	9	9	56	50	81
5307	PITX1	3.48797	5.04654	437.347	2.15336e-31	3.51381e-28	470	2373	2698	2795	471	587	332	277	297	230	237	266	4319	4299	7655
259173	ALS2CL	3.48361	2.05533	155.205	3.03006e-19	2.88957e-17	4	26	31	24	4	3	4	5	1	7	7	4	51	62	121
50861	STMN3	3.47761	2.05638	66.0397	1.25944e-11	2.56293e-10	48	738	821	830	47	44	64	67	52	20	20	25	169	157	260
441376	AARD	3.47342	-1.5219	34.2244	2.15679e-07	1.89782e-06	0	2	3	5	0	1	0	3	0	3	0	2	16	21	34
797	CALCB	3.47197	-1.39102	26.8036	3.97456e-06	2.71364e-05	0	7	2	8	0	2	0	0	0	0	0	0	3	2	4
9144	SYNGR2	3.46797	3.69147	168.817	3.97924e-20	4.75115e-18	51	393	446	402	49	51	24	46	38	20	27	20	323	347	559
285548	LINC01096	3.44583	-0.852293	51.8413	6.06844e-10	8.99304e-09	1	17	17	24	2	1	1	2	1	0	1	1	9	6	12
6660	SOX5	3.44431	5.1659	118.89	1.34487e-16	7.3151e-15	60	400	419	404	88	70	6	8	7	25	29	17	265	330	438
9068	ANGPTL1	3.43899	4.34717	96.7184	1.03362e-14	3.77607e-13	7	37	33	27	6	4	8	7	8	5	3	2	84	78	120
116071	BATF2	3.428	-0.543328	66.8779	2.36637e-11	4.59689e-10	5	120	158	140	5	10	4	6	6	8	11	19	44	44	53
728498	GOLGA8H	3.42341	-0.663371	24.9546	4.32031e-06	2.92522e-05	3	14	3	12	2	1	0	0	0	0	0	0	5	12	7
116931	MED12L	3.41188	-0.21902	97.4308	8.90989e-15	3.30431e-13	1	29	41	25	0	2	4	6	7	4	3	1	25	41	58
64901	RANBP17	3.37844	1.1126	34.5258	1.38524e-07	1.26751e-06	6	78	91	96	5	5	0	0	0	14	19	10	36	52	79
9966	TNFSF15	3.37842	-0.0910249	41.8513	1.96425e-08	2.12893e-07	0	196	194	137	0	0	32	36	33	8	10	10	108	137	182
89944	GLB1L2	3.36629	0.387487	40.7905	1.74942e-08	1.91445e-07	1	19	19	23	1	1	3	0	1	0	2	1	6	8	4
4060	LUM	3.3598	11.0282	38.2016	4.04968e-08	4.09034e-07	457	2074	2572	1650	491	535	5052	4417	4162	2743	3292	2680	44559	48316	70532
92815	HIST3H2A	3.35273	-0.833383	49.6627	1.14668e-09	1.61304e-08	9	69	67	90	6	8	4	4	0	0	4	3	11	12	23
51816	CECR1	3.35034	1.22552	34.9512	1.1986e-07	1.11338e-06	8	73	72	71	12	11	31	24	22	36	30	37	320	395	570
23066	CAND2	3.34589	2.3034	165.52	6.43529e-20	7.08007e-18	26	290	291	307	28	21	31	32	20	32	38	49	268	310	485
25925	ZNF521	3.34105	6.0625	165.86	6.12234e-20	6.91636e-18	240	2492	2781	2577	216	198	149	100	92	388	544	445	2353	2398	3885
3231	HOXD1	3.33869	0.161375	14.0393	0.000403067	0.00164795	0	1	2	3	0	0	0	0	0	0	0	0	1	1	2
4846	NOS3	3.33018	0.510331	117.839	1.63228e-16	8.71697e-15	3	37	25	31	0	2	3	2	1	4	6	5	28	22	47
101929385	LOC101929385	3.32544	-1.65635	26.3148	3.25576e-06	2.26007e-05	1	8	4	13	0	2	0	1	0	0	0	0	2	5	5
3038	HAS3	3.30559	2.30746	133.645	9.89266e-18	6.57392e-16	43	728	785	720	57	42	79	62	42	168	243	176	1036	1132	1841
9586	CREB5	3.30554	4.17377	109.467	7.95839e-16	3.73409e-14	349	3235	3228	3233	422	365	217	220	202	173	181	164	1570	1695	2299
388685	LINC01138	3.29339	0.776866	48.8701	1.44981e-09	1.98989e-08	2	24	34	34	1	2	5	4	5	3	1	6	30	28	59
6542	SLC7A2	3.29292	5.91076	51.719	6.2871e-10	9.28897e-09	24	50	54	45	19	15	2	6	10	2	1	4	118	112	181
57713	SFMBT2	3.29213	0.682509	39.1281	2.99154e-08	3.10267e-07	0	43	30	46	1	1	4	3	3	4	8	6	30	28	31
55089	SLC38A4	3.28922	6.54727	94.8647	1.52587e-14	5.42589e-13	110	197	214	193	96	83	76	91	65	20	37	25	931	987	1425
2053	EPHX2	3.28525	1.83184	211.023	1.44201e-22	3.1608e-20	9	108	110	106	11	12	18	21	16	11	17	17	152	155	266
3137	HLA-J	3.28327	0.36155	40.1565	2.14442e-08	2.30211e-07	3	12	16	20	3	3	1	1	2	3	4	2	30	37	37
284348	LYPD5	3.27966	-0.903374	50.5122	8.93412e-10	1.27261e-08	1	24	18	26	2	1	0	0	0	5	2	2	5	14	8
54863	TOR4A	3.27048	3.23128	150.749	6.05232e-19	5.16769e-17	108	807	782	921	126	134	106	68	90	19	26	21	533	532	1000
8209	C21orf33	3.26374	0.278249	17.4403	8.6067e-05	0.000421399	2	64	50	51	0	0	0	1	0	9	21	21	46	59	101
84525	HOPX	3.24835	1.54023	49.159	2.34505e-09	3.08597e-08	3	51	62	48	12	8	4	4	3	1	2	1	31	24	35
11213	IRAK3	3.24613	3.94313	305.089	6.91573e-27	4.06258e-24	35	693	685	685	25	37	79	83	74	69	81	47	376	414	644
79762	C1orf115	3.24571	-0.550985	80.7911	3.43094e-13	9.40051e-12	6	63	65	55	7	4	8	7	10	8	9	7	68	67	126
389336	C5orf46	3.24491	0.0428281	35.055	1.64522e-07	1.47688e-06	3	3	3	0	3	7	1	0	1	0	0	0	26	38	31
4128	MAOA	3.24409	4.47301	93.0303	2.25345e-14	7.80524e-13	15	95	105	84	22	15	15	17	20	6	4	6	130	141	233
57452	GALNT16	3.23959	6.22628	132.619	1.17861e-17	7.76189e-16	40	279	325	277	36	39	50	35	29	15	29	26	285	289	475
55203	LGI2	3.23487	-0.261442	17.919	7.04884e-05	0.000352586	1	13	5	4	0	0	2	1	1	0	1	1	10	8	14
10077	TSPAN32	3.23317	-0.263087	23.0679	8.91369e-06	5.61348e-05	2	35	54	33	1	3	3	6	3	3	0	0	5	6	14
10267	RAMP1	3.23295	3.62627	44.7555	5.03455e-09	6.16659e-08	1	4	10	8	0	2	15	7	10	2	7	1	75	61	147
285313	IGSF10	3.22875	2.46434	149.423	7.45578e-19	6.11707e-17	45	414	510	388	48	45	44	45	48	23	37	27	312	285	398
221692	PHACTR1	3.22707	0.143998	40.6918	1.8056e-08	1.97152e-07	0	21	19	20	1	1	6	3	8	2	0	2	28	28	42
3708	ITPR1	3.21563	5.59917	60.7465	5.07092e-11	9.27417e-10	279	1698	1922	1737	326	301	110	132	111	108	109	136	1420	1332	1888
23108	RAP1GAP2	3.21287	3.94773	151.675	5.23527e-19	4.68812e-17	46	388	458	471	62	54	35	45	23	39	56	35	300	333	552
1474	CST6	3.20589	0.10661	89.7838	4.54342e-14	1.48277e-12	3	96	130	82	6	8	13	13	14	4	7	8	52	52	82
7130	TNFAIP6	3.20427	6.62947	76.7131	8.94451e-13	2.28054e-11	51	967	993	814	41	57	117	114	100	96	115	73	593	612	883
84952	CGNL1	3.20409	4.71984	61.4252	4.2278e-11	7.85943e-10	29	131	134	140	25	30	36	29	27	16	17	12	303	271	400
3625	INHBB	3.20038	2.04834	20.0883	2.89922e-05	0.000160067	6	6	7	5	4	2	30	28	22	9	11	7	201	217	323
70	ACTC1	3.19714	3.64669	15.6855	0.00018108	0.000811268	3	3	2	2	2	4	8	6	5	4	3	4	61	64	126
5794	PTPRH	3.1953	0.400918	84.4775	1.47608e-13	4.33555e-12	15	210	249	235	18	17	17	10	10	19	24	21	84	56	124
64170	CARD9	3.19288	0.598021	108.826	9.01244e-16	4.17529e-14	3	48	58	62	5	8	2	4	5	3	7	5	27	35	39
2878	GPX3	3.19061	7.48517	130.144	1.80485e-17	1.15747e-15	187	997	1063	979	206	177	91	88	90	74	85	61	931	989	1550
6196	RPS6KA2	3.18741	6.4915	179.125	9.23599e-21	1.34297e-18	958	14382	14929	14423	1034	957	1631	1517	1360	1708	2296	1874	10881	10993	18578
7089	TLE2	3.18493	0.804808	62.8138	2.92314e-11	5.58973e-10	23	30	43	28	10	17	13	9	10	2	7	3	130	127	230
442319	ZNF727	3.18166	-1.33688	18.2517	6.14049e-05	0.000311608	0	0	3	3	2	3	1	1	1	0	0	1	17	16	25
5140	PDE3B	3.18155	2.33526	66.6015	1.08997e-11	2.25456e-10	22	164	140	178	16	20	7	7	6	9	4	6	30	33	64
1404	HAPLN1	3.18125	10.9355	77.0996	8.1584e-13	2.102e-11	843	3523	3778	3335	480	555	1110	1023	837	151	149	174	6062	6673	9396
9022	CLIC3	3.18089	3.42169	58.1253	1.0332e-10	1.79357e-09	2	78	99	68	5	6	55	45	44	74	84	78	577	561	1161
7066	THPO	3.17733	-1.09767	41.0838	1.59282e-08	1.75617e-07	0	4	2	3	0	1	2	1	0	1	1	1	17	9	16
54437	SEMA5B	3.17408	-1.34868	29.2616	1.14891e-06	8.79258e-06	1	0	2	1	0	3	2	3	0	1	1	2	25	19	43
79847	TMEM180	3.17102	-0.194498	73.9325	1.74677e-12	4.21926e-11	3	42	62	50	9	3	6	5	3	4	4	3	18	31	55
10742	RAI2	3.15778	-0.519612	77.374	7.64376e-13	1.97634e-11	2	36	21	23	2	0	5	2	4	7	2	3	30	21	45
283358	B4GALNT3	3.15394	5.31722	15.9264	0.000163317	0.000741872	4	4	3	7	2	2	0	0	0	1	0	0	15	14	20
58473	PLEKHB1	3.15262	0.603077	74.3754	1.56874e-12	3.81432e-11	3	40	60	45	6	8	2	4	4	2	5	5	27	31	41
5122	PCSK1	3.15261	4.26973	129.826	1.90728e-17	1.21784e-15	124	599	578	582	102	116	40	29	18	89	74	86	622	682	1010
100128511	NEBL-AS1	3.1419	-1.33595	9.12581	0.00369467	0.011263	0	1	0	0	0	0	0	0	0	0	0	0	1	0	7
25791	NGEF	3.14001	6.49046	59.1581	7.79134e-11	1.37528e-09	293	1261	1291	1287	289	268	139	107	88	7	8	5	847	886	1478
1366	CLDN7	3.13142	1.17755	53.1453	4.17006e-10	6.35286e-09	15	209	214	216	23	23	0	1	4	16	22	20	18	33	62
1829	DSG2	3.12884	5.92913	8.06017	0.00595577	0.0169246	1	9	11	6	1	1	0	0	0	11	18	15	74	63	130
284716	RIMKLA	3.12629	-0.445318	16.5221	0.000126718	0.000595132	0	6	8	14	1	2	0	0	1	0	0	0	2	1	1
375791	C9orf169	3.12564	-0.836671	82.9068	2.10897e-13	6.04876e-12	3	46	47	41	6	6	3	3	5	8	6	4	29	42	70
4081	MAB21L1	3.11922	0.513411	89.3038	5.04598e-14	1.61449e-12	12	61	66	54	9	6	5	8	6	3	3	2	36	43	69
9830	TRIM14	3.10008	3.27867	53.4778	3.79224e-10	5.83171e-09	19	825	757	802	27	27	60	57	49	157	201	183	618	626	1056
10	NAT2	3.08985	-0.391606	42.2462	1.10136e-08	1.25093e-07	1	11	11	7	1	0	0	2	6	2	4	3	25	26	40
54101	RIPK4	3.08774	2.26715	60.1212	6.00107e-11	1.08137e-09	90	347	392	399	89	95	16	12	5	68	97	77	518	569	922
56956	LHX9	3.0771	0.647931	69.7879	4.85821e-12	1.0729e-10	10	62	68	54	7	5	17	20	12	10	10	6	112	102	172
4155	MBP	3.06969	1.91479	22.9956	1.10416e-05	6.78484e-05	1	18	35	26	6	5	7	5	10	5	11	6	67	74	109
4242	MFNG	3.05745	-2.06465	36.0885	3.79287e-07	3.15771e-06	4	24	23	22	7	7	0	0	1	0	0	1	16	13	21
125	ADH1B	3.05532	-0.0279835	11.4062	0.00138877	0.00486184	1	5	2	1	0	0	2	2	4	14	24	14	98	100	148
6474	SHOX2	3.0536	2.51002	142.921	2.11302e-18	1.57522e-16	22	139	184	169	15	23	23	26	27	4	15	10	107	134	218
57121	LPAR5	3.0525	-1.13101	8.28385	0.00552715	0.0158632	0	0	1	0	0	0	0	0	0	0	0	0	1	3	3
2153	F5	3.04378	-0.721264	10.29	0.00214315	0.00708722	0	0	4	3	0	0	0	0	0	0	0	0	0	0	1
5031	P2RY6	3.04127	1.91474	57.4796	1.2341e-10	2.10744e-09	77	397	451	465	97	101	47	50	28	47	51	48	457	459	818
1803	DPP4	3.03904	4.49539	24.2154	5.72632e-06	3.77096e-05	799	3162	3514	3339	848	790	68	60	55	62	77	65	1392	1450	2271
55130	ARMC4	3.03708	-1.1371	38.5304	5.44283e-08	5.37548e-07	4	42	39	41	7	3	1	4	0	8	7	4	29	24	46
9545	RAB3D	3.03628	2.48176	81.0748	3.21292e-13	8.91966e-12	55	388	424	399	53	49	27	28	40	29	51	32	227	210	401
101929949	LOC101929949	3.03413	-0.796646	53.338	3.94665e-10	6.04384e-09	6	54	75	55	11	7	1	3	3	2	6	5	17	23	27
102723375	LOC102723375	3.02281	1.80097	99.5711	5.72522e-15	2.23026e-13	1	34	30	40	0	6	7	2	11	5	4	6	31	38	75
6590	SLPI	3.01956	2.04104	9.15755	0.00349117	0.0107555	0	1	1	2	1	3	0	0	1	0	0	2	10	12	21
57568	SIPA1L2	3.01956	3.87694	151.094	5.73332e-19	5.01188e-17	90	504	522	482	115	93	37	44	31	32	35	31	341	358	565
25890	ABI3BP	3.01863	9.83069	109.278	8.2563e-16	3.84927e-14	1639	24376	25310	24793	1824	1613	1905	1947	1515	2990	3610	3203	11273	10972	16351
90293	KLHL13	3.01352	2.62269	84.5116	1.46477e-13	4.31096e-12	73	129	121	115	86	91	33	36	42	47	65	54	660	730	1112
387590	TPTEP1	3.00535	-1.56646	13.7821	0.000415004	0.00169064	0	0	0	3	0	0	2	1	3	1	1	3	16	20	30
1287	COL4A5	3.00214	1.42581	23.621	7.19594e-06	4.62695e-05	18	16	10	16	17	15	1	4	3	10	16	14	130	132	237
55799	CACNA2D3	2.99964	0.673522	26.2086	3.38282e-06	2.3434e-05	72	34	38	29	73	79	11	7	6	5	5	2	316	387	550
340719	NANOS1	2.99881	0.471624	51.6969	6.32743e-10	9.33916e-09	3	12	28	23	4	7	2	3	5	5	1	9	49	45	63
4593	MUSK	2.99819	-0.930449	52.3025	5.31183e-10	7.96015e-09	13	46	70	46	10	11	11	5	4	3	1	2	46	51	70
5493	PPL	2.99237	3.95822	23.2325	8.36227e-06	5.29118e-05	694	3489	4026	3977	844	661	70	67	66	108	119	106	735	833	1240
7163	TPD52	2.9916	2.88227	29.7031	7.48717e-07	5.95003e-06	0	18	28	30	1	1	5	3	6	2	2	2	11	18	23
56154	TEX15	2.98582	-0.570704	21.7101	1.51722e-05	9.00279e-05	3	9	8	7	1	5	1	1	1	0	1	0	17	15	20
3209	HOXA13	2.98023	1.13615	21.0044	2.00766e-05	0.000115039	3	102	109	118	1	1	0	1	2	38	50	39	121	114	183
116496	FAM129A	2.97369	6.4191	59.621	6.87079e-11	1.22251e-09	289	2932	2998	2939	316	283	375	374	331	78	131	99	855	1004	1499
1953	MEGF6	2.97018	4.94515	110.281	6.80004e-16	3.2111e-14	398	3212	3782	4076	462	467	669	592	574	505	608	550	3909	4100	7094
55784	MCTP2	2.96878	3.54606	94.4885	1.6523e-14	5.84715e-13	56	266	285	265	73	47	12	9	10	13	19	21	154	155	242
9099	USP2	2.9553	0.734196	87.0519	8.29118e-14	2.55807e-12	7	46	56	60	4	9	8	7	5	8	5	3	39	35	71
221883	HOXA11-AS	2.95504	1.40614	168.597	4.10815e-20	4.86551e-18	10	107	97	109	12	8	8	13	6	14	25	10	74	78	96
6324	SCN1B	2.95098	3.62252	370.94	2.66168e-29	2.44309e-26	105	784	856	927	118	118	71	71	66	78	106	114	514	502	907
56603	CYP26B1	2.94494	2.76198	44.6628	5.18058e-09	6.32961e-08	4	53	68	61	3	3	9	9	15	14	13	10	78	46	135
5136	PDE1A	2.94424	2.88504	63.9874	2.14661e-11	4.20335e-10	14	132	151	104	27	15	25	18	22	89	129	114	541	589	891
100126784	LOC100126784	2.93353	0.844029	41.8371	1.25347e-08	1.40416e-07	21	111	111	105	24	24	10	5	3	2	7	2	43	52	84
84519	ACRBP	2.93261	-1.55049	33.267	2.1338e-07	1.87984e-06	1	18	24	16	1	3	3	1	2	1	3	4	19	6	24
192668	CYS1	2.93083	2.20642	65.8371	1.32701e-11	2.68436e-10	20	99	105	111	19	27	19	18	11	13	11	8	117	119	216
2	A2M	2.9306	8.31689	27.429	1.71255e-06	1.26555e-05	26	26	24	15	24	23	27	27	32	6	3	9	241	246	369
79689	STEAP4	2.92422	1.40264	44.0612	6.24058e-09	7.51839e-08	121	387	415	342	134	110	26	26	39	30	33	37	458	471	741
6376	CX3CL1	2.91821	0.615584	19.1904	4.17451e-05	0.000221324	0	8	2	10	0	0	0	0	0	0	2	2	2	1	5
844	CASQ1	2.91165	-0.997013	22.4674	1.12647e-05	6.90743e-05	4	2	8	3	0	1	2	1	1	4	0	3	31	16	28
7164	TPD52L1	2.90824	4.05178	88.2603	6.34582e-14	2.00419e-12	153	1016	1126	993	173	154	437	376	377	166	224	199	2298	2376	3938
84101	USP44	2.90603	-1.65494	46.5279	4.95285e-09	6.08174e-08	3	12	13	12	3	0	1	2	1	4	3	0	14	18	25
651746	ANKRD33B	2.90579	3.46998	74.6151	1.48028e-12	3.6172e-11	80	1584	1563	1592	76	75	205	208	204	504	680	532	2442	2370	3832
5265	SERPINA1	2.90123	6.97819	22.0072	1.34949e-05	8.09254e-05	6	42	49	38	3	6	7	5	1	3	7	3	19	34	32
2043	EPHA4	2.89024	4.09211	40.6041	1.85704e-08	2.02318e-07	533	2303	2480	2528	536	471	59	48	50	83	116	103	677	693	1088
92241	RCSD1	2.88919	-1.41774	22.0918	1.30531e-05	7.85005e-05	1	11	18	15	4	1	1	1	0	1	0	0	5	0	3
26577	PCOLCE2	2.88714	7.93615	142.521	2.25522e-18	1.6717e-16	770	4212	4257	4266	785	786	250	233	224	512	636	526	2789	3153	4886
9674	KIAA0040	2.88558	4.23656	71.1933	3.4223e-12	7.76815e-11	25	153	142	163	19	24	11	12	12	21	26	22	111	110	199
84215	ZNF541	2.87612	-0.81251	31.4315	4.04845e-07	3.34395e-06	1	12	7	20	2	0	0	1	0	2	6	1	12	7	13
81553	FAM49A	2.87441	1.44109	60.6747	5.16973e-11	9.44311e-10	5	111	126	109	8	11	20	18	11	4	6	7	27	41	44
27147	DENND2A	2.87231	0.798894	40.1612	2.14112e-08	2.30025e-07	40	206	174	192	39	45	15	9	16	31	27	12	170	152	268
57698	KIAA1598	2.86764	3.51228	200.287	5.52954e-22	1.05463e-19	88	524	634	579	107	85	53	52	35	64	72	63	352	391	586
342897	NCCRP1	2.86359	-1.1131	18.7413	5.01771e-05	0.000260205	0	2	2	0	0	0	0	1	0	0	2	0	2	7	9
653720	GOLGA8M	2.86351	-0.0791064	13.2242	0.000531743	0.00209642	0	4	4	5	0	0	0	0	0	0	1	1	0	1	3
151473	SLC16A14	2.86149	-0.88343	37.9404	4.41274e-08	4.42963e-07	3	42	46	47	5	4	6	5	4	6	13	4	32	30	59
3786	KCNQ3	2.86117	-0.166288	47.1398	2.43338e-09	3.18792e-08	12	38	50	55	18	15	19	20	18	12	14	13	168	142	253
2258	FGF13	2.85835	0.894684	35.0047	1.17701e-07	1.09611e-06	4	10	12	5	4	1	1	0	3	1	0	1	15	18	20
85439	STON2	2.85287	2.50843	9.96562	0.00237447	0.00773031	1	9	13	8	0	0	5	2	0	2	4	0	17	14	13
7464	CORO2A	2.8479	0.452809	72.3066	2.59959e-12	6.07924e-11	6	33	43	42	5	7	8	11	6	7	13	7	62	52	126
91461	PKDCC	2.83856	2.59481	77.0174	8.31941e-13	2.13599e-11	19	59	65	52	23	18	7	8	11	2	6	2	78	75	144
201799	TMEM154	2.83685	2.98917	111.449	5.43255e-16	2.65058e-14	20	245	252	251	23	20	41	33	50	43	55	45	239	257	395
55512	SMPD3	2.82364	4.93497	32.957	2.37539e-07	2.06909e-06	3	8	7	4	4	3	0	1	1	0	2	1	18	15	27
4915	NTRK2	2.82078	5.26993	49.1733	1.32513e-09	1.83943e-08	26	1314	1266	1157	37	28	174	198	173	137	171	160	485	484	777
23166	STAB1	2.82032	0.828134	104.711	2.02536e-15	8.71437e-14	23	159	186	161	31	27	16	5	6	6	11	13	45	39	71
8794	TNFRSF10C	2.81966	-0.772032	65.8274	1.33035e-11	2.68742e-10	2	26	19	22	7	6	0	0	3	3	3	1	13	20	26
10622	POLR3G	2.81819	2.30077	239.701	5.05688e-24	1.68785e-21	63	626	564	658	69	70	75	47	54	76	116	91	358	412	561
50619	DEF6	2.81402	-1.06957	38.0383	4.27289e-08	4.29512e-07	4	14	14	19	3	3	3	4	0	1	2	0	15	14	26
11035	RIPK3	2.81356	3.03629	38.3756	3.82492e-08	3.86864e-07	311	381	404	424	304	312	37	38	33	272	324	264	1995	2269	3463
28984	RGCC	2.80999	5.36698	35.434	1.01785e-07	9.60059e-07	8	74	54	68	4	11	6	2	2	3	1	6	7	3	5
3382	ICA1	2.80865	0.0280323	58.628	9.00323e-11	1.57782e-09	7	20	25	22	4	2	1	4	2	2	1	2	13	16	32
5027	P2RX7	2.80676	0.202085	64.8688	1.70549e-11	3.39848e-10	11	110	111	103	8	8	24	8	9	13	28	19	86	76	131
101929494	LOC101929494	2.80277	-1.6159	45.6596	6.36581e-09	7.6567e-08	10	20	31	24	6	2	2	2	2	3	3	4	26	23	45
8708	B3GALT1	2.80277	-0.695558	13.8977	0.000394349	0.00161726	1	22	29	21	0	1	4	0	4	1	3	1	2	3	1
11098	PRSS23	2.80193	7.57338	87.7116	7.16315e-14	2.24303e-12	1005	13527	13950	13485	1009	1072	2308	2094	1899	2411	2845	2493	11213	12097	18813
121512	FGD4	2.79788	3.50797	77.5565	7.32022e-13	1.90274e-11	321	2251	2390	2248	387	374	241	265	237	164	205	198	1246	1258	1866
158866	ZDHHC15	2.7961	0.659142	89.4136	4.92622e-14	1.58345e-12	7	104	93	112	14	4	17	22	14	10	8	5	48	54	78
151742	PPM1L	2.79398	0.786053	75.8895	1.08907e-12	2.72936e-11	5	29	19	33	11	7	9	8	3	7	6	2	65	43	89
8490	RGS5	2.79021	2.21715	156.798	2.37429e-19	2.32888e-17	63	185	196	201	37	65	59	51	58	42	47	37	418	457	720
10673	TNFSF13B	2.78175	1.06456	34.3619	1.4649e-07	1.3321e-06	22	146	171	154	30	19	6	10	4	37	18	48	118	135	205
653513	LOC653513	2.77846	3.44805	123.719	5.59917e-17	3.30304e-15	7	63	82	73	2	3	13	4	10	24	26	14	78	66	135
64097	EPB41L4A	2.77751	0.548925	43.2746	7.97303e-09	9.40497e-08	4	45	46	50	7	4	28	32	17	15	24	14	138	163	251
134111	UBE2QL1	2.77746	2.16837	53.7757	3.48365e-10	5.39672e-09	7	112	111	111	2	5	29	23	22	4	7	9	50	46	93
10538	BATF	2.77585	-0.731191	28.0158	1.38046e-06	1.03967e-05	5	46	40	37	6	5	3	0	3	4	3	5	12	12	18
440073	IQSEC3	2.7635	-1.10121	11.9219	0.000957023	0.00351283	4	1	1	1	3	3	0	0	0	0	0	0	15	9	26
348093	RBPMS2	2.75426	-0.0657438	77.9927	6.60252e-13	1.72535e-11	12	62	77	59	8	11	20	19	12	6	11	9	87	84	134
83593	RASSF5	2.75112	0.66895	53.916	3.34736e-10	5.21308e-09	8	43	67	40	9	7	13	12	15	14	13	22	97	122	162
399668	LINC00086	2.74919	0.674471	17.939	6.99054e-05	0.000350147	3	11	10	8	0	0	0	1	1	1	1	2	5	8	5
23336	SYNM	2.7486	4.58527	138.142	4.63979e-18	3.26029e-16	272	1812	1941	1914	273	244	288	247	219	258	306	266	1510	1417	2309
24141	LAMP5	2.74685	0.0118117	16.4122	0.000132767	0.000619186	1	40	45	39	3	3	23	25	19	3	8	2	75	94	112
93517	SDR42E1	2.74666	1.05093	63.8396	2.23136e-11	4.35189e-10	28	91	99	87	29	22	22	21	8	4	5	6	109	110	158
26091	HERC4	2.74474	6.5946	530.107	6.78221e-34	1.66006e-30	1813	14104	15152	13266	2021	1872	1517	1546	1336	2285	2750	2250	9906	11050	16236
1634	DCN	2.74332	12.3549	59.9078	6.35737e-11	1.14137e-09	8519	7652	8469	6795	8763	8286	10006	9153	8179	13598	17182	14129	115055	122497	185653
56901	NDUFA4L2	2.74304	8.62135	85.3177	1.22149e-13	3.64609e-12	635	4616	5188	4852	773	700	982	892	777	1088	1278	1102	6385	6339	10592
11033	ADAP1	2.74293	0.271813	18.2742	6.08339e-05	0.000309137	0	6	6	2	0	0	8	6	5	1	3	0	25	24	51
8436	SDPR	2.74019	1.08006	41.3629	1.45724e-08	1.61517e-07	85	579	606	579	88	85	42	43	44	30	30	28	119	109	155
9844	ELMO1	2.7371	-0.951044	20.7025	2.65185e-05	0.000147855	0	13	14	16	2	0	0	3	2	1	1	2	2	8	3
84628	NTNG2	2.73666	2.19694	60.7863	5.01705e-11	9.18707e-10	64	101	142	116	58	68	55	47	58	57	77	58	569	575	970
3131	HLF	2.73556	0.398406	27.0452	1.97336e-06	1.44327e-05	10	106	105	77	13	8	2	3	2	9	15	10	8	13	25
3592	IL12A	2.73554	-1.05783	40.3241	2.03181e-08	2.19137e-07	3	39	39	28	3	2	1	3	4	12	12	8	35	33	53
158471	PRUNE2	2.73511	6.54739	81.581	2.85863e-13	8.01179e-12	862	1239	1335	1067	910	846	646	655	501	272	349	313	5892	5717	8378
83641	FAM107B	2.73297	4.84583	193.209	1.38211e-21	2.3602e-19	1031	5320	5107	5476	1068	1006	441	364	347	526	643	537	2849	3220	4620
57718	PPP4R4	2.73009	1.93552	42.8815	9.01768e-09	1.04525e-07	4	54	62	49	3	6	7	5	4	14	10	10	37	38	53
3902	LAG3	2.72528	0.326742	48.5804	1.58022e-09	2.14483e-08	9	65	58	59	7	8	4	9	7	6	11	8	25	42	74
9411	ARHGAP29	2.71378	5.20944	104.224	2.23176e-15	9.36445e-14	1009	3603	3426	3441	1031	897	641	562	484	364	453	345	4088	4413	6388
102724800	LOC102724800	2.71328	-1.52756	21.8128	1.45694e-05	8.6696e-05	9	14	10	9	3	2	0	0	0	0	0	2	17	14	10
201294	UNC13D	2.70802	-0.668567	22.0591	1.32221e-05	7.94515e-05	3	10	34	19	6	2	1	0	2	3	2	1	7	12	13
5743	PTGS2	2.70331	5.74362	22.5234	1.10209e-05	6.78061e-05	252	527	541	512	256	279	397	372	341	377	491	399	3379	3619	5511
3207	HOXA11	2.69657	4.14143	131.655	1.39058e-17	9.0765e-16	49	612	652	552	41	61	78	75	60	151	194	144	563	572	864
254268	AKNAD1	2.69131	-0.789829	18.8759	4.74802e-05	0.000247883	2	17	24	16	6	2	0	1	1	1	0	0	2	1	3
348013	TMEM255B	2.68962	1.38998	70.0299	4.57257e-12	1.01593e-10	15	162	180	177	25	28	10	9	5	44	40	45	116	132	225
28231	SLCO4A1	2.68601	-0.821447	30.2057	6.25392e-07	5.01885e-06	19	117	109	105	23	29	2	3	1	2	6	2	9	14	23
79836	LONRF3	2.68557	-1.37195	13.5469	0.000460588	0.0018527	0	9	7	8	1	1	0	0	2	1	0	0	2	0	2
3232	HOXD3	2.68207	-0.311963	34.7139	1.29928e-07	1.19557e-06	10	37	55	42	6	3	14	6	10	0	2	2	32	22	52
29941	PKN3	2.68044	3.16763	82.8803	2.12179e-13	6.05921e-12	87	575	622	707	103	83	92	86	73	60	64	81	370	339	593
146760	RTN4RL1	2.68019	2.43419	20.3221	2.6386e-05	0.000147228	96	82	81	51	91	100	36	40	25	63	80	85	671	679	1094
101928230	LOC101928230	2.67543	-0.9991	35.1351	1.12613e-07	1.0534e-06	6	18	23	13	5	3	3	2	4	2	6	2	28	26	40
100271927	RASA4B	2.67392	-0.153228	39.1442	2.97583e-08	3.08856e-07	2	13	17	15	3	4	4	6	3	8	18	5	45	54	95
113026	PLCD3	2.66685	5.13666	154.768	3.24102e-19	3.07081e-17	647	1711	1980	1643	673	643	417	389	356	454	564	497	3917	3936	6853
7732	RNF112	2.66306	0.723811	51.0237	7.69442e-10	1.11111e-08	13	109	132	105	21	17	16	16	13	14	13	11	58	81	98
286077	FAM83H	2.66014	3.48799	71.8488	2.91001e-12	6.71957e-11	33	525	544	600	41	36	47	52	52	157	172	153	429	422	778
5348	FXYD1	2.65429	2.25701	74.8512	1.39816e-12	3.43942e-11	7	13	12	22	4	4	9	5	4	4	5	8	47	53	72
92235	DUSP27	2.6536	-0.527013	9.60273	0.00295096	0.00933	0	0	1	1	0	0	0	0	0	0	1	0	3	2	3
5420	PODXL	2.64252	4.1929	153.063	4.21842e-19	3.89634e-17	686	2464	2239	2778	728	741	372	371	320	624	752	654	4004	4180	6496
27076	LYPD3	2.63456	-0.552813	39.5342	2.62191e-08	2.75235e-07	5	14	18	17	3	1	3	0	2	6	3	4	16	24	32
9145	SYNGR1	2.63454	1.38347	71.1955	3.42051e-12	7.76815e-11	30	116	139	107	39	30	24	23	26	12	9	11	111	149	254
53342	IL17D	2.62818	2.03672	146.956	1.1028e-18	8.61476e-17	30	160	167	172	29	34	39	19	30	33	36	25	181	204	274
102723806	LOC102723806	2.62773	-1.28596	10.4427	0.00189666	0.00637982	1	2	0	2	0	0	0	1	1	1	0	0	7	6	5
6495	SIX1	2.61799	5.23765	228.608	1.77789e-23	4.7473e-21	220	2643	2886	2587	258	246	368	358	312	569	684	590	1958	2039	3240
1604	CD55	2.61648	4.60118	85.3609	1.2097e-13	3.61826e-12	75	448	422	404	76	80	85	75	82	170	195	151	755	849	1304
10468	FST	2.61296	5.62542	95.5677	1.31564e-14	4.72408e-13	585	9391	9891	9394	611	654	1821	1687	1516	996	1216	1008	3947	4214	6086
353091	RAET1G	2.60953	0.56472	87.2116	8.00229e-14	2.47936e-12	19	57	62	64	21	17	14	14	16	8	16	16	122	123	151
203430	ZCCHC5	2.609	1.99149	73.7265	4.76779e-12	1.05611e-10	9	60	54	79	6	6	16	10	10	4	5	3	31	25	44
80183	KIAA0226L	2.60768	1.74259	41.7671	1.28162e-08	1.43132e-07	6	16	19	16	4	1	8	5	3	12	9	3	52	50	61
9034	CCRL2	2.60505	-1.0336	43.1087	8.3978e-09	9.83493e-08	16	57	59	40	11	5	4	6	4	6	4	4	24	30	44
8645	KCNK5	2.60342	3.14794	11.3497	0.00124419	0.00441782	3	17	8	6	4	1	0	0	0	2	0	0	5	8	2
255031	LINC00957	2.59675	-1.12046	39.3218	2.80892e-08	2.92982e-07	1	24	32	26	6	5	4	3	3	0	1	6	10	15	18
2996	GYPE	2.59517	0.0372274	59.6183	6.87589e-11	1.22251e-09	11	62	43	45	8	6	6	1	3	7	5	4	16	17	33
928	CD9	2.59457	6.54824	100.813	4.44112e-15	1.77234e-13	1330	6978	7196	6690	1431	1394	804	700	704	987	1201	989	4558	5080	8807
4286	MITF	2.59136	2.19861	137.377	5.27134e-18	3.6345e-16	23	243	223	218	32	29	59	52	42	53	59	57	257	301	453
101928465	LOC101928465	2.59023	-0.574668	43.1468	8.29827e-09	9.73389e-08	13	102	108	95	10	14	12	8	5	9	18	10	21	32	55
100287846	RP11-1134I14.8	2.58585	-0.204168	42.6177	9.79677e-09	1.12579e-07	0	9	9	11	1	3	3	1	2	3	4	6	23	24	21
26999	CYFIP2	2.58179	1.04403	39.3502	2.78321e-08	2.90506e-07	64	365	360	403	89	65	22	24	24	22	21	22	80	83	133
1075	CTSC	2.57769	4.871	54.3776	2.93651e-10	4.62224e-09	308	2766	2876	2694	354	341	474	414	351	143	158	144	713	800	1108
4781	NFIB	2.5696	4.77899	72.6724	2.37616e-12	5.61937e-11	408	2789	2738	2818	435	384	231	270	249	400	417	366	1241	1310	1910
7134	TNNC1	2.56691	-0.661412	39.5553	2.60402e-08	2.73553e-07	3	7	7	4	1	1	4	2	1	5	5	1	27	20	32
100506286	LOC100506286	2.56444	-1.14005	42.65	9.69761e-09	1.11645e-07	4	15	25	19	0	3	1	2	3	2	2	2	9	6	8
51616	TAF9B	2.55616	4.39625	43.0389	8.58327e-09	1.00066e-07	448	3104	3274	2876	496	433	383	367	306	317	364	292	1182	1339	1840
652	BMP4	2.54598	3.70197	56.5278	1.60634e-10	2.67166e-09	237	1407	1579	1253	286	313	382	353	273	198	251	223	1602	1560	2652
79962	DNAJC22	2.54439	1.83356	74.9098	1.3785e-12	3.39676e-11	18	134	143	147	19	21	20	18	24	13	29	24	79	95	154
113146	AHNAK2	2.53717	6.88589	92.3143	2.62708e-14	8.93084e-13	1059	6977	7209	7635	1172	1070	1377	1747	1236	999	1160	1178	6896	5963	8846
83857	TMTC1	2.53011	4.44658	55.6524	2.05086e-10	3.33174e-09	78	401	380	369	103	92	170	127	147	320	442	365	1640	1800	2764
401022	HOXD-AS1	2.53001	1.68292	28.6163	1.10887e-06	8.53059e-06	1	10	9	24	6	4	5	7	4	0	1	0	22	18	32
7851	MALL	2.52856	2.22821	67.5312	8.59311e-12	1.81842e-10	224	557	613	562	192	199	37	39	17	132	160	133	679	735	1262
58528	RRAGD	2.51913	1.71247	19.4315	3.78355e-05	0.000203089	1	11	14	12	0	1	2	1	5	2	2	2	4	12	16
2696	GIPR	2.51904	-0.212928	9.19175	0.00343425	0.0106157	0	1	2	0	0	0	0	0	0	0	1	0	2	2	2
83706	FERMT3	2.51843	-1.04733	35.26	1.07951e-07	1.01172e-06	9	71	59	63	1	10	10	10	6	3	2	8	8	13	26
5590	PRKCZ	2.51665	2.53452	60.3703	5.61118e-11	1.01736e-09	6	32	39	35	8	5	6	4	3	9	8	8	28	38	57
477	ATP1A2	2.5109	1.03105	6.73175	0.0122629	0.0314462	0	1	2	1	0	0	0	1	1	2	0	1	3	8	10
126075	CCDC159	2.51054	1.87875	231.166	1.32496e-23	3.81537e-21	24	123	139	150	39	27	22	15	20	15	31	13	111	101	173
7123	CLEC3B	2.50556	5.00524	49.0088	1.39134e-09	1.91861e-08	189	794	922	829	203	196	340	286	271	554	741	678	2718	3114	5346
11238	CA5B	2.50553	3.85041	156.742	2.39453e-19	2.32888e-17	133	1361	1397	1273	150	143	145	147	142	257	325	265	734	766	1154
8642	DCHS1	2.50244	5.17674	45.2703	4.29732e-09	5.34835e-08	46	794	866	946	40	45	289	316	234	51	56	49	561	497	781
685	BTC	2.49728	-1.07675	39.0117	3.10708e-08	3.20706e-07	6	16	10	8	8	8	1	3	1	1	1	1	24	26	33
54509	RHOF	2.48713	1.83753	311.778	3.76529e-27	2.40422e-24	45	240	260	213	41	51	50	41	33	27	38	41	203	199	281
79661	NEIL1	2.48307	-0.409634	40.9228	1.67692e-08	1.8406e-07	9	18	31	33	10	10	3	2	1	5	3	2	32	30	25
11341	SCRG1	2.48026	9.78595	55.7876	1.97467e-10	3.23058e-09	510	255	325	274	293	281	85	86	67	142	194	178	1664	1646	2650
22898	DENND3	2.47835	3.3644	82.1331	2.51769e-13	7.0833e-12	192	858	905	910	234	173	126	89	81	108	126	122	530	579	938
8741	TNFSF13	2.47762	0.586753	103.951	2.35676e-15	9.86078e-14	7	64	67	71	15	10	19	8	6	11	16	17	71	55	86
339965	CCDC158	2.46954	-0.654742	33.1692	2.20717e-07	1.93866e-06	6	16	9	13	5	3	7	4	1	5	7	3	35	32	53
389257	LRRC14B	2.46717	-0.748035	8.79841	0.00431709	0.0128368	0	1	2	1	0	0	0	0	0	0	0	0	0	0	1
1464	CSPG4	2.46395	9.84751	111.25	5.64398e-16	2.71762e-14	972	4831	5433	5472	1013	1058	1763	1906	1512	1198	1374	1380	8596	8136	13956
11322	TMC6	2.45915	0.623981	7.60791	0.00745121	0.0205654	0	51	63	56	0	0	1	2	0	14	20	25	22	16	36
79628	SH3TC2	2.45862	0.631153	47.485	2.19311e-09	2.91475e-08	30	177	170	193	29	38	9	8	6	17	31	17	43	39	66
1577	CYP3A5	2.45332	2.01508	33.0654	2.28789e-07	2e-06	7	49	89	54	4	2	4	1	1	23	23	17	33	37	53
377007	KLHL30	2.45217	-0.499745	14.8814	0.000256291	0.00110512	0	1	0	1	0	0	1	0	1	2	1	0	4	7	11
6288	SAA1	2.44647	0.74839	6.93459	0.0107268	0.028031	0	0	0	0	0	0	0	0	0	0	0	0	0	1	4
26232	FBXO2	2.44455	2.68896	37.8809	4.50012e-08	4.5081e-07	10	8	21	11	10	13	5	0	3	4	3	3	35	41	80
85480	TSLP	2.44354	-0.0525527	17.0426	0.000101701	0.000488576	57	171	181	183	43	42	7	7	6	1	3	0	15	18	35
439949	PRKCQ-AS1	2.44271	-1.03388	23.5904	7.28149e-06	4.67787e-05	1	20	16	22	0	5	4	3	4	0	1	1	3	3	13
92370	ACPL2	2.44094	5.88508	105.465	1.74367e-15	7.62128e-14	59	171	191	146	56	53	89	76	68	57	69	56	417	494	756
7125	TNNC2	2.44075	-1.5438	28.5382	1.14083e-06	8.7398e-06	5	13	25	17	6	6	1	2	3	5	2	2	16	21	32
23213	SULF1	2.43604	8.5767	16.0813	0.000152854	0.000699841	4286	1631	1817	1635	4681	4624	3975	3503	3265	5057	6380	5235	39674	41502	63837
3868	KRT16	2.43414	4.41011	36.3558	7.46634e-08	7.1714e-07	3	69	70	56	3	6	35	43	26	37	41	37	162	198	322
4486	MST1R	2.43383	-0.199622	42.0567	1.16931e-08	1.31893e-07	9	23	32	28	7	9	3	4	4	0	1	4	23	23	23
3795	KHK	2.43129	-0.442159	44.2937	5.80666e-09	7.05932e-08	17	84	87	105	19	19	7	5	6	3	12	5	19	16	30
170961	ANKRD24	2.429	0.0668844	44.01	6.34057e-09	7.63259e-08	5	19	31	19	4	0	6	3	5	4	4	5	23	18	27
23254	KAZN	2.42697	3.36115	98.2644	7.49487e-15	2.84418e-13	150	780	787	818	155	149	223	228	207	330	443	359	1596	1633	2745
10891	PPARGC1A	2.42407	0.579573	27.3798	1.74389e-06	1.28698e-05	7	10	8	8	13	7	8	1	0	4	1	2	39	39	53
388524	RPSAP58	2.40966	1.17068	15.1192	0.000231169	0.00100561	23	13	14	13	31	34	11	13	11	10	15	12	148	166	209
259236	TMIE	2.40918	0.842986	21.1749	1.87587e-05	0.000108205	0	3	3	4	1	0	0	0	1	1	3	0	6	5	5
4046	LSP1	2.40912	7.72011	168.844	3.96415e-20	4.75115e-18	297	3430	3924	3607	303	355	996	902	819	736	946	813	3188	3314	5376
84709	MGARP	2.40883	0.534109	54.7122	2.67149e-10	4.25064e-09	16	149	158	120	22	21	45	56	40	34	35	25	172	193	293
330	BIRC3	2.40344	0.150158	61.7565	3.86999e-11	7.27717e-10	30	147	148	156	23	31	32	24	18	6	7	9	58	53	87
57699	CPNE5	2.40049	-0.112302	13.6613	0.000437808	0.00176998	0	5	7	3	3	5	3	5	1	1	0	1	14	18	26
393	ARHGAP4	2.40047	0.481985	39.8707	2.35147e-08	2.49782e-07	8	89	93	119	17	14	7	9	8	12	15	11	15	23	30
3856	KRT8	2.40042	2.01558	29.9274	6.90845e-07	5.51699e-06	103	201	180	192	113	103	43	37	26	13	7	7	261	282	472
387496	RASL11A	2.39894	1.07371	75.7344	1.13034e-12	2.82317e-11	30	366	418	315	37	28	90	90	71	53	67	66	229	241	388
401109	LINC00885	2.39828	-1.52681	8.19959	0.00601794	0.0170716	0	0	2	1	0	0	0	1	0	0	0	0	4	1	0
57801	HES4	2.39534	-0.638491	7.20141	0.00913238	0.0244384	0	0	1	1	0	0	0	1	3	0	1	1	3	9	13
400618	SOX9-AS1	2.38843	1.68569	34.1381	1.58143e-07	1.42571e-06	9	15	13	15	10	5	3	0	4	1	0	0	22	21	31
23089	PEG10	2.38456	3.44202	30.9717	4.76242e-07	3.8856e-06	319	1461	1526	1505	366	334	67	62	39	203	241	213	550	546	877
1363	CPE	2.38172	6.91305	73.7065	1.84547e-12	4.42135e-11	49	90	97	54	41	42	37	39	49	16	29	25	249	267	405
50614	GALNT9	2.37712	-0.691886	16.2819	0.000140332	0.000649722	4	7	8	12	1	5	2	4	4	6	3	1	20	29	35
828	CAPS	2.37579	4.3441	26.168	2.73515e-06	1.93303e-05	255	1252	1411	1462	303	326	98	80	74	288	334	281	790	823	1486
339366	ADAMTSL5	2.36726	0.539983	22.1422	1.27968e-05	7.72117e-05	3	31	29	24	5	4	24	20	15	35	39	26	134	132	280
4908	NTF3	2.36499	-0.746103	15.2644	0.000217095	0.000951434	19	6	8	5	18	20	5	5	1	3	6	2	75	58	124
101929152	LOC101929152	2.36279	-1.35944	20.6573	2.53452e-05	0.000141906	2	1	6	6	2	1	0	1	0	0	0	1	5	4	7
102724312	LOC102724312	2.36246	-0.795456	22.5993	1.06986e-05	6.61557e-05	0	13	12	13	3	1	3	0	1	1	2	0	1	1	3
22824	HSPA4L	2.36137	1.67406	100.119	5.11677e-15	2.02547e-13	57	306	265	244	61	55	36	31	40	15	24	10	92	99	135
124093	CCDC78	2.36085	-0.779656	47.4768	2.19848e-09	2.91925e-08	1	16	14	17	1	2	5	3	1	2	1	3	5	7	13
1152	CKB	2.3554	7.38122	59.7438	6.64591e-11	1.18901e-09	162	1949	2228	2194	160	166	508	481	507	560	678	565	1901	1866	3530
84898	PLXDC2	2.34911	8.20497	38.9594	3.16041e-08	3.25026e-07	26	45	58	34	23	29	121	116	116	53	65	51	544	581	846
94234	FOXQ1	2.34829	2.79166	47.5368	2.15919e-09	2.87227e-08	122	687	799	618	142	152	139	153	153	274	309	296	1056	1133	1857
23150	FRMD4B	2.34828	4.47275	200.159	5.62064e-22	1.05827e-19	236	880	865	893	259	271	134	113	113	140	200	147	779	844	1266
10103	TSPAN1	2.34697	0.15787	39.1786	2.94278e-08	3.05858e-07	8	25	27	27	10	6	0	0	4	2	2	4	17	9	24
440836	ODF3B	2.34542	0.515589	26.2558	2.64681e-06	1.87781e-05	1	12	13	13	2	2	7	2	3	7	9	7	30	28	48
7042	TGFB2	2.34538	5.76169	95.2542	1.40545e-14	5.03424e-13	211	654	770	627	245	223	342	285	280	99	140	110	1278	1348	1992
6526	SLC5A3	2.34496	7.29434	81.4941	2.91641e-13	8.15818e-12	4020	15326	15763	16338	4481	4078	783	963	719	1486	1688	1545	5560	5703	7897
83850	ESYT3	2.34333	-1.0735	26.5211	2.3974e-06	1.71999e-05	1	8	14	19	3	5	2	1	1	6	3	2	11	17	18
93986	FOXP2	2.33811	1.92386	43.5112	7.40514e-09	8.79159e-08	45	132	129	122	40	38	3	3	9	16	15	17	64	69	124
100499227	USP2-AS1	2.33675	-1.23339	20.0218	2.97817e-05	0.00016381	0	5	5	6	1	2	1	0	0	1	1	0	1	4	4
256691	MAMDC2	2.33635	6.6956	20.735	2.23575e-05	0.000126724	100	268	273	297	126	109	51	46	44	5	5	6	238	235	340
102723947	LOC102723947	2.33616	-1.43289	26.0303	3.60761e-06	2.48505e-05	1	7	11	13	2	2	0	0	1	5	2	5	5	11	22
10855	HPSE	2.33264	1.44804	43.715	6.9495e-09	8.2774e-08	36	115	93	101	32	36	86	73	56	48	82	35	356	403	596
254427	PROSER2	2.32951	3.04825	79.5825	4.54485e-13	1.22021e-11	43	142	132	144	45	53	44	38	30	90	108	86	384	409	639
79817	MOB3B	2.32559	0.621381	13.5871	0.000452451	0.00182346	4	17	20	32	2	3	4	1	2	3	0	1	1	1	2
57188	ADAMTSL3	2.32545	4.39698	66.5499	1.10453e-11	2.28146e-10	48	118	134	95	49	54	55	67	58	22	27	27	294	303	443
3775	KCNK1	2.32483	3.42395	51.6543	6.40603e-10	9.42675e-09	8	85	86	82	12	8	26	19	18	29	44	39	123	111	225
102723625	LOC102723625	2.32478	-1.50943	28.4616	1.17309e-06	8.97294e-06	9	31	44	46	14	11	1	2	3	8	3	5	23	17	34
57569	ARHGAP20	2.32384	2.12975	24.6477	4.85483e-06	3.24968e-05	10	86	78	71	13	20	8	18	13	25	22	27	84	91	131
401097	C3orf80	2.31853	-0.535627	13.6291	0.000444105	0.00179229	1	3	4	2	5	5	1	1	1	2	9	6	29	25	46
2824	GPM6B	2.31835	5.65601	35.3519	1.04645e-07	9.84507e-07	1	33	33	41	1	0	27	29	22	7	10	9	52	80	136
101928796	LOC101928796	2.31824	0.0604009	31.3157	4.21719e-07	3.47746e-06	9	23	16	15	10	4	5	2	6	10	4	8	40	48	58
101929145	LOC101929145	2.31775	0.240516	102.952	2.88004e-15	1.19481e-13	10	73	70	73	9	12	20	12	11	11	11	9	45	35	67
4488	MSX2	2.31511	0.071843	27.9527	1.41273e-06	1.06234e-05	1	19	31	14	2	4	4	4	7	5	8	4	20	17	39
66004	LYNX1	2.30869	4.6509	57.428	1.25179e-10	2.13022e-09	170	1106	1170	1141	212	205	148	147	138	488	574	523	1411	1452	2731
23508	TTC9	2.30433	3.62484	29.8903	7.00086e-07	5.58472e-06	10	36	32	30	11	7	7	14	5	10	16	18	67	69	99
23542	MAPK8IP2	2.30365	-0.332003	45.5196	3.98122e-09	4.99728e-08	6	13	25	15	8	5	8	8	6	5	10	7	42	51	69
83394	PITPNM3	2.3004	4.02876	66.2046	1.20707e-11	2.4724e-10	37	183	203	214	41	42	47	43	28	117	161	142	440	443	761
182	JAG1	2.29558	6.5674	59.3058	7.48458e-11	1.32592e-09	298	791	873	772	306	301	637	589	532	389	480	364	3041	2984	4628
100131187	TSTD1	2.29037	-0.860003	9.51576	0.00294052	0.00930298	0	39	39	33	0	1	0	0	0	16	16	13	12	14	25
140685	ZBTB46	2.28963	-0.220237	32.3353	2.9488e-07	2.51761e-06	1	8	11	8	0	0	2	5	3	1	4	2	13	10	14
80863	PRRT1	2.28865	0.0275054	61.7423	3.88472e-11	7.29515e-10	11	65	73	74	23	17	12	8	3	16	16	21	71	50	90
653113	FAM86FP	2.28237	0.43361	32.3267	2.95763e-07	2.5224e-06	11	189	233	222	20	17	23	20	9	48	66	59	82	84	107
5046	PCSK6	2.2785	1.8203	24.3704	5.39676e-06	3.5798e-05	2	3	6	10	1	9	6	5	1	2	1	3	25	25	33
6372	CXCL6	2.27783	0.160801	24.3526	6.65887e-06	4.31287e-05	34	14	9	13	44	57	30	30	28	35	36	38	267	287	520
121551	BTBD11	2.27601	4.77107	44.9598	4.72762e-09	5.81977e-08	477	939	995	985	508	500	33	25	23	47	57	42	666	693	1134
80704	SLC19A3	2.27368	-1.03018	10.4253	0.0019122	0.00642474	1	2	4	6	0	1	1	2	0	3	5	4	16	12	20
10309	CCNO	2.27259	-0.33436	35.9811	8.46567e-08	8.07317e-07	4	25	17	28	6	1	2	3	3	8	4	7	16	15	31
10811	NOXA1	2.27128	-1.349	16.7258	0.000116241	0.000551931	2	10	16	14	2	1	1	0	1	2	1	6	5	6	6
6405	SEMA3F	2.26933	4.22708	28.9267	9.90751e-07	7.71483e-06	258	625	634	595	225	289	341	299	226	122	157	142	1331	1340	2223
55351	STK32B	2.26846	1.63442	28.1486	1.315e-06	9.92401e-06	9	139	145	149	6	16	98	59	75	95	91	76	374	361	608
283481	FGF14-AS2	2.26822	-0.78066	35.5655	9.73635e-08	9.20722e-07	2	44	37	41	5	4	3	8	5	12	9	4	19	12	24
137075	CLDN23	2.26802	0.66275	61.9465	3.67912e-11	6.95386e-10	18	62	74	62	20	21	34	32	31	29	37	33	168	172	322
183	AGT	2.24977	2.7693	12.0879	0.000887313	0.00329151	2	2	1	1	7	9	34	27	25	1	4	2	101	103	156
114818	KLHL29	2.24721	4.84628	101.853	3.59526e-15	1.45455e-13	108	504	545	610	131	123	95	98	74	105	131	101	404	380	698
5165	PDK3	2.24335	5.3191	112.708	4.27273e-16	2.11991e-14	255	741	771	750	239	235	93	107	85	175	167	172	745	753	1123
102724285	LOC102724285	2.23949	0.195942	22.3854	1.16324e-05	7.10029e-05	8	69	81	64	19	28	9	10	7	1	3	2	16	15	37
55001	TTC22	2.23833	-1.46544	6.41243	0.0139557	0.0351249	0	1	0	1	0	0	0	0	0	0	0	0	0	2	0
54753	ZNF853	2.23757	0.944148	34.6323	1.33588e-07	1.2254e-06	5	33	43	43	5	6	17	17	12	0	3	2	27	27	49
619279	ZNF704	2.23413	5.85308	41.6639	1.32428e-08	1.47559e-07	37	108	99	126	38	39	58	45	62	28	41	28	240	260	375
27254	CSDC2	2.23367	3.40133	43.34	7.81169e-09	9.22948e-08	30	76	118	90	44	35	27	20	25	18	20	19	137	130	211
6337	SCNN1A	2.2323	1.21771	57.1415	1.35493e-10	2.28456e-09	17	46	56	66	10	12	7	3	8	20	15	12	49	44	79
2707	GJB3	2.22823	-1.96981	7.61204	0.00947548	0.0252096	0	1	2	0	0	0	0	0	0	0	0	0	0	1	0
124935	SLC43A2	2.22203	2.34644	33.6575	1.86498e-07	1.66297e-06	31	142	146	124	30	25	100	86	66	48	53	62	310	328	586
134829	CLVS2	2.22133	1.4179	6.39793	0.0140588	0.035336	0	1	1	2	0	0	0	0	0	0	0	0	0	0	0
79148	MMP28	2.22111	3.23735	9.11683	0.00356026	0.0109179	1	4	5	4	0	0	1	1	1	2	1	4	6	10	10
1612	DAPK1	2.21831	3.69842	43.4191	7.62122e-09	9.01896e-08	192	641	777	646	192	179	475	376	359	396	505	399	2172	2201	3396
3669	ISG20	2.21654	2.01341	34.4803	1.40689e-07	1.28333e-06	11	55	55	53	16	9	22	21	19	30	39	34	122	136	232
100125556	FAM86JP	2.21164	0.941048	98.4566	7.20267e-15	2.74749e-13	49	284	315	294	56	50	69	51	50	39	40	30	116	136	244
100506388	LOC100506388	2.20567	-0.564952	8.2568	0.0072011	0.0199463	0	0	3	0	0	0	0	0	0	0	0	0	0	0	1
3694	ITGB6	2.20549	1.19532	5.81312	0.0186039	0.0446876	0	1	1	0	1	0	0	0	0	0	0	0	1	3	1
5624	PROC	2.20335	-0.625654	6.44579	0.013406	0.0339274	0	0	0	0	0	0	0	0	1	0	0	0	3	2	2
255488	RNF144B	2.20277	3.79677	45.9888	3.44967e-09	4.37117e-08	61	160	186	176	47	44	80	93	95	75	92	72	469	435	652
22977	AKR7A3	2.20228	-1.25875	23.5004	7.5389e-06	4.82214e-05	5	11	18	12	4	9	4	2	0	1	5	2	11	18	35
143098	MPP7	2.2008	0.207182	44.3162	5.76646e-09	7.01625e-08	23	90	91	85	20	15	34	29	24	20	28	17	102	122	173
3383	ICAM1	2.19908	1.92729	42.6522	9.691e-09	1.11645e-07	17	105	124	96	22	13	108	87	71	46	58	65	357	340	523
59277	NTN4	2.19736	6.09211	70.1097	4.48225e-12	9.97368e-11	1814	8373	8361	8452	2091	1915	1731	1601	1440	2220	2893	2448	8662	9046	13930
6913	TBX15	2.1939	5.61758	107.058	1.27321e-15	5.75334e-14	302	1651	1856	1788	285	296	370	372	332	411	484	383	1332	1412	2151
92421	CHMP4C	2.19345	-0.276795	7.38903	0.00831174	0.0225531	0	1	1	0	0	0	1	0	0	0	0	0	2	1	2
101927963	LOC101927963	2.19209	-0.54454	44.1602	6.0519e-09	7.31507e-08	7	29	34	24	6	5	5	5	3	5	3	3	14	10	25
100507501	RP11-95P2.1	2.1894	-0.737131	40.9064	1.68573e-08	1.84613e-07	8	30	40	38	3	5	5	5	5	3	9	6	22	10	14
10451	VAV3	2.18004	1.55034	38.9679	3.15175e-08	3.24363e-07	3	17	19	19	1	5	2	4	3	3	4	1	3	12	15
4703	NEB	2.17944	0.723083	18.0432	6.69448e-05	0.000337157	1	14	17	10	0	0	4	0	2	3	6	1	3	4	9
26301	GBGT1	2.17725	1.15517	70.7733	3.79862e-12	8.58255e-11	1	25	59	36	7	4	18	15	14	8	13	8	42	43	75
151313	FAHD2B	2.17529	1.59761	97.2558	9.2404e-15	3.40966e-13	15	68	55	58	12	10	18	12	11	22	21	19	71	83	97
26576	SRPK3	2.17445	1.80027	96.083	1.18067e-14	4.29192e-13	14	36	30	30	9	9	4	5	10	5	9	6	28	36	65
155368	WBSCR27	2.16207	0.724467	12.3279	0.000795684	0.00299013	10	203	246	250	13	7	7	3	3	68	83	60	31	21	47
2875	GPT	2.15049	-1.11235	16.2017	0.000145203	0.000668478	1	9	8	4	1	1	1	2	0	1	0	1	1	3	3
7056	THBD	2.14708	3.19784	23.4759	7.61044e-06	4.86155e-05	652	1972	1892	2215	765	604	40	34	37	116	134	102	313	295	535
22837	COBLL1	2.14458	4.85361	99.4525	5.86635e-15	2.27919e-13	59	381	398	383	55	54	174	157	141	117	121	72	484	518	729
5583	PRKCH	2.14097	1.38816	113.776	3.48938e-16	1.75497e-14	23	71	75	75	18	21	16	14	14	14	17	15	71	65	101
197257	LDHD	2.14	1.00978	52.9163	4.45272e-10	6.73788e-09	6	47	77	53	19	17	26	21	18	10	6	10	67	62	98
2678	GGT1	2.13731	-0.264267	22.3288	1.18932e-05	7.24447e-05	2	16	13	25	6	5	6	9	2	3	4	3	17	27	23
752	FMNL1	2.13394	-0.430256	19.555	3.59815e-05	0.000194202	3	10	21	13	3	2	7	6	7	8	3	11	29	31	54
314	AOC2	2.13165	6.2536	51.362	6.97315e-10	1.01797e-08	10	11	17	13	13	15	4	8	5	6	10	3	54	43	87
6493	SIM2	2.12876	1.5665	161.252	1.21148e-19	1.23554e-17	46	169	188	177	47	49	24	41	26	27	42	24	122	115	201
5241	PGR	2.12827	0.958857	8.10522	0.00582511	0.0166241	0	9	5	10	0	0	2	0	3	3	0	1	1	2	4
22941	SHANK2	2.12677	1.23637	31.8161	3.53636e-07	2.96772e-06	36	442	509	508	33	39	33	37	20	153	179	145	175	165	253
64968	MRPS6	2.12382	5.91096	115.546	2.50074e-16	1.30678e-14	1863	7592	7415	7339	1971	1838	640	593	520	999	1265	1024	2422	2491	4195
108	ADCY2	2.12242	3.71209	7.88823	0.0064834	0.0182358	1	38	39	34	1	1	24	20	19	1	1	7	36	33	48
4958	OMD	2.12176	7.9906	23.5025	7.53265e-06	4.82024e-05	5	35	55	49	5	6	58	64	50	62	89	76	309	336	461
51454	GULP1	2.11924	4.59028	162.251	1.04354e-19	1.09468e-17	260	1319	1211	1330	312	328	338	308	331	393	420	353	1427	1633	2079
401024	FSIP2	2.11897	-0.468518	16.2186	0.000144162	0.00066473	2	20	14	16	2	1	0	1	0	8	5	3	5	4	11
8646	CHRD	2.11813	2.97192	33.3025	2.1078e-07	1.85805e-06	8	23	23	31	9	4	22	20	23	14	14	15	89	69	162
2057	EPOR	2.11571	1.47659	90.512	3.87727e-14	1.28247e-12	33	186	191	191	45	40	23	23	15	26	24	29	55	51	91
400954	EML6	2.11076	0.340322	42.8944	8.98131e-09	1.04268e-07	16	57	57	77	18	20	6	9	5	8	10	8	33	28	41
150726	FBXO41	2.10875	1.60277	39.0009	3.11798e-08	3.21338e-07	13	47	58	57	12	20	13	10	15	10	17	21	66	71	86
283229	EFCAB4A	2.10651	0.822147	47.1569	2.42087e-09	3.17436e-08	51	126	151	157	63	68	9	12	9	38	54	50	153	167	278
10974	ADIRF	2.10391	5.63382	47.4462	2.21885e-09	2.94097e-08	2185	8559	8807	7943	2252	2305	600	642	554	1425	1750	1475	3461	3537	5975
84708	LNX1	2.10007	2.88197	65.1435	1.58799e-11	3.17295e-10	50	254	308	286	61	67	56	45	55	56	75	67	189	217	308
57828	CATSPERG	2.09936	-1.57261	19.9725	3.03806e-05	0.000166917	3	15	15	7	2	1	1	4	5	1	1	1	6	6	11
10846	PDE10A	2.09662	1.87189	28.32	1.23525e-06	9.3897e-06	5	39	27	33	8	8	14	14	14	15	31	17	88	73	107
6414	SEPP1	2.09471	4.7711	18.5306	5.47235e-05	0.000280905	81	202	211	197	78	72	117	100	70	188	280	194	793	802	1235
2261	FGFR3	2.09438	7.7244	16.4405	0.000131182	0.000612767	41	24	33	26	20	20	23	11	18	29	31	33	146	165	273
253190	SERHL2	2.09313	-0.14934	66.5245	1.11173e-11	2.2931e-10	21	58	64	66	14	22	9	8	9	9	18	13	41	47	86
160335	TMTC2	2.09224	3.55122	55.494	2.14396e-10	3.47313e-09	27	72	100	78	46	36	43	40	27	23	30	24	161	165	290
102723663	LOC102723663	2.08694	-0.895238	22.6294	1.05735e-05	6.54375e-05	2	17	25	20	1	3	1	8	2	1	3	4	1	7	7
388815	LINC00478	2.08488	1.19736	31.6434	3.75741e-07	3.13174e-06	39	86	95	88	30	24	39	15	15	8	24	15	98	86	144
306	ANXA3	2.07962	-1.04318	16.4485	0.000130736	0.000610876	4	4	5	5	7	9	19	17	15	11	13	9	82	79	130
118491	TTC18	2.07806	-0.0627468	30.3462	5.94802e-07	4.78645e-06	5	31	25	25	7	6	5	3	1	5	6	1	12	10	10
137872	ADHFE1	2.07286	1.12359	26.7464	2.20466e-06	1.59417e-05	18	70	83	69	26	30	10	10	6	15	16	13	53	50	88
3306	HSPA2	2.07173	2.63789	49.508	1.20024e-09	1.68516e-08	56	259	300	297	67	67	68	54	69	123	150	126	366	402	645
23220	DTX4	2.0677	1.04366	11.86	0.000984423	0.00359812	9	30	37	32	8	9	13	7	9	8	8	11	31	43	68
51477	ISYNA1	2.06624	2.65532	92.3497	2.60719e-14	8.89431e-13	100	308	416	351	141	143	142	121	126	71	100	73	483	495	862
4306	NR3C2	2.05984	0.29029	15.3318	0.000210865	0.00092745	47	181	201	208	48	32	27	26	35	6	9	5	19	27	32
9096	TBX18	2.05845	3.97814	148.262	8.95921e-19	7.15082e-17	213	890	942	1018	249	189	273	220	193	196	258	200	746	837	1221
100128338	FAM83H-AS1	2.05784	-0.897891	20.1227	2.8593e-05	0.000158161	3	12	3	10	1	4	1	2	3	0	1	2	6	5	17
579	NKX3-2	2.05106	3.67226	16.6106	0.000122051	0.000575053	8	69	65	81	9	14	9	14	9	18	11	11	28	13	42
79843	FAM124B	2.05051	-1.59907	10.0592	0.00227174	0.00744871	0	4	1	0	0	2	0	2	0	0	0	0	1	3	6
2624	GATA2	2.04689	0.753945	16.2828	0.000140276	0.000649667	39	38	43	52	31	32	48	33	39	22	29	27	186	213	314
79955	PDZD7	2.04315	-0.46426	29.9004	6.97566e-07	5.56764e-06	8	21	23	24	4	1	5	7	3	10	12	5	24	28	38
8611	PPAP2A	2.0397	6.62767	74.2634	1.61191e-12	3.90636e-11	270	1286	1484	1077	269	279	368	347	340	523	644	520	1653	1759	2876
101927391	RP5-1159O4.2	2.03958	-1.05996	10.7228	0.00166382	0.00568254	2	28	29	22	8	4	4	2	3	5	1	4	4	4	10
342667	STAC2	2.03637	2.84835	21.2244	1.83926e-05	0.000106428	12	14	16	14	24	16	19	11	10	17	19	11	86	109	149
8787	RGS9	2.03522	-1.31166	8.43313	0.00495988	0.0144439	0	1	1	1	0	0	0	2	2	0	0	0	3	2	7
4938	OAS1	2.03496	0.65304	47.7344	3.50701e-09	4.43999e-08	33	188	165	152	79	47	42	44	46	65	65	65	235	239	389
60598	KCNK15	2.02644	0.125655	15.2866	0.000215022	0.000943475	3	6	6	11	6	4	14	15	9	9	11	8	47	53	107
131368	ZPLD1	2.02588	-0.0770014	13.2777	0.000519202	0.00205526	3	10	17	12	5	2	0	1	0	1	0	3	2	1	3
102723863	LOC102723863	2.02412	-0.275047	13.7302	0.000424651	0.00172372	1	6	4	8	2	1	4	2	2	1	1	0	5	9	10
1593	CYP27A1	2.02407	4.56384	56.3764	1.67545e-10	2.77716e-09	91	290	373	333	106	108	97	108	81	95	121	108	395	436	734
7087	ICAM5	2.01994	-0.0714827	6.99106	0.0101546	0.0267306	5	1	8	5	2	0	2	3	2	1	1	0	8	10	16
8013	NR4A3	2.01898	1.74871	23.2665	8.25281e-06	5.22868e-05	6	16	20	12	10	8	12	18	16	9	10	7	56	72	93
100288798	RP11-96H19.1	2.01284	2.01675	34.7197	1.29672e-07	1.19395e-06	10	42	41	33	13	25	22	15	18	11	21	16	87	90	120
6817	SULT1A1	2.01223	0.214527	32.1681	3.12611e-07	2.65069e-06	1	14	19	17	3	2	8	11	10	9	16	14	36	43	86
374378	GALNT18	2.01081	4.93196	49.0105	1.39062e-09	1.91861e-08	30	270	264	283	37	34	56	43	62	68	83	87	149	156	286
145581	LRFN5	2.01015	-0.840968	11.1262	0.0014611	0.0050932	5	68	70	65	7	7	26	16	16	0	0	0	6	1	7
114821	SCAND3	2.00881	-0.951237	8.89306	0.0039662	0.0119482	0	0	0	1	1	0	0	3	2	1	1	1	10	6	11
2099	ESR1	2.00683	1.15544	29.3807	8.40829e-07	6.6235e-06	52	162	187	139	44	52	23	21	13	10	17	12	37	54	84
100505812	LOC100505812	2.00636	0.980738	48.7266	1.51294e-09	2.06114e-08	29	125	82	95	30	32	12	14	16	22	25	20	57	79	111
79750	ZNF385D	2.00447	3.97691	22.5924	1.07276e-05	6.62234e-05	263	486	448	439	270	268	4	8	9	37	44	36	284	308	510
223082	ZNRF2	2.00286	3.20777	87.3075	7.83385e-14	2.4323e-12	84	400	356	418	92	74	83	97	94	104	125	97	294	345	539
10509	SEMA4B	2.00183	4.93778	102.818	2.95862e-15	1.22395e-13	457	1903	1970	2033	513	433	286	280	260	306	462	360	854	877	1525
22979	EFR3B	1.9985	2.3629	36.1123	8.10088e-08	7.75551e-07	15	88	81	96	17	16	15	17	13	16	15	15	26	34	62
64759	TNS3	1.99781	7.47085	72.2204	2.65531e-12	6.18001e-11	118	479	508	478	133	139	517	487	464	213	237	218	1563	1486	2503
646982	LINC00598	1.99721	-0.828572	7.94281	0.0132799	0.033658	0	0	2	2	0	0	1	0	0	0	0	0	1	0	1
7869	SEMA3B	1.99716	5.01275	51.8728	6.01341e-10	8.9205e-09	147	363	483	420	143	146	300	260	234	167	247	232	1032	1018	1887
100133991	MAP3K14-AS1	1.99162	-1.01202	9.63518	0.00277774	0.00886437	0	1	3	6	0	0	3	1	2	1	0	1	6	3	6
79006	METRN	1.98857	3.84748	53.2332	4.06656e-10	6.221e-09	33	179	168	205	31	48	56	57	59	86	95	82	235	272	456
9143	SYNGR3	1.9877	-0.3227	50.8017	8.20915e-10	1.1808e-08	14	38	35	43	8	9	3	6	5	6	7	8	15	19	33
2166	FAAH	1.98689	2.16729	55.6292	2.06424e-10	3.34976e-09	10	25	25	20	7	5	9	2	4	4	8	5	15	33	29
10669	CGREF1	1.98688	4.93962	60.8364	4.94996e-11	9.08688e-10	25	121	137	111	30	20	64	61	53	37	45	48	194	191	292
100996735	LOC100996735	1.98647	0.429086	70.75	3.82073e-12	8.61925e-11	16	62	59	57	20	26	11	12	15	14	10	10	50	55	81
1301	COL11A1	1.96342	12.899	42.088	1.15778e-08	1.30794e-07	1167	1581	1653	1654	659	663	952	1007	809	425	467	459	3366	3674	5636
26585	GREM1	1.96007	6.47455	20.8651	2.12243e-05	0.000121002	415	972	1040	925	420	513	1479	1293	1103	2451	2962	2440	8765	9386	14095
27143	PALD1	1.95829	1.18229	23.9388	6.3673e-06	4.13945e-05	11	61	55	51	12	10	17	13	12	2	8	12	23	17	59
11096	ADAMTS5	1.95769	4.97354	24.8154	4.55473e-06	3.06698e-05	1038	1987	2071	1943	1263	1170	1807	1822	1597	837	1023	876	6810	7002	10352
28514	DLL1	1.94709	-0.818103	24.7356	4.69514e-06	3.15276e-05	4	12	20	17	3	5	0	3	4	9	5	5	16	16	23
1303	COL12A1	1.94461	11.9321	24.617	4.91204e-06	3.28349e-05	4926	104495	111969	107219	5198	5513	47854	58789	43370	31431	35281	32790	119066	111521	158527
25789	TMEM59L	1.94421	1.62273	18.3208	5.96735e-05	0.000304082	3	7	4	4	5	9	14	11	16	12	14	12	61	73	109
51171	HSD17B14	1.93753	0.712278	23.7928	6.73493e-06	4.35723e-05	5	7	8	12	6	12	15	10	6	7	24	14	63	60	112
84541	KBTBD8	1.9355	2.17796	79.8406	4.27919e-13	1.15522e-11	48	144	146	154	42	57	53	55	33	55	59	45	193	222	304
196996	GRAMD2	1.93438	4.46909	9.09733	0.00359385	0.0109957	1	4	9	4	4	6	1	0	1	1	2	2	8	10	15
1645	AKR1C1	1.93264	4.48471	69.5017	5.21984e-12	1.13906e-10	274	851	910	802	261	244	103	84	75	223	303	258	568	630	963
4826	NNAT	1.93012	-1.27902	12.551	0.000719324	0.00274034	10	41	65	47	14	18	6	6	3	1	1	3	3	2	4
284900	TTC28-AS1	1.92701	1.70468	66.1424	1.22655e-11	2.50854e-10	18	100	101	97	27	21	6	15	15	10	24	23	25	37	57
254122	SNX32	1.92604	-0.184416	27.1106	1.92621e-06	1.41159e-05	3	12	10	8	3	5	4	5	3	0	2	7	16	18	21
2670	GFAP	1.92294	0.758983	23.3418	8.01573e-06	5.09386e-05	14	24	28	20	21	21	1	4	2	3	3	2	27	23	65
6813	STXBP2	1.92171	0.488436	24.9467	4.33323e-06	2.93127e-05	4	8	11	6	6	4	14	6	4	9	8	8	46	38	54
23584	VSIG2	1.92005	-1.23402	10.3721	0.00196051	0.00656154	0	4	5	3	0	2	0	0	0	2	4	3	5	4	11
196968	DNM1P46	1.91854	0.376305	29.5892	7.80006e-07	6.17529e-06	2	56	59	58	6	5	10	11	17	12	13	22	20	30	40
5166	PDK4	1.91475	4.17243	11.6461	0.00108567	0.0039252	9	14	11	15	6	13	2	4	2	15	7	15	42	44	65
59307	SIGIRR	1.91445	1.65427	46.1724	3.26207e-09	4.15137e-08	88	303	327	338	98	108	68	55	55	51	34	59	142	163	328
2170	FABP3	1.91441	5.78625	17.4467	8.58357e-05	0.000420526	61	122	145	102	52	57	187	155	168	64	83	75	577	547	841
23682	RAB38	1.91267	-0.395055	10.9255	0.00151401	0.00524527	60	152	161	167	83	41	4	6	7	2	0	1	8	7	12
7450	VWF	1.91178	-0.964016	19.582	3.55895e-05	0.000192369	5	22	11	17	5	3	3	2	3	5	4	6	15	14	15
8190	MIA	1.90779	-0.933104	5.94708	0.0199464	0.0473006	0	0	0	0	0	0	0	0	0	0	0	0	0	2	1
64072	CDH23	1.90731	-1.241	9.92184	0.0024242	0.00787475	3	3	1	3	4	0	1	2	0	0	2	3	12	7	15
51299	NRN1	1.90646	6.43885	41.7847	1.27448e-08	1.42443e-07	926	3062	3668	2972	1012	926	413	421	367	501	590	477	1199	1294	2086
7448	VTN	1.90522	-0.564792	10.1932	0.00213255	0.00705851	4	4	5	7	4	4	2	7	8	20	30	23	58	78	117
117144	CATSPER1	1.90474	-1.46592	20.7884	2.18854e-05	0.000124398	14	43	50	45	8	8	4	2	7	10	6	8	11	9	18
102724884	LOC102724884	1.903	0.473233	14.7055	0.00027669	0.00118262	2	22	26	34	6	5	18	13	15	13	15	19	53	49	97
4693	NDP	1.90163	0.948072	16.8669	0.000109519	0.000522375	193	515	493	477	183	185	16	12	13	19	37	26	55	56	81
400823	FAM177B	1.90123	-1.10213	6.22873	0.0199464	0.0473006	0	1	0	0	0	0	0	0	0	0	0	0	0	1	1
84159	ARID5B	1.90058	6.5274	88.1846	6.45266e-14	2.03356e-12	1283	5594	6322	6036	1363	1354	2218	2166	1917	2882	3433	3015	9093	9410	14063
140885	SIRPA	1.89847	7.29998	110.403	6.64216e-16	3.14667e-14	933	2061	2208	2027	1089	956	969	817	772	993	1259	1121	4465	4484	7422
3601	IL15RA	1.89797	-0.544043	33.6827	1.84892e-07	1.65065e-06	11	24	17	22	18	9	5	8	4	7	12	11	44	44	64
9516	LITAF	1.89777	5.83503	65.6375	1.39724e-11	2.80709e-10	137	437	417	407	145	109	375	303	289	128	155	132	841	960	1504
6271	S100A1	1.8977	7.7693	23.3473	7.99869e-06	5.08743e-05	50	31	29	30	12	24	7	9	2	5	11	7	65	67	98
224	ALDH3A2	1.89492	5.61772	46.9391	2.58536e-09	3.36303e-08	1538	3154	3482	2897	1565	1464	738	661	538	772	894	762	3494	3644	5588
4857	NOVA1	1.89174	-0.344938	14.0296	0.000372053	0.00153742	11	91	76	66	11	14	11	8	5	11	16	10	4	4	7
136	ADORA2B	1.89116	2.68233	44.5165	5.42003e-09	6.61667e-08	28	139	138	148	35	28	23	18	25	34	44	41	66	81	137
140545	RNF32	1.89066	0.52215	51.2595	7.18407e-10	1.04772e-08	13	44	33	37	27	13	5	8	12	7	11	7	49	43	49
10723	SLC12A7	1.88973	2.10421	48.375	1.67995e-09	2.27415e-08	25	182	199	200	44	37	105	77	70	50	83	64	223	247	363
57134	MAN1C1	1.88951	1.67731	23.4205	7.77536e-06	4.96043e-05	22	47	51	55	19	18	47	39	27	60	68	77	221	229	366
113763	ZBED6CL	1.88562	-0.136888	28.3848	1.20638e-06	9.19879e-06	2	23	19	17	8	5	17	12	9	5	4	2	27	26	55
101928409	LOC101928409	1.88443	0.449005	53.4159	3.85975e-10	5.92932e-09	12	64	46	72	12	23	6	13	9	17	29	20	57	46	69
54507	ADAMTSL4	1.88306	4.05447	29.3395	8.53414e-07	6.71663e-06	120	396	464	426	131	132	81	101	83	176	235	237	534	534	948
282890	ZNF311	1.88235	0.665212	46.7072	2.77322e-09	3.59148e-08	4	66	72	69	8	8	18	22	15	15	25	14	36	33	55
151651	EFHB	1.88139	-1.05778	11.6439	0.0010868	0.00392832	0	29	29	22	1	1	3	7	10	7	7	2	2	10	9
111	ADCY5	1.88088	0.0441017	12.4241	0.000761796	0.00288344	0	4	3	1	0	1	8	2	8	8	9	3	23	30	41
2039	DMTN	1.87803	-1.0022	29.4759	8.12481e-07	6.42201e-06	3	26	27	27	5	7	8	7	8	6	10	9	24	19	40
157506	RDH10	1.87589	4.07457	27.2648	1.81952e-06	1.33875e-05	96	138	144	132	97	96	121	110	119	158	191	164	655	728	1107
79961	DENND2D	1.87501	1.06097	60.9661	4.78064e-11	8.81024e-10	16	71	61	67	16	12	16	13	13	17	15	13	37	35	62
6094	ROM1	1.86875	2.95701	84.0716	1.61808e-13	4.73187e-12	94	239	258	235	109	108	50	40	48	63	89	73	259	256	418
100652988	LINC00702	1.86388	-0.928699	18.1723	7.21295e-05	0.000360059	3	23	10	17	3	4	4	3	6	2	2	1	8	3	12
55258	THNSL2	1.86294	2.73526	6.22702	0.0150041	0.0373729	28	41	39	33	34	22	172	120	131	2	1	2	319	328	529
1296	COL8A2	1.86006	7.51044	43.7208	6.93709e-09	8.27604e-08	218	611	734	680	272	218	810	750	684	368	421	403	2230	2391	3800
9066	SYT7	1.85997	3.37596	30.4299	5.77314e-07	4.65593e-06	76	278	271	321	96	85	40	47	40	146	215	167	401	384	601
3603	IL16	1.858	5.05186	58.313	9.81372e-11	1.71169e-09	38	105	116	92	39	41	43	40	34	29	30	25	146	129	198
10420	TESK2	1.8568	2.1841	76.6346	9.11347e-13	2.31558e-11	20	74	86	83	30	28	14	16	23	28	21	16	63	57	134
8814	CDKL1	1.85555	2.94807	89.0069	5.38513e-14	1.71926e-12	43	205	231	227	54	37	85	69	69	68	76	62	207	212	322
9076	CLDN1	1.85203	0.253341	28.3537	1.22015e-06	9.29898e-06	9	59	51	40	10	5	17	17	14	15	12	5	28	36	47
119385	AGAP11	1.85038	1.32582	25.7029	3.25638e-06	2.26007e-05	110	309	434	439	131	116	28	16	12	75	90	101	137	126	208
1116	CHI3L1	1.84805	7.0212	6.71955	0.0116549	0.0300657	6751	962	1114	951	7410	6528	558	590	486	1724	2234	1854	17234	17524	28131
7070	THY1	1.84622	8.41696	48.1647	1.78882e-09	2.41108e-08	3884	17956	19377	17427	4306	4287	7804	6827	6072	6941	8894	7700	23908	23973	37874
204010	RPSAP52	1.84604	1.55412	25.5557	3.44186e-06	2.38206e-05	242	792	814	778	250	231	42	41	39	116	131	105	140	139	223
1299	COL9A3	1.84074	10.7726	22.1919	1.25493e-05	7.58432e-05	160	149	152	143	96	92	22	22	11	18	24	47	189	201	349
26470	SEZ6L2	1.84057	4.75414	14.5525	0.000295791	0.00125658	24	59	51	53	40	44	109	97	72	58	48	62	327	337	543
100506674	RP11-53O19.1	1.83866	-0.706195	28.7991	1.03764e-06	8.05006e-06	1	14	9	5	2	2	2	1	3	4	3	2	6	10	7
3739	KCNA4	1.83007	-1.44531	10.0269	0.0023744	0.00773031	1	1	0	1	3	3	2	2	7	13	25	16	49	46	83
10371	SEMA3A	1.82839	5.48315	56.6996	1.53146e-10	2.5558e-09	780	1565	1620	1651	826	726	173	151	158	355	394	350	1189	1327	1901
119391	GSTO2	1.82806	2.64441	25.4035	3.64528e-06	2.50747e-05	108	136	122	120	117	110	68	42	39	20	20	15	234	277	376
26030	PLEKHG3	1.82763	2.77873	58.6583	8.92891e-11	1.56667e-09	178	682	777	819	187	164	141	148	120	112	121	89	214	212	351
140597	TCEAL2	1.82599	-0.305466	11.33	0.00125553	0.00445587	2	21	12	20	1	2	9	5	4	1	0	2	3	4	6
286499	FAM133A	1.82581	0.667599	35.286	1.07004e-07	1.00349e-06	4	22	28	19	2	3	9	5	6	6	21	6	20	18	49
149175	MANEAL	1.8216	-0.185154	22.2373	1.23279e-05	7.47957e-05	5	19	23	26	7	6	5	6	6	14	6	8	20	25	46
29899	GPSM2	1.82113	6.59599	37.7397	4.71458e-08	4.7005e-07	765	3177	3417	3031	757	765	482	470	433	394	561	449	680	752	1130
2847	MCHR1	1.82054	1.24806	8.58204	0.00461241	0.0135938	15	65	88	67	20	14	11	8	10	20	33	37	56	40	98
100507632	LINC00968	1.81954	3.41032	15.0601	0.000237162	0.00102894	29	149	182	139	35	33	167	169	135	516	620	545	1361	1476	2224
403150	FLJ31356	1.81738	-1.64963	16.1755	0.000163287	0.000741872	6	16	19	13	4	0	4	0	3	11	6	5	13	14	23
629	CFB	1.81443	4.57366	55.1188	2.38222e-10	3.82353e-09	490	1227	1334	1207	499	428	227	204	176	262	313	257	824	841	1340
5154	PDGFA	1.81377	3.69348	43.7908	6.78749e-09	8.10416e-08	25	110	126	98	28	15	68	56	71	44	41	28	165	165	252
5737	PTGFR	1.8119	5.27045	45.3935	4.13809e-09	5.17208e-08	88	1009	972	963	91	71	341	271	282	477	578	456	1000	1035	1498
10659	CELF2	1.8115	1.3375	34.7858	1.26788e-07	1.16961e-06	81	207	181	205	76	78	144	157	128	45	78	63	400	401	655
56098	PCDHGC4	1.81106	-0.180684	30.7876	5.08368e-07	4.13165e-06	30	94	113	92	23	19	23	14	10	11	12	13	23	19	30
10642	IGF2BP1	1.81011	1.87772	11.6883	0.0010649	0.00385866	46	107	95	81	50	69	3	12	9	14	23	27	88	85	138
2034	EPAS1	1.80692	6.02676	58.8102	8.56609e-11	1.50661e-09	1981	3664	3933	3578	2066	1968	2909	2721	2391	1668	2087	1846	9830	9865	16128
100506637	PRKAR2A-AS1	1.79952	0.553902	53.8457	3.41488e-10	5.31149e-09	11	53	72	45	11	9	8	11	16	11	10	12	10	24	41
731275	RP11-261C10.3	1.79446	-1.1995	13.8218	0.000407795	0.0016645	5	13	17	15	4	3	2	2	3	3	3	1	5	9	4
137994	LETM2	1.79405	0.874851	66.9396	9.99497e-12	2.07912e-10	73	227	236	184	72	73	52	39	40	55	62	51	154	171	244
54187	NANS	1.78946	5.10028	241.665	4.06727e-24	1.42219e-21	367	1522	1611	1497	374	416	615	547	534	451	636	516	1567	1706	2715
284297	SSC5D	1.78597	7.01475	64.4161	1.91899e-11	3.78795e-10	421	1731	1910	1912	494	450	327	269	255	900	985	1010	1914	1826	2807
169834	ZNF883	1.78518	2.25604	71.3053	3.32867e-12	7.60262e-11	35	84	68	66	47	44	46	33	30	22	31	23	143	153	205
5129	CDK18	1.78442	0.121085	6.06706	0.0162993	0.0400689	14	2	1	3	18	11	6	1	10	4	5	4	42	47	78
3321	IGSF3	1.77977	3.13055	5.99169	0.01695	0.0412884	1	13	10	12	2	2	10	6	9	8	8	3	24	23	36
2308	FOXO1	1.77933	7.23593	67.4949	8.67298e-12	1.83268e-10	37	111	127	92	47	40	49	58	53	47	41	40	176	182	286
26353	HSPB8	1.77879	3.90957	27.5002	1.66819e-06	1.23506e-05	61	86	106	102	59	58	118	107	86	47	60	56	348	333	560
2069	EREG	1.77762	-0.134211	10.8277	0.001674	0.00571331	88	53	34	46	91	70	4	2	1	7	8	5	135	147	191
5362	PLXNA2	1.77678	5.6819	47.6237	2.10356e-09	2.8059e-08	534	742	643	824	559	574	260	278	218	264	306	281	1544	1432	2315
2260	FGFR1	1.77656	7.41597	156.071	2.65328e-19	2.5468e-17	2461	8456	9103	8849	2597	2443	2849	2572	2287	2445	3045	2723	7728	7912	13005
2040	STOM	1.7753	6.61185	56.4041	1.66255e-10	2.75889e-09	738	2124	2193	1901	870	866	1509	1416	1346	1318	1588	1360	5300	5648	8814
54463	FAM134B	1.77478	2.58745	39.181	2.94051e-08	3.05838e-07	11	48	46	55	10	11	14	11	11	29	32	36	53	91	96
51765	MST4	1.77462	6.87844	50.6347	8.61966e-10	1.2338e-08	144	734	746	772	193	180	238	239	242	178	220	174	538	571	902
6776	STAT5A	1.7694	3.02626	67.3317	9.04171e-12	1.90785e-10	145	352	438	390	149	124	135	140	111	117	151	118	416	441	746
221091	LRRN4CL	1.76493	2.35425	17.8757	7.1769e-05	0.000358503	211	449	509	436	190	203	128	112	125	146	203	167	525	576	948
1396	CRIP1	1.7622	4.43045	27.5762	1.62218e-06	1.20564e-05	345	2616	2642	2247	369	363	1010	887	796	373	432	417	1110	1104	2117
100507547	LOC100507547	1.76195	-0.84218	17.8368	7.29416e-05	0.000363742	7	30	26	22	7	8	0	2	5	5	5	4	6	10	7
53844	COPG2IT1	1.7582	-0.962057	13.3635	0.00067761	0.00260371	2	16	28	17	6	7	15	23	17	32	24	23	83	86	122
10610	ST6GALNAC2	1.75246	0.416282	11.776	0.00102297	0.00372229	4	21	14	21	2	0	3	1	1	10	8	9	9	5	23
387755	INSC	1.75238	4.81991	14.4147	0.000314171	0.00132318	137	313	291	302	168	173	18	10	10	12	14	22	87	107	154
316	AOX1	1.75208	5.02183	26.5613	2.36176e-06	1.69635e-05	472	1186	1207	1268	492	474	319	312	280	443	564	438	1353	1408	2279
2762	GMDS	1.75069	4.61405	80.996	3.27202e-13	9.0495e-12	547	712	833	738	585	564	436	354	381	484	572	516	2053	2226	3619
283078	MKX	1.75044	1.34974	24.0178	6.17696e-06	4.03177e-05	9	51	53	46	7	12	40	43	34	12	20	10	72	91	123
4542	MYO1F	1.7458	-0.866505	19.4935	3.68926e-05	0.000198391	2	8	15	8	2	8	6	2	4	8	2	6	14	15	38
8601	RGS20	1.7446	1.26719	38.9421	3.17828e-08	3.26407e-07	89	323	322	346	118	99	39	45	23	128	149	105	225	229	366
2645	GCK	1.74313	-0.309268	7.36239	0.00842338	0.0228113	3	7	5	2	3	6	0	5	1	0	1	0	3	17	11
5732	PTGER2	1.74222	4.56958	44.1665	6.04006e-09	7.30678e-08	738	2426	2633	2413	818	769	265	255	228	316	393	340	455	528	829
80320	SP6	1.74047	-0.845983	13.6083	0.000448225	0.00180742	2	29	23	28	2	7	6	5	5	7	7	9	9	14	14
9734	HDAC9	1.73961	1.07748	33.4246	2.02082e-07	1.78889e-06	29	161	175	151	43	33	56	62	50	38	74	47	130	155	218
94015	TTYH2	1.73713	1.2728	31.2844	4.26401e-07	3.51213e-06	11	37	45	53	6	10	11	8	9	20	8	10	19	21	45
256158	HMCN2	1.73486	-0.923435	8.45904	0.0048975	0.014285	16	30	38	38	17	10	2	3	0	2	2	2	5	5	6
8425	LTBP4	1.73473	5.32694	119.11	1.29171e-16	7.07837e-15	374	1111	1291	1282	415	421	487	396	356	389	437	469	1276	1330	2289
55796	MBNL3	1.73357	3.39699	72.5207	2.46631e-12	5.80452e-11	250	1018	1066	1031	241	265	223	198	162	229	285	285	494	512	727
201965	RWDD4	1.73183	4.64568	142.494	2.2652e-18	1.6717e-16	254	566	586	499	286	245	328	297	300	345	354	326	1200	1344	2045
101928841	LOC101928841	1.73118	6.57204	9.34269	0.00319428	0.00996626	9	19	23	7	5	7	0	6	4	1	3	2	8	14	15
728609	SDHAP3	1.725	0.811774	33.1481	2.2233e-07	1.9505e-06	32	75	71	98	25	21	12	12	9	23	26	22	47	57	58
144193	AMDHD1	1.72278	-0.688786	30.49	5.65084e-07	4.56732e-06	2	38	33	35	4	7	7	16	4	6	14	11	7	20	33
100505633	LINC01133	1.72269	0.857213	15.4877	0.000197159	0.000873448	18	112	102	88	24	15	93	89	66	77	115	93	286	312	443
84501	SPIRE2	1.7216	0.462751	62.3446	3.30982e-11	6.30454e-10	21	49	58	67	19	19	17	13	18	11	16	16	40	51	76
84073	MYCBPAP	1.72113	0.00825781	14.273	0.000334294	0.00139512	11	49	49	57	12	15	8	10	6	6	10	11	14	10	24
84253	GARNL3	1.72053	1.21254	46.524	2.93156e-09	3.76666e-08	7	37	41	27	11	11	9	4	7	11	9	6	13	20	35
349152	DPY19L2P2	1.72007	1.85046	50.694	8.47147e-10	1.21496e-08	43	162	170	184	64	47	27	21	26	21	26	28	44	48	69
11077	HSF2BP	1.71896	-0.426135	42.0499	1.17181e-08	1.32074e-07	5	13	34	25	4	1	12	6	7	3	10	9	16	16	28
728613	LOC728613	1.71495	0.919883	37.8276	4.57983e-08	4.5817e-07	13	82	90	102	12	20	16	13	16	36	40	37	51	54	85
127943	FCRLB	1.71309	-0.0784532	23.9882	6.24766e-06	4.06984e-05	14	140	121	152	23	20	23	23	17	28	47	32	28	28	44
6911	TBX6	1.7108	-0.970838	19.005	4.50322e-05	0.000236363	4	20	15	12	3	7	3	1	2	2	5	7	12	5	14
26575	RGS17	1.70978	0.333533	16.2275	0.000143615	0.000663249	37	84	103	89	34	27	12	20	16	5	3	3	15	31	25
8676	STX11	1.70832	-0.86303	25.7289	3.22463e-06	2.24228e-05	7	31	32	35	13	9	15	13	10	3	4	9	25	26	38
9796	PHYHIP	1.70822	-0.0996706	28.4444	1.18046e-06	9.02455e-06	15	40	56	45	19	30	10	9	10	10	4	14	47	30	50
122622	ADSSL1	1.70781	2.87701	45.8114	3.64149e-09	4.59836e-08	60	171	175	177	65	71	27	37	28	26	34	31	83	90	144
644660	RAD21-AS1	1.7071	-1.20946	14.9209	0.000251931	0.00108787	4	12	12	13	1	6	4	2	1	3	7	3	8	11	15
100128340	RP11-423H2.3	1.70694	-0.986951	14.8572	0.000259008	0.00111452	29	42	48	43	21	19	8	11	8	2	7	3	24	40	39
3710	ITPR3	1.70458	6.31405	146.974	1.09971e-18	8.61476e-17	1928	4602	4721	5456	2119	1879	1244	1070	988	1350	1639	1529	4354	4308	6869
284358	MAMSTR	1.70028	0.635848	57.9487	1.08454e-10	1.87384e-09	38	166	225	229	58	52	40	41	33	51	47	44	79	87	112
11082	ESM1	1.69898	4.6684	9.27979	0.00329207	0.0102366	3635	9152	8009	11061	4064	3676	496	409	432	391	443	320	328	383	542
8639	AOC3	1.69767	4.01422	25.363	3.70136e-06	2.54367e-05	10	4	8	9	9	9	4	2	0	4	5	6	26	25	38
645332	FAM86C2P	1.69711	0.859683	85.0215	1.30565e-13	3.86589e-12	37	119	148	109	54	39	26	29	22	27	28	26	64	68	135
4013	VWA5A	1.69675	3.94012	41.7099	1.30507e-08	1.4553e-07	487	417	533	401	532	516	207	193	161	259	345	291	1421	1432	2270
64218	SEMA4A	1.69394	-0.153337	27.4633	1.69104e-06	1.25049e-05	18	36	41	34	12	7	4	5	5	10	15	8	20	20	37
2162	F13A1	1.6933	8.06211	14.9482	0.00024896	0.00107568	16	33	28	24	6	8	2	2	3	2	5	2	3	8	7
134265	AFAP1L1	1.68952	3.15664	25.782	3.16091e-06	2.20318e-05	23	52	54	51	27	22	46	39	49	9	10	7	87	97	182
379	ARL4D	1.68859	3.19768	47.6359	2.09591e-09	2.79823e-08	153	471	460	478	165	161	101	83	83	160	192	184	382	397	632
6623	SNCG	1.68834	1.24971	33.5532	1.9332e-07	1.71962e-06	115	375	383	375	119	117	44	61	46	94	138	125	204	209	340
56654	NPDC1	1.68659	4.52543	113.834	3.45133e-16	1.7418e-14	208	460	527	537	274	281	233	210	224	127	157	171	662	685	1307
6909	TBX2	1.68469	3.59452	57.5984	1.19431e-10	2.04663e-09	418	740	816	998	523	428	114	119	111	242	268	250	755	774	1249
1760	DMPK	1.68242	5.05409	55.8147	1.95976e-10	3.21217e-09	413	1620	1814	1749	480	454	615	506	534	400	465	411	1102	1169	2028
158046	NXNL2	1.67868	-0.240281	26.2851	2.61792e-06	1.86093e-05	7	61	73	81	11	10	36	27	23	37	36	24	72	72	111
10858	CYP46A1	1.6783	-1.17416	12.9896	0.000590569	0.00229934	0	2	2	8	0	0	1	1	2	1	4	3	7	5	4
154091	SLC2A12	1.67588	4.69621	34.8477	1.24149e-07	1.14959e-06	208	739	867	602	247	207	233	241	187	450	577	474	1107	1137	1741
8938	BAIAP3	1.67429	0.0257557	13.4928	0.000471795	0.00188898	3	28	45	31	1	4	10	16	10	8	8	10	15	21	16
51700	CYB5R2	1.67145	2.48493	56.59	1.57877e-10	2.62877e-09	66	331	371	315	61	54	166	117	112	68	72	61	187	183	333
25859	PART1	1.67018	2.75362	10.9478	0.00149841	0.00520229	115	174	188	153	110	118	6	3	5	10	8	9	78	83	127
90246	LOC90246	1.66789	-1.46377	8.03032	0.00604405	0.0171304	2	1	1	4	0	2	6	6	5	1	3	3	14	17	27
113452	TMEM54	1.66406	2.31071	40.0211	2.24004e-08	2.39252e-07	27	94	122	100	35	44	67	64	52	41	70	49	180	179	306
55214	LEPREL1	1.66393	8.33285	37.7994	4.62267e-08	4.61552e-07	1986	5966	6214	5413	2012	2080	2128	1934	1762	2466	3022	2524	7057	7305	11167
5321	PLA2G4A	1.6625	6.23934	42.2211	1.11012e-08	1.2599e-07	1031	3250	3557	3042	1119	1012	463	460	401	563	730	560	1008	1061	1624
55711	FAR2	1.66032	1.78486	26.9078	2.07644e-06	1.51113e-05	138	703	654	765	167	138	63	79	60	169	241	193	161	161	253
203328	SUSD3	1.65935	-0.345378	21.3031	1.78265e-05	0.000103519	12	81	93	68	16	21	17	25	20	10	31	33	46	44	72
2644	GCHFR	1.65891	1.07666	13.747	0.000421511	0.0017124	18	33	28	30	24	25	13	9	14	7	18	10	51	63	90
4803	NGF	1.65607	3.48142	11.4027	0.00121419	0.0043249	13	291	242	242	18	17	135	135	115	123	172	130	312	300	504
2852	GPER1	1.65525	3.26821	83.7311	1.748e-13	5.05338e-12	173	488	549	516	187	165	132	113	92	137	139	106	297	296	530
130271	PLEKHH2	1.65161	3.05306	39.5939	2.57172e-08	2.70741e-07	65	200	215	212	95	58	54	50	41	97	115	105	236	242	349
10184	LHFPL2	1.65142	6.35858	46.5573	2.90214e-09	3.73867e-08	1178	1315	1362	1258	1169	1183	1648	1536	1387	1201	1438	1193	6073	6179	9274
196883	ADCY4	1.65142	2.87968	21.9447	1.38307e-05	8.27519e-05	307	253	348	348	389	402	180	148	126	436	549	480	1520	1579	2327
152195	NUDT16P1	1.65065	1.78083	85.1717	1.26226e-13	3.75254e-12	32	79	99	87	24	33	34	20	21	34	52	22	79	101	136
56971	CEACAM19	1.65048	0.714119	19.8969	3.13231e-05	0.00017139	31	48	65	68	30	31	29	21	28	8	10	17	66	90	97
144100	PLEKHA7	1.65018	4.18547	31.5632	3.86496e-07	3.21045e-06	18	23	17	25	7	13	3	4	3	4	5	4	16	26	24
4088	SMAD3	1.64998	6.03681	47.3018	2.31737e-09	3.05777e-08	1434	7084	7490	6950	1506	1489	2162	1982	1838	2788	3497	2924	5820	5911	9271
1890	TYMP	1.64916	3.64287	19.0769	4.37276e-05	0.000230421	34	107	128	136	39	41	74	77	64	64	74	73	192	241	374
55084	SOBP	1.64885	4.67534	58.7404	8.73087e-11	1.53375e-09	73	683	688	663	80	79	260	253	214	141	185	177	314	311	545
112609	MRAP2	1.64787	3.52149	39.7662	2.43219e-08	2.56973e-07	79	190	192	154	92	66	33	38	32	91	101	86	217	212	358
64080	RBKS	1.64735	1.29252	42.905	8.95131e-09	1.04002e-07	55	166	175	173	49	55	26	23	22	47	53	49	77	86	135
5366	PMAIP1	1.64712	3.97638	5.97066	0.0171365	0.0416873	186	43	41	49	224	217	76	54	44	66	69	68	512	603	818
116173	CMTM5	1.64518	0.416994	7.92412	0.00636936	0.0179437	2	4	4	2	1	1	1	0	1	0	3	1	1	0	14
5346	PLIN1	1.64507	-1.61728	8.87542	0.00400019	0.0120333	0	0	2	3	0	0	1	1	2	6	4	5	14	3	23
120892	LRRK2	1.64445	2.98021	23.6294	7.17266e-06	4.614e-05	158	428	453	429	155	122	76	84	63	61	77	60	136	166	186
256329	C11orf35	1.6434	-0.872103	20.3062	2.6555e-05	0.000148003	3	27	40	22	7	10	1	8	8	3	9	6	6	5	23
101928123	LOC101928123	1.64223	0.561839	29.9463	6.86182e-07	5.48572e-06	16	95	82	92	29	24	20	24	14	18	36	24	42	49	78
11022	TDRKH	1.63942	1.19994	34.4522	1.42046e-07	1.2949e-06	42	134	142	109	39	46	32	34	31	27	29	21	71	81	99
1117	CHI3L2	1.63827	6.90424	9.03631	0.0037011	0.0112745	123	123	130	107	142	122	6	2	3	18	28	39	182	183	261
6653	SORL1	1.63809	3.83572	16.5522	0.000125111	0.000588149	107	252	254	264	135	103	24	17	18	13	23	21	48	57	78
100996437	RP4-756H11.3	1.63732	-0.808368	12.2432	0.00082683	0.00309135	6	26	23	25	5	6	5	4	1	3	14	16	11	16	30
1767	DNAH5	1.63643	0.844448	21.5689	1.60433e-05	9.48139e-05	23	62	51	59	15	20	16	20	10	21	28	20	52	61	82
29841	GRHL1	1.63289	-0.669031	9.543	0.00290253	0.00920065	3	5	6	5	3	2	0	1	0	3	1	2	6	4	8
669	BPGM	1.63279	4.65334	165.141	6.80476e-20	7.40257e-18	592	2022	2015	2001	561	579	481	466	393	633	756	606	1246	1428	2008
4330	MN1	1.63197	3.77593	19.5318	3.63235e-05	0.000195976	22	203	209	213	48	32	197	211	173	296	373	317	822	805	1370
56271	BEX4	1.63128	2.98496	64.2171	2.02139e-11	3.97937e-10	114	278	308	241	125	101	114	107	102	60	44	52	265	256	373
3914	LAMB3	1.63016	3.05855	36.1747	7.93302e-08	7.60472e-07	80	275	318	340	65	81	46	65	36	98	120	95	140	141	249
9365	KL	1.62695	-0.339264	12.4033	0.000768973	0.00290536	2	8	9	16	1	2	4	0	1	3	4	4	5	1	8
84264	HAGHL	1.6268	1.82522	86.6994	8.96736e-14	2.74364e-12	19	53	55	100	19	17	19	14	19	25	21	29	41	52	93
79925	SPEF2	1.62639	2.30425	104.256	2.21769e-15	9.33209e-14	62	188	199	205	76	73	63	50	48	53	65	51	145	155	247
100996246	LOC100996246	1.6219	-1.00396	11.5794	0.00111941	0.00403428	7	8	26	14	8	9	2	1	1	2	5	5	14	7	16
114783	LMTK3	1.61924	-1.24003	9.91285	0.00243453	0.00790132	3	4	4	8	2	6	4	4	2	2	4	3	13	11	26
2729	GCLC	1.61418	3.88865	167.171	5.05481e-20	5.75465e-18	236	558	581	607	248	255	236	233	199	213	258	229	712	755	1192
285195	SLC9A9	1.61273	2.92441	73.871	1.77309e-12	4.27579e-11	87	290	338	275	93	88	115	87	81	76	90	100	195	236	391
7273	TTN	1.61131	1.35979	6.73487	0.0115644	0.0298636	320	638	686	762	370	307	7	10	7	18	13	20	14	14	17
317762	CCDC85C	1.61016	3.13138	113.24	3.86185e-16	1.92909e-14	282	606	626	688	297	313	283	264	257	165	187	158	727	725	1218
144571	A2M-AS1	1.60962	0.554015	16.5334	0.000126111	0.000592472	20	74	96	72	23	28	33	24	29	5	3	5	33	26	58
387640	SKIDA1	1.60666	0.425557	46.6085	2.85741e-09	3.68428e-08	14	66	56	44	16	13	14	11	12	18	21	19	38	37	46
220136	CCDC11	1.60553	-0.368279	36.5795	6.92854e-08	6.68985e-07	3	24	24	30	6	6	8	3	6	7	13	7	20	9	16
102724545	LOC102724545	1.60406	-1.02209	13.9267	0.000389329	0.00159935	1	3	10	7	6	3	1	0	3	8	5	5	9	14	28
219670	ENKUR	1.59614	-0.278263	16.2235	0.000143864	0.000663979	4	18	14	13	4	5	5	4	2	5	12	5	14	13	25
148418	SAMD13	1.59471	-0.132423	30.3873	5.86143e-07	4.72194e-06	8	19	15	14	6	7	4	6	3	1	4	2	15	10	11
93099	DMKN	1.58777	0.248597	11.3666	0.00123453	0.00438883	6	18	25	18	4	4	4	5	4	34	31	38	52	55	113
57643	ZSWIM5	1.58668	1.78626	10.1347	0.00219217	0.00722491	17	58	62	58	20	14	12	11	10	6	7	10	13	10	20
9501	RPH3AL	1.58649	0.812378	13.5012	0.000470034	0.0018825	16	73	73	61	8	15	52	33	45	13	10	7	56	48	112
7923	HSD17B8	1.58531	0.813474	20.6584	2.30533e-05	0.000130216	39	107	138	117	65	54	15	22	7	12	14	19	29	47	59
23492	CBX7	1.58436	3.00618	30.8327	5.00301e-07	4.06834e-06	193	522	490	537	211	189	85	67	67	92	116	95	203	187	310
26266	SLC13A4	1.58284	0.660112	12.486	0.00074075	0.0028133	12	29	30	38	12	8	6	2	10	7	6	12	12	22	25
58480	RHOU	1.58265	4.2222	14.7822	0.000267599	0.00114811	122	245	272	241	91	103	30	29	24	122	148	112	242	235	348
2628	GATM	1.58226	-1.10483	9.64257	0.00276798	0.00883517	1	4	5	5	2	2	0	1	1	2	3	1	4	3	8
2296	FOXC1	1.57908	6.56745	46.8975	2.61804e-09	3.39951e-08	813	2339	2434	2444	897	844	797	803	769	1057	1290	1158	2694	2877	4496
92973	LINC00950	1.57819	-0.321792	18.1214	6.48076e-05	0.00032763	12	24	23	26	11	16	10	5	4	4	6	5	31	13	30
222389	BEND7	1.57716	1.04983	28.5388	1.1406e-06	8.7398e-06	42	111	113	121	42	48	54	52	58	44	61	58	146	180	276
79683	ZDHHC14	1.57618	1.49199	46.0985	3.33621e-09	4.24204e-08	40	101	111	123	61	44	41	46	40	22	41	40	126	105	198
3635	INPP5D	1.57595	-0.199681	6.93851	0.0104282	0.027348	2	11	17	19	4	3	2	4	3	4	2	2	2	1	6
597	BCL2A1	1.57579	-0.835691	6.52973	0.0128413	0.0326955	37	69	66	84	42	34	0	0	1	1	2	1	4	4	5
3233	HOXD4	1.57138	0.411965	18.4532	5.64974e-05	0.000289505	30	54	108	84	29	32	25	14	21	6	10	16	27	45	53
399726	CASC10	1.57118	0.824459	43.4933	7.44672e-09	8.82668e-08	12	43	47	46	12	11	18	21	23	17	14	15	47	41	73
219738	C10orf35	1.56918	-1.17423	11.1931	0.00133744	0.00470008	7	15	10	9	3	7	3	7	0	5	8	5	16	18	24
50848	F11R	1.56877	0.242847	10.8296	0.00158304	0.0054408	3	30	29	30	2	2	2	4	2	18	23	20	17	23	29
90271	LINC00263	1.56875	2.14116	30.25	6.15568e-07	4.94271e-06	29	83	88	57	18	24	18	19	14	15	8	11	30	20	40
162514	TRPV3	1.56631	0.253008	34.1448	1.57778e-07	1.4233e-06	5	28	30	30	10	10	2	7	3	11	18	8	13	18	34
5646	PRSS3	1.5639	-0.572441	8.0481	0.00599131	0.017019	25	16	10	16	17	15	5	4	2	20	19	22	61	65	90
4644	MYO5A	1.5622	6.30087	79.9158	4.20483e-13	1.13934e-11	1704	8293	7715	8378	1828	1791	1819	1840	1564	1623	1973	1646	2062	2130	3465
54682	MANSC1	1.5618	2.98098	27.8712	1.45558e-06	1.0912e-05	243	504	525	508	264	237	135	114	96	172	175	159	441	459	753
5317	PKP1	1.56177	7.1945	31.731	3.64349e-07	3.04717e-06	138	333	319	344	163	186	86	82	61	95	112	102	302	282	460
3570	IL6R	1.56105	4.36891	10.2946	0.00203318	0.00676775	109	310	269	284	118	109	38	44	31	58	84	54	109	115	200
23157	SEPT6	1.55883	4.27331	66.038	1.26e-11	2.56293e-10	335	1107	1185	1009	363	322	352	285	260	203	285	250	561	550	923
101929398	LOC101929398	1.55726	0.998523	10.7472	0.00164505	0.00562234	4	36	39	29	4	2	31	20	27	104	125	92	205	212	316
135250	RAET1E	1.55656	-1.33047	17.4691	8.50339e-05	0.000417243	7	29	24	30	9	11	8	11	6	10	9	17	29	31	34
6915	TBXA2R	1.5565	2.12298	57.3111	1.29284e-10	2.18993e-09	36	88	115	94	36	34	56	43	39	42	64	56	145	137	245
84913	ATOH8	1.55596	4.40246	22.5831	1.07664e-05	6.6416e-05	313	1318	1487	1310	342	456	636	655	573	1156	1358	1174	2562	2546	4446
84217	ZMYND12	1.55377	0.472472	28.2937	1.24714e-06	9.46535e-06	11	29	32	21	5	10	7	3	6	14	12	12	18	22	44
11144	DMC1	1.55335	0.683157	24.9686	4.29733e-06	2.91101e-05	74	202	188	198	52	44	35	34	26	41	39	30	46	49	66
220323	OAF	1.55208	6.06102	34.5098	1.39281e-07	1.27206e-06	217	451	515	470	268	271	316	249	258	157	216	208	790	772	1334
8543	LMO4	1.55072	6.11277	184.819	4.23083e-21	6.60999e-19	1120	2275	2309	2121	1203	1159	912	787	706	813	1010	925	2752	3022	4682
8626	TP63	1.54664	-0.992524	10.3954	0.00193916	0.00650046	16	6	7	4	24	10	20	19	14	7	7	13	79	59	102
5731	PTGER1	1.54044	0.762113	21.4429	1.68647e-05	9.88329e-05	15	38	47	52	19	18	33	32	39	45	45	49	111	134	223
24147	FJX1	1.53898	3.73578	16.6154	0.000121805	0.000574634	645	1719	1823	1802	717	628	337	308	334	315	364	321	661	647	1177
1514	CTSL	1.53503	7.18784	98.7924	6.72023e-15	2.57014e-13	5084	14708	14918	14805	5276	4994	3143	3046	2711	3732	4636	3722	7294	8083	11541
57409	MIF4GD	1.53485	1.90564	43.1107	8.39253e-09	9.83493e-08	48	227	176	198	62	56	76	54	58	43	57	38	87	125	160
64283	ARHGEF28	1.53333	3.41353	37.103	5.82034e-08	5.71756e-07	427	743	711	757	379	408	187	170	141	266	262	239	696	770	1161
388284	C16orf86	1.53242	0.933559	47.573	2.13582e-09	2.84634e-08	23	85	88	84	40	43	16	10	17	19	22	17	29	41	86
147699	PPM1N	1.53183	-0.59685	17.0357	0.000101999	0.000489687	7	27	28	26	3	14	1	7	3	7	9	7	7	12	17
113263	GLCCI1	1.52959	3.67263	40.3519	2.01373e-08	2.17453e-07	144	427	447	476	162	156	58	69	75	110	114	101	153	159	291
100996307	LIPE-AS1	1.52815	-1.10577	12.5392	0.000723169	0.00275213	3	14	18	10	2	1	1	2	3	8	7	1	4	4	8
54602	NDFIP2	1.52753	4.51287	69.6191	5.06827e-12	1.1126e-10	421	567	564	558	453	414	431	416	397	463	586	457	1634	1853	2754
1951	CELSR3	1.52577	2.20844	82.6877	2.21724e-13	6.29835e-12	53	142	183	164	57	52	48	49	41	50	54	64	105	118	225
8853	ASAP2	1.52508	6.11876	75.7789	1.11836e-12	2.79799e-11	1035	2979	2953	2951	1082	1102	984	932	784	877	1040	872	2199	2352	3651
1646	AKR1C2	1.52206	4.08135	29.3997	8.3507e-07	6.58284e-06	210	824	902	935	226	213	161	166	138	255	293	239	296	312	476
4900	NRGN	1.51877	0.170609	10.5985	0.00176328	0.00598741	25	105	108	102	26	29	20	27	23	32	18	27	41	40	53
51168	MYO15A	1.51835	-0.412204	20.5617	2.39646e-05	0.000134948	8	17	21	16	6	6	3	5	2	5	8	5	12	12	17
101928707	LOC101928707	1.51705	-0.558927	19.0514	4.41856e-05	0.000232389	6	21	25	21	2	8	5	9	5	4	9	6	9	16	15
119587	CPXM2	1.51501	3.6784	11.8468	0.000990373	0.00361611	449	160	174	199	498	413	410	415	347	345	404	345	1807	1794	2874
145258	GSC	1.51424	-1.14094	15.6522	0.000183691	0.000821215	1	14	11	10	5	4	10	6	9	2	2	2	10	10	30
23239	PHLPP1	1.51157	3.31224	164.487	7.49257e-20	8.03182e-18	194	525	528	442	200	195	181	187	182	203	234	185	547	525	873
4147	MATN2	1.5113	7.33036	52.0892	5.64894e-10	8.43093e-09	226	548	584	591	243	251	410	268	292	368	386	348	1064	1057	1599
55357	TBC1D2	1.51044	3.92855	13.3812	0.000495817	0.00197332	497	705	722	738	524	499	391	342	328	659	782	736	1864	1975	3299
11346	SYNPO	1.50994	6.5199	27.1527	1.89646e-06	1.39049e-05	891	1735	1784	1833	961	901	842	728	673	628	810	676	2295	2280	3854
81691	LOC81691	1.50957	2.33627	29.1019	9.29854e-07	7.27535e-06	136	547	535	543	136	131	100	87	79	132	119	94	94	101	159
7227	TRPS1	1.50949	7.86742	73.3113	2.03219e-12	4.84229e-11	800	1616	1736	1684	846	734	578	598	513	554	644	533	1740	1799	2574
101928764	LOC101928764	1.50906	-1.22985	12.1051	0.000880384	0.00327076	5	2	7	3	1	1	2	2	2	1	3	2	7	8	12
3983	ABLIM1	1.50889	3.34825	20.4164	2.54039e-05	0.000142126	191	369	364	344	238	229	191	168	139	139	187	174	583	577	960
57185	NIPAL3	1.50613	5.66225	174.241	1.83078e-20	2.46668e-18	846	2178	2143	2243	817	835	620	586	546	690	919	712	1719	1716	2683
89876	MAATS1	1.50257	-1.23362	12.579	0.000710307	0.0027127	12	32	37	26	16	15	4	3	2	2	5	7	12	6	14
51559	NT5DC3	1.50167	3.97595	141.112	2.83959e-18	2.04423e-16	305	629	627	627	293	268	212	191	161	207	219	176	582	533	906
338	APOB	1.49885	0.830067	6.34232	0.0141382	0.0355085	0	1	3	0	0	0	1	5	2	1	1	0	8	4	5
56953	NT5M	1.49511	0.431325	28.6686	1.088e-06	8.40525e-06	23	51	54	51	23	19	10	5	5	7	16	15	22	24	32
29799	YPEL1	1.49118	0.942271	21.3607	1.74231e-05	0.000101578	39	108	112	113	32	44	26	27	16	24	39	27	59	47	84
135293	PM20D2	1.49112	2.09289	41.9531	1.20826e-08	1.35869e-07	73	246	235	273	79	80	63	65	39	36	51	48	68	84	112
650	BMP2	1.49085	6.49566	10.1956	0.00213018	0.00705225	49	64	52	50	52	38	8	15	8	27	33	29	82	100	145
55806	HR	1.49032	2.84556	10.8577	0.00156249	0.00537899	31	46	42	39	33	41	55	57	45	69	74	66	199	213	385
3990	LIPC	1.4897	-0.521424	12.4475	0.000807749	0.00302695	4	32	27	25	2	2	6	6	10	11	25	14	20	25	26
102723701	LOC102723701	1.48933	-1.39868	12.1715	0.000854206	0.00318317	4	15	20	23	7	7	5	11	2	4	5	6	9	16	16
389610	XKR5	1.48902	2.54158	18.7367	5.02731e-05	0.000260611	46	130	137	128	50	36	17	23	18	13	15	26	16	21	36
80270	HSD3B7	1.48532	4.06559	59.0759	7.96775e-11	1.40305e-09	493	1447	1577	1590	536	509	383	364	318	432	497	404	755	789	1393
2027	ENO3	1.48294	0.631588	20.9744	2.03182e-05	0.000116287	30	86	96	96	34	50	25	16	18	13	10	12	34	22	64
688	KLF5	1.48194	3.8811	17.2813	9.19971e-05	0.000446438	52	215	220	213	71	69	128	117	99	132	142	124	297	341	519
5980	REV3L	1.48029	6.20645	123.564	5.7566e-17	3.36818e-15	1267	2878	3061	2604	1328	1313	1229	1314	1007	1320	1541	1269	3828	3876	5705
340419	RSPO2	1.47957	4.69405	10.9123	0.00152338	0.00526658	63	27	32	46	47	42	3	7	6	6	19	18	77	84	130
157638	FAM84B	1.47882	-0.438934	16.3982	0.000133558	0.000622283	3	8	15	19	5	5	11	8	6	3	4	6	17	18	21
10396	ATP8A1	1.47875	0.855746	11.0684	0.00141694	0.0049534	131	245	285	262	142	112	24	24	26	32	29	26	75	59	82
222161	DKFZP586I1420	1.47657	1.08724	36.59	6.90425e-08	6.67517e-07	27	83	84	126	36	25	27	20	20	18	36	26	39	50	62
2533	FYB	1.4761	1.93917	7.44441	0.00808462	0.0220133	2	1	3	4	0	1	0	0	0	2	3	0	2	4	3
100499467	LINC00673	1.47517	4.09174	37.7991	4.62307e-08	4.61552e-07	53	66	72	69	60	52	21	19	13	32	37	33	99	115	183
10082	GPC6	1.47336	7.21642	16.9513	0.000105689	0.000505917	573	2706	2697	2647	610	628	1317	1295	1194	1763	2110	1746	3699	3946	5933
56241	SUSD2	1.47253	2.75288	24.0249	6.16029e-06	4.02447e-05	52	317	324	313	50	47	227	194	195	127	175	144	386	367	643
100131193	CCDC183-AS1	1.46566	-0.290613	12.1979	0.00084403	0.00314924	11	52	57	59	8	12	20	25	17	7	11	9	15	19	29
10566	AKAP3	1.46423	0.140608	20.6516	2.31166e-05	0.000130523	8	24	25	17	8	9	15	8	12	6	10	10	21	35	42
283487	LINC00346	1.46407	2.72242	56.4152	1.65742e-10	2.75349e-09	88	338	363	339	86	94	135	110	97	114	129	136	222	240	383
256472	TMEM151A	1.4626	-0.963106	8.88343	0.00398473	0.0119967	0	0	1	3	2	2	1	5	2	4	1	4	8	7	25
54492	NEURL1B	1.46221	2.46756	17.6098	8.01803e-05	0.000395489	228	764	741	822	203	195	172	132	141	154	158	140	146	154	244
11343	MGLL	1.46101	5.82348	42.3255	1.07414e-08	1.22285e-07	1197	4034	4000	4345	1236	1135	1183	1113	942	1332	1709	1509	2435	2529	4129
23671	TMEFF2	1.46073	-0.914441	12.1247	0.000932346	0.00342911	23	66	60	51	18	15	9	7	4	10	21	12	17	13	13
57447	NDRG2	1.45696	2.54322	6.192	0.0152781	0.0379844	2	15	17	13	3	4	4	6	7	4	1	0	3	7	5
6617	SNAPC1	1.45675	4.32962	49.6627	1.14667e-09	1.61304e-08	355	715	701	728	335	361	358	313	311	410	522	393	1111	1235	1786
10397	NDRG1	1.45614	7.79391	35.9607	8.52386e-08	8.12338e-07	6193	12208	14827	12968	6310	5804	2635	2400	2305	3047	3816	3324	6946	7239	12269
5157	PDGFRL	1.45589	4.87831	16.1179	0.000150485	0.000691282	13	86	91	66	10	14	46	83	48	33	67	42	113	119	206
3177	SLC29A2	1.4548	-0.942683	9.73087	0.00265411	0.00852169	0	5	5	9	4	5	4	4	4	2	3	4	11	11	17
85002	FAM86B1	1.45476	-0.455781	18.1639	6.36768e-05	0.000322579	14	50	48	59	12	13	7	13	12	17	27	21	28	26	48
2124	EVI2B	1.45468	-0.341935	16.7211	0.000116473	0.000552854	21	152	122	125	20	11	39	34	33	31	27	23	15	19	24
374882	TMEM205	1.45424	3.17835	197.038	8.39392e-22	1.48522e-19	141	297	306	239	140	147	104	86	71	68	69	72	209	210	423
6920	TCEA3	1.45358	4.35124	169.817	3.44396e-20	4.25025e-18	276	760	815	754	281	277	197	174	175	247	277	293	494	511	772
5959	RDH5	1.45277	0.0987788	14.3987	0.000316373	0.0013313	64	135	143	146	65	69	37	33	31	30	34	22	74	76	143
115948	CCDC151	1.45264	-1.1088	13.8438	0.000403838	0.00165018	4	21	19	24	4	5	9	6	3	7	6	4	5	10	13
59341	TRPV4	1.45149	6.95959	20.1519	2.82578e-05	0.000156602	44	40	33	26	35	45	50	41	53	19	27	26	134	147	264
8867	SYNJ1	1.44937	4.28685	79.3331	4.81782e-13	1.28411e-11	339	546	550	549	332	356	365	332	323	345	490	373	1214	1236	1964
79686	LINC00341	1.44859	2.32414	31.9526	3.37097e-07	2.84138e-06	238	665	690	684	283	233	121	120	121	163	174	125	248	261	360
8991	SELENBP1	1.44848	5.06523	51.0845	7.55934e-10	1.09484e-08	823	1289	1551	1253	896	829	587	501	488	759	891	751	2198	2199	3613
64787	EPS8L2	1.44818	6.08757	76.8094	8.74176e-13	2.23661e-11	214	826	948	927	253	268	333	292	291	358	432	384	668	735	1240
728730	AC007246.3	1.44616	1.81068	54.2051	3.08365e-10	4.8383e-09	51	91	115	107	49	40	32	32	22	38	53	40	96	94	161
100506380	LINC01006	1.44559	-1.10025	11.1839	0.00134318	0.00471601	6	13	21	11	10	5	6	3	8	5	10	4	19	19	23
654342	LOC654342	1.44464	0.473674	11.9114	0.000961612	0.00352615	22	74	67	55	18	14	8	4	12	20	33	32	33	25	53
57165	GJC2	1.44427	-0.0647543	32.5424	2.74342e-07	2.36476e-06	12	48	64	51	21	19	24	32	16	10	23	13	34	44	80
79917	MAGIX	1.44329	0.577537	28.6521	1.09456e-06	8.43775e-06	18	33	47	36	14	13	22	14	15	13	14	11	24	42	74
375387	NRROS	1.43984	-1.34502	15.519	0.000194519	0.000862793	19	35	38	39	28	16	11	6	5	3	3	7	19	17	32
100129792	CCDC152	1.43781	0.779916	21.4099	1.70869e-05	9.98165e-05	32	63	73	67	37	27	42	46	34	14	15	11	85	95	81
8322	FZD4	1.43737	3.84417	23.7323	6.89366e-06	4.44632e-05	160	415	440	426	160	147	355	378	320	261	312	271	849	965	1301
2487	FRZB	1.43723	3.13817	10.3734	0.00195932	0.00656053	60	28	34	29	52	51	89	75	69	41	64	61	257	279	408
11226	GALNT6	1.43649	4.28722	39.1542	2.96623e-08	3.08077e-07	583	1014	962	1029	624	560	233	203	187	252	297	256	744	759	1306
84695	LOXL3	1.43609	7.09994	17.3712	8.85938e-05	0.000432687	137	1052	1183	1105	160	154	791	732	579	687	839	674	1545	1563	2529
5104	SERPINA5	1.43538	5.03463	10.6229	0.00174327	0.00592768	46	85	130	98	51	27	33	26	19	9	12	14	30	39	54
4065	LY75	1.43529	-0.947473	11.1394	0.00137112	0.00480808	26	50	45	38	31	28	7	6	9	1	5	3	23	15	41
389247	RP11-367N14.2	1.43278	-1.23652	13.3222	0.000509017	0.00201999	4	3	3	4	5	2	6	4	5	2	2	3	15	19	17
10156	RASA4	1.43117	0.00276175	16.1133	0.00015078	0.000692202	2	14	25	21	7	8	17	20	17	9	11	7	35	33	57
115399	LRRC56	1.42985	0.818696	41.4254	1.42856e-08	1.58578e-07	29	60	60	72	22	17	19	12	22	18	20	19	37	32	73
54996	MARCH2	1.429	2.30498	82.8599	2.13169e-13	6.06705e-12	28	116	119	114	38	29	83	53	52	49	50	59	130	141	196
57572	DOCK6	1.42732	3.75928	58.5501	9.19707e-11	1.60987e-09	71	348	383	390	84	89	155	150	146	159	199	153	326	292	510
10324	KLHL41	1.42348	0.0863942	12.5902	0.000706729	0.00270076	5	27	45	31	11	11	14	10	5	7	18	10	16	21	27
8434	RECK	1.42097	6.16514	54.8854	2.54411e-10	4.06117e-09	804	2897	3132	2738	851	832	1449	1372	1164	1454	1822	1561	3301	3479	5342
57608	KIAA1462	1.42004	6.34677	65.6974	1.37579e-11	2.76778e-10	2039	5119	4809	5790	2117	1910	994	979	795	1660	2033	1725	2814	2831	4494
196951	FAM227B	1.41921	0.525563	38.787	3.34331e-08	3.41921e-07	17	37	41	35	13	12	12	6	7	18	16	10	27	24	40
168455	CCDC71L	1.41891	4.52311	38.4299	3.7574e-08	3.8056e-07	435	541	543	559	564	551	466	455	464	491	541	454	1693	1800	2947
55064	SPATA6L	1.41785	-1.15947	9.70195	0.00269085	0.00862646	6	23	13	12	6	4	1	4	5	3	4	3	4	8	7
91107	TRIM47	1.4173	5.02469	59.7027	6.72028e-11	1.20066e-09	136	300	324	274	144	128	162	157	137	190	199	211	472	482	859
57469	PNMAL2	1.41678	1.72835	10.1405	0.00218618	0.0072068	2	37	56	44	2	3	27	20	14	46	44	33	59	54	112
85442	KNDC1	1.41617	-1.2656	5.76423	0.0190859	0.0456286	0	14	24	21	0	0	3	2	3	11	12	9	5	8	3
30061	SLC40A1	1.41514	5.35103	15.3175	0.000212174	0.000932136	28	93	87	67	28	35	51	47	43	8	17	14	61	76	112
57507	ZNF608	1.41495	4.145	24.0076	6.20131e-06	4.04587e-05	75	356	395	378	58	78	183	145	129	32	37	31	72	71	150
3855	KRT7	1.41389	3.1454	8.55609	0.00467108	0.0137419	255	170	195	162	269	334	567	606	552	664	762	724	2189	2175	3926
132989	C4orf36	1.41059	-0.781815	10.65	0.0017213	0.0058584	3	2	8	5	4	0	1	3	7	1	3	3	5	16	11
89849	ATG16L2	1.40781	2.04203	42.0974	1.15434e-08	1.30506e-07	74	154	177	204	66	89	35	33	28	38	40	49	63	89	129
4772	NFATC1	1.40712	4.80364	86.8094	8.75054e-14	2.68289e-12	100	394	467	452	91	103	274	264	266	145	178	179	455	434	760
55640	FLVCR2	1.40645	3.52187	28.9629	9.77821e-07	7.62223e-06	32	60	73	57	26	21	9	17	16	10	25	18	36	44	41
100288911	LOC100288911	1.40619	0.609451	26.665	2.27232e-06	1.63906e-05	31	98	93	84	26	40	64	53	51	50	51	34	129	109	226
65078	RTN4R	1.40525	-0.00768761	9.7442	0.00263734	0.00847341	0	9	6	8	1	2	2	4	2	3	5	5	4	7	12
255231	MCOLN2	1.40437	2.82697	37.9115	4.45499e-08	4.46898e-07	26	20	31	42	21	24	9	6	11	11	13	7	37	39	62
23382	AHCYL2	1.40405	3.97411	132.88	1.12708e-17	7.45599e-16	282	369	381	372	281	245	191	200	171	196	243	211	697	711	1086
1850	DUSP8	1.40341	0.20924	12.3543	0.000786223	0.00296215	2	12	11	5	0	1	19	11	9	11	7	9	25	30	46
101930370	LOC101930370	1.40329	-0.979749	8.9332	0.00388998	0.0117568	4	6	12	11	5	9	3	2	0	3	5	0	6	9	13
901	CCNG2	1.40225	6.26547	53.7842	3.47517e-10	5.38927e-09	626	1509	1626	1412	680	725	691	614	625	900	1108	880	2067	2329	3442
54468	MIOS	1.40152	5.68005	18.6323	5.24779e-05	0.00027081	890	3197	3473	3311	981	875	635	651	563	790	976	771	810	830	1247
114088	TRIM9	1.399	2.94453	13.8763	0.000398088	0.00162986	33	47	39	39	29	20	20	9	9	8	19	9	47	39	66
5365	PLXNB3	1.39897	3.93362	55.2123	2.32041e-10	3.74068e-09	146	332	360	420	172	188	132	109	122	70	119	104	254	264	457
3280	HES1	1.39896	2.59542	8.31382	0.005258	0.0151797	17	9	15	13	22	20	104	91	81	11	28	16	176	201	294
23092	ARHGAP26	1.39823	2.11493	19.7087	3.38052e-05	0.000183536	34	95	142	121	23	22	46	34	37	41	38	36	63	57	90
5575	PRKAR1B	1.39807	2.76069	32.7418	2.55961e-07	2.21512e-06	71	262	258	277	61	73	97	75	73	142	190	179	231	279	454
84812	PLCD4	1.39701	2.74952	40.4087	1.97728e-08	2.13674e-07	134	337	412	346	142	126	118	102	116	105	131	109	232	258	359
79888	LPCAT1	1.39672	5.6353	99.9249	5.32448e-15	2.09078e-13	699	1376	1364	1357	729	735	785	743	713	624	727	667	1919	2089	3527
8913	CACNA1G	1.39649	0.0558188	9.98983	0.00234743	0.00766438	6	5	8	5	9	4	8	10	7	9	11	16	40	32	56
729013	ZBED5-AS1	1.39407	1.78402	54.1592	3.12401e-10	4.8964e-09	58	166	170	126	71	66	34	47	24	34	39	41	79	70	129
9697	TRAM2	1.39256	7.49741	44.2109	5.95748e-09	7.23668e-08	3928	10851	11139	10143	4122	4172	5620	5377	4865	4178	5503	4707	12248	12185	20049
55228	PNMAL1	1.39157	4.52156	7.97506	0.0062111	0.0175416	85	578	578	569	104	89	39	40	47	287	317	262	151	163	281
400916	CHCHD10	1.3882	2.34261	18.4661	5.61991e-05	0.000288273	30	117	120	120	33	25	78	74	70	81	109	105	199	215	329
4058	LTK	1.38722	-0.491869	6.11118	0.0159307	0.0393092	0	4	0	2	2	1	5	1	7	10	5	5	22	15	23
10636	RGS14	1.38604	1.37015	7.75255	0.00693426	0.0193165	10	32	29	20	11	17	63	46	36	8	11	9	78	82	142
2030	SLC29A1	1.38586	7.64171	45.485	4.02369e-09	5.04628e-08	548	932	1069	1074	517	518	250	238	226	202	257	204	522	608	1030
1608	DGKG	1.38416	1.22188	15.4711	0.000198571	0.000878642	98	120	124	111	68	71	16	9	17	24	16	15	66	64	96
57619	SHROOM3	1.38004	3.50296	44.7656	5.01894e-09	6.1526e-08	528	1177	1258	1210	517	496	274	306	272	475	549	465	858	882	1532
6854	SYN2	1.37965	-0.569181	7.67361	0.00721155	0.0199695	0	5	2	7	2	2	1	4	0	0	3	3	3	6	5
10129	FRY	1.37883	5.19022	24.0388	6.12758e-06	4.00488e-05	108	181	203	188	120	110	53	70	66	83	107	94	251	248	353
100131378	C11orf91	1.37805	-0.496285	18.7416	5.01723e-05	0.000260205	15	54	51	41	24	13	8	9	8	17	11	15	18	20	31
83852	SETDB2	1.37752	3.30669	99.3934	5.93797e-15	2.30092e-13	241	583	641	611	248	204	188	176	139	215	216	233	417	430	606
161176	SYNE3	1.37752	2.23005	16.7453	0.000115291	0.000547772	206	575	540	582	225	221	110	114	102	138	130	147	179	217	384
100506746	LOC100506746	1.37652	0.813557	48.0929	1.82766e-09	2.45797e-08	9	49	50	47	16	13	21	28	19	16	27	14	43	44	56
55510	DDX43	1.37458	1.44786	13.8801	0.000397429	0.00162762	62	56	58	57	54	69	19	31	24	21	19	19	95	119	170
978	CDA	1.37356	2.18826	13.9829	0.000379801	0.00156415	40	247	292	228	43	40	47	42	39	111	162	134	117	110	190
22871	NLGN1	1.36702	2.55225	33.697	1.83985e-07	1.64356e-06	177	225	190	205	187	208	184	190	169	116	124	119	499	609	848
57552	NCEH1	1.36355	4.35154	61.0595	4.66246e-11	8.61293e-10	1224	3315	3099	3404	1257	1239	1118	1048	991	845	1121	854	1960	2000	3227
2185	PTK2B	1.36022	3.65497	33.8862	1.724e-07	1.54288e-06	50	176	230	197	37	51	78	74	68	92	109	97	146	166	254
5142	PDE4B	1.35769	3.27057	9.10075	0.00358792	0.0109811	292	171	158	161	334	307	166	169	159	209	280	242	910	899	1415
128209	KLF17	1.3576	-0.335453	13.2514	0.00056721	0.0022178	28	102	99	93	17	22	27	24	32	28	21	18	29	25	38
64284	RAB17	1.35706	-1.02039	9.68732	0.00270965	0.00867537	6	12	14	16	8	4	3	1	1	1	3	1	0	4	4
55349	CHDH	1.35561	-0.760138	14.837	0.000261295	0.00112368	9	33	34	57	16	6	15	17	14	6	9	10	17	12	29
9771	RAPGEF5	1.35378	1.02104	20.0401	2.95614e-05	0.000162843	56	82	91	74	59	64	17	22	14	13	23	20	76	57	113
2977	GUCY1A2	1.35356	1.99997	11.314	0.00126482	0.00448027	42	70	44	57	39	33	67	85	84	52	53	49	206	192	324
440253	WHAMMP2	1.35275	1.27409	18.3329	5.9375e-05	0.00030297	1	16	23	22	8	5	10	8	8	7	15	16	21	26	29
10873	ME3	1.3509	1.61675	22.993	9.17703e-06	5.7645e-05	112	355	401	362	115	104	99	79	81	112	134	115	147	162	234
200058	FLJ23867	1.34936	4.6727	60.4176	5.54002e-11	1.0057e-09	1032	2298	2215	2304	1054	972	547	535	461	717	977	790	1470	1495	2458
5817	PVR	1.34913	5.71895	70.5207	4.04527e-12	9.07005e-11	882	1665	1760	1733	882	866	1453	1308	1159	796	1055	879	3033	3081	4922
286016	TPI1P2	1.34872	-0.612125	28.8742	1.00976e-06	7.84619e-06	3	24	17	19	8	7	14	8	12	12	15	8	24	23	49
9532	BAG2	1.3471	4.84765	67.2534	9.22439e-12	1.93805e-10	610	1630	1783	1600	721	775	1156	1109	941	784	930	757	2266	2533	3773
3488	IGFBP5	1.34378	12.9235	11.9627	0.000939377	0.00345237	35762	50566	50365	57318	37172	35298	16363	15143	13440	17942	22338	19832	55822	57193	92358
57194	ATP10A	1.34338	6.16308	22.0983	1.30197e-05	7.83635e-05	186	526	515	534	238	217	880	767	672	414	521	437	1630	1613	2846
2810	SFN	1.34315	0.0225654	8.42916	0.00496951	0.0144662	23	31	23	18	13	29	7	17	11	12	16	11	56	45	63
347733	TUBB2B	1.34176	5.33044	8.09804	0.00584573	0.0166764	22	15	17	15	27	31	75	63	51	32	40	36	144	180	293
646	BNC1	1.34157	3.85628	37.8197	4.5918e-08	4.59055e-07	201	528	500	472	220	193	191	181	166	308	395	345	612	686	1024
89797	NAV2	1.34038	6.32427	49.4627	1.21639e-09	1.70457e-08	1024	2624	2678	2672	1184	1090	760	784	616	560	660	630	1342	1239	1957
9026	HIP1R	1.33828	3.42985	13.7241	0.0004258	0.00172695	52	84	104	108	63	67	61	51	50	43	46	52	142	164	233
493	ATP2B4	1.33655	8.24648	89.4666	4.86941e-14	1.57693e-12	9878	32484	33102	34283	10435	10093	8606	8724	7125	10488	12896	11045	15691	15332	23156
56171	DNAH7	1.33566	-0.345578	12.9424	0.000603193	0.00234291	15	68	59	71	32	20	13	16	11	12	16	11	15	14	24
9424	KCNK6	1.33561	3.82877	22.6004	1.06942e-05	6.61557e-05	6	85	96	89	15	10	99	77	77	50	100	58	171	154	266
57181	SLC39A10	1.33538	4.63049	64.0895	2.08997e-11	4.10484e-10	760	925	1081	945	826	782	565	535	510	567	692	522	1899	1965	2994
55277	FGGY	1.33473	3.35941	107.169	1.24577e-15	5.64673e-14	81	250	262	241	97	96	94	74	74	100	145	109	204	206	339
51655	RASD1	1.33372	3.5653	13.122	0.000556578	0.0021832	77	177	187	195	80	85	91	56	62	150	170	185	302	299	503
5768	QSOX1	1.33365	8.46772	111.607	5.27152e-16	2.58058e-14	10033	20639	21277	21355	10691	10266	7026	6369	5756	6441	8336	7357	16200	15872	28717
84327	ZBED3	1.33292	1.50391	12.0198	0.000915218	0.00337626	20	32	36	40	17	19	19	21	26	8	18	14	47	44	84
6490	PMEL	1.33159	-0.478911	13.3347	0.000506188	0.00201024	6	17	23	20	5	5	3	3	4	6	9	9	8	10	9
84033	OBSCN	1.33054	2.23902	37.4507	5.18691e-08	5.13309e-07	22	58	62	60	31	19	41	30	29	22	35	37	79	77	123
83543	AIF1L	1.33039	-0.766747	6.66579	0.0119788	0.0307876	1	8	10	10	5	10	3	4	3	0	0	3	7	6	10
5730	PTGDS	1.32961	3.16962	9.97618	0.00236263	0.00770373	18	19	15	12	7	8	11	13	6	11	15	9	34	39	49
102723758	LOC102723758	1.32774	-0.352558	8.64077	0.00448244	0.0132566	9	14	20	14	5	4	5	4	5	0	3	3	4	8	6
3728	JUP	1.3269	1.80091	17.0862	9.98528e-05	0.000481273	151	382	416	413	219	151	116	113	76	59	85	74	151	152	252
386618	KCTD4	1.32591	0.633938	7.62484	0.00738867	0.020412	79	111	132	132	96	96	4	11	7	12	13	14	41	58	74
64067	NPAS3	1.32483	1.60167	17.6374	7.92614e-05	0.000391911	10	65	61	43	15	16	11	9	4	17	12	16	7	5	9
3691	ITGB4	1.32435	2.53164	8.92959	0.00389677	0.0117694	6	15	12	16	2	9	10	9	7	5	5	10	15	16	38
101927597	RP11-85F14.5	1.32372	-0.284852	17.625	7.96709e-05	0.000393391	17	35	29	21	9	18	17	8	8	6	7	2	22	17	33
58472	SQRDL	1.32242	4.07667	25.899	3.02508e-06	2.11958e-05	851	1297	1204	1070	893	885	443	419	359	529	625	514	1519	1629	2579
83937	RASSF4	1.32187	3.68746	16.3468	0.000136507	0.000634613	74	151	192	193	75	70	43	41	48	68	70	54	109	118	161
100506476	RP5-1021I20.1	1.32046	-0.568917	15.7483	0.000176267	0.000792607	4	13	25	15	9	10	2	4	3	7	5	3	10	7	11
6374	CXCL5	1.32027	-0.53972	11.4865	0.00116825	0.00418155	13	36	37	39	10	14	3	7	7	13	12	7	12	9	15
25840	METTL7A	1.32004	5.03882	20.1778	2.79642e-05	0.000155317	333	883	1039	705	346	327	249	246	191	301	366	314	523	556	843
10144	FAM13A	1.31849	5.56596	21.1896	1.8649e-05	0.000107699	401	1165	1352	1143	422	399	317	265	229	250	338	287	366	345	561
220963	SLC16A9	1.31737	1.32279	17.3366	8.98859e-05	0.000437687	10	32	22	22	20	16	32	29	26	17	21	29	66	80	124
57016	AKR1B10	1.31599	-0.284836	5.88084	0.0179574	0.0433755	16	12	21	14	16	9	4	4	7	2	5	1	20	13	29
10512	SEMA3C	1.31559	7.61781	39.4245	2.71689e-08	2.83785e-07	2693	7343	7414	7344	2943	2814	5697	5309	4783	4267	5225	4047	11494	12511	18582
8313	AXIN2	1.31502	3.29564	53.6955	3.56408e-10	5.5155e-09	165	339	316	391	176	165	124	109	119	70	75	78	209	219	353
89894	TMEM116	1.31135	2.13181	33.123	2.24273e-07	1.96637e-06	70	196	221	245	90	74	62	58	52	63	65	49	83	91	156
6648	SOD2	1.31126	7.64562	9.71926	0.00266879	0.00856322	691	1796	1927	1540	708	737	827	787	689	601	740	613	1503	1585	2511
51533	PHF7	1.31117	0.92226	27.604	1.60565e-06	1.19516e-05	38	115	117	145	39	41	36	28	31	34	37	34	42	47	77
284207	METRNL	1.30803	5.11681	55.9306	1.89727e-10	3.12019e-09	528	1224	1411	1497	579	581	874	800	681	1064	1171	1054	2175	2303	4012
10046	MAMLD1	1.30684	3.97669	37.8861	4.49237e-08	4.50341e-07	496	2338	2477	2440	562	592	706	693	596	784	987	869	1045	886	1552
9498	SLC4A8	1.30635	3.10265	14.1408	0.000354296	0.00147024	330	802	862	945	315	335	193	176	188	205	256	238	336	309	507
29070	CCDC113	1.30477	3.12762	63.8147	2.24601e-11	4.37465e-10	74	235	236	202	75	76	139	122	114	116	137	102	242	275	444
481	ATP1B1	1.30457	7.64396	21.2812	1.79825e-05	0.000104178	313	713	693	639	311	344	444	376	370	405	482	343	998	1050	1641
8200	GDF5	1.30345	5.9938	9.4952	0.00296952	0.0093806	898	4299	4735	4004	1014	973	1376	1260	1091	1550	1935	1731	1972	1991	3198
6720	SREBF1	1.30324	6.15776	28.5682	1.12846e-06	8.66316e-06	463	2546	2710	2678	536	499	1105	973	958	503	622	609	753	733	1363
56978	PRDM8	1.30191	3.36775	33.4864	1.97816e-07	1.75537e-06	614	1289	1193	1337	743	619	218	211	211	255	313	287	501	533	898
1435	CSF1	1.30189	5.24255	39.8498	2.36736e-08	2.51207e-07	1923	4365	4893	4380	2063	2055	1701	1539	1310	2197	2746	2518	4640	4568	7601
4603	MYBL1	1.30173	4.22254	41.4841	1.40211e-08	1.55878e-07	458	1432	1248	1499	498	498	780	719	607	540	665	575	1311	1482	2023
90203	SNX21	1.30164	4.58582	137.898	4.83238e-18	3.36343e-16	479	984	1026	1031	558	571	494	435	427	489	592	491	1189	1284	2146
80318	GKAP1	1.30157	-0.272494	22.3374	1.18531e-05	7.223e-05	17	44	49	44	16	15	15	12	7	15	15	15	18	26	34
11069	RAPGEF4	1.30095	2.4033	17.3605	8.899e-05	0.000434189	26	53	50	53	23	26	9	12	5	8	9	10	16	19	22
55824	PAG1	1.29998	2.10954	28.6346	1.10151e-06	8.48283e-06	94	234	208	231	109	116	79	78	51	73	74	46	142	158	223
3622	ING2	1.29968	3.68392	94.9377	1.50252e-14	5.36886e-13	171	482	461	436	218	180	182	155	155	179	223	171	364	409	586
2246	FGF1	1.29654	5.48023	19.8398	3.20561e-05	0.000175069	410	551	595	530	441	433	416	394	380	370	439	387	1229	1294	1920
57529	RGAG1	1.29488	0.680597	9.88293	0.00246929	0.0079947	38	72	79	71	27	41	7	9	11	12	14	9	14	11	35
5274	SERPINI1	1.29472	2.85019	37.5895	4.95418e-08	4.93269e-07	74	157	192	161	67	70	96	78	72	67	60	81	163	181	267
100507642	LOC100507642	1.2946	0.0467602	14.0966	0.000361242	0.00149798	11	16	32	18	21	17	11	24	7	9	9	3	44	25	51
8693	GALNT4	1.29384	-0.170241	11.1091	0.00139045	0.00486656	13	34	29	32	13	11	10	12	12	19	14	20	32	25	63
30819	KCNIP2	1.29298	-0.907419	10.9921	0.00146795	0.00511467	16	24	43	27	17	7	3	3	4	7	3	8	3	7	12
80329	ULBP1	1.29264	4.02116	6.10347	0.0159945	0.0394383	10	12	17	15	8	8	29	24	28	4	6	6	48	46	70
441250	TYW1B	1.29212	1.22966	10.7739	0.00162464	0.00556425	26	32	12	22	31	25	19	10	14	14	31	26	71	75	111
7111	TMOD1	1.29156	0.984664	5.79832	0.0187484	0.0449681	1	8	7	6	4	0	7	4	3	6	5	6	6	18	17
26013	L3MBTL1	1.29089	0.441109	17.7007	7.71967e-05	0.000382881	24	41	68	46	30	18	8	8	9	9	7	11	14	13	26
101928055	LOC101928055	1.29063	-0.732195	10.4699	0.00187259	0.00630897	5	3	14	10	3	3	3	3	4	3	2	3	8	6	9
100505761	LOC100505761	1.29059	-0.297619	14.3796	0.00031904	0.00133946	7	27	19	11	11	12	5	6	4	5	8	5	11	15	23
126074	SWSAP1	1.28953	-0.0796089	37.1792	5.67509e-08	5.58609e-07	9	32	39	49	16	8	10	14	11	12	20	14	18	17	40
360	AQP3	1.28935	2.43584	8.19484	0.005574	0.0159782	8	27	29	24	6	7	14	9	9	33	25	29	48	42	68
2796	GNRH1	1.28858	-0.320775	14.3138	0.000328375	0.00137394	19	22	60	53	13	19	10	5	10	13	14	6	15	14	18
51196	PLCE1	1.28766	5.83312	31.7342	3.63942e-07	3.0455e-06	571	985	1042	1022	577	608	614	545	489	607	809	593	1686	1630	2629
10411	RAPGEF3	1.28618	1.73152	12.4859	0.000740775	0.0028133	153	230	250	299	167	139	73	60	66	53	57	43	149	152	250
3304	HSPA1B	1.28052	3.79569	53.5797	3.68354e-10	5.68241e-09	233	387	440	425	229	227	179	171	163	264	282	284	535	610	1004
1583	CYP11A1	1.27961	0.112645	19.2986	3.99416e-05	0.000212838	7	12	12	10	11	7	13	7	8	13	11	16	28	35	62
55615	PRR5	1.27907	1.86733	12.0015	0.000922916	0.00340209	9	17	21	19	17	12	45	34	61	16	25	33	87	104	187
10507	SEMA4D	1.27808	0.444493	12.2956	0.000807414	0.00302695	2	18	16	13	3	0	13	8	6	7	7	5	11	13	15
26053	AUTS2	1.2766	5.54479	52.4093	5.15087e-10	7.74265e-09	845	1624	1774	1627	949	985	1005	940	838	806	985	942	2418	2499	3729
727800	RNF208	1.27236	0.464768	35.0424	1.16207e-07	1.08356e-06	45	89	88	93	59	59	21	23	15	26	23	30	66	61	91
5521	PPP2R2B	1.27224	-1.52053	8.46717	0.00563983	0.0161361	4	14	12	9	2	4	9	8	7	28	22	18	31	47	60
5881	RAC3	1.27145	3.02785	39.5286	2.62672e-08	2.75347e-07	104	120	171	143	93	93	50	29	42	28	37	30	97	113	181
50855	PARD6A	1.27112	-0.98713	6.81889	0.0110806	0.0287864	15	45	45	48	30	23	9	13	8	1	7	7	17	12	15
11187	PKP3	1.2697	0.22257	19.8423	3.2024e-05	0.000174964	26	75	90	95	39	31	28	25	23	24	32	18	38	32	80
8774	NAPG	1.26929	5.10311	178.575	9.9691e-21	1.40775e-18	430	1257	1237	1248	462	441	543	508	462	399	462	412	880	864	1299
285116	AHCTF1P1	1.26806	-1.08155	7.57281	0.00758268	0.0208577	2	12	4	15	3	4	3	2	0	4	2	4	2	3	5
56938	ARNTL2	1.26545	5.21423	39.0113	3.10748e-08	3.20706e-07	2515	5403	4951	5265	2655	2432	1317	1266	1253	1458	1695	1311	2820	2919	4426
388341	FAM211A	1.26504	-0.243593	9.94711	0.00239537	0.00778971	9	43	41	46	7	11	13	10	16	12	17	16	21	18	13
126393	HSPB6	1.26381	6.14101	45.426	4.09705e-09	5.12952e-08	1445	2903	3239	2910	1687	1715	2123	1815	1599	1568	1969	1787	4764	4533	7401
90529	STPG1	1.26297	2.88085	79.7054	4.4163e-13	1.18787e-11	165	324	355	367	152	143	111	99	109	147	166	139	264	268	446
101928673	LOC101928673	1.26293	-0.817875	9.97503	0.00236393	0.00770453	13	35	30	33	20	9	7	8	4	6	11	5	11	8	19
25837	RAB26	1.26174	-1.10923	6.92943	0.0104763	0.0274595	11	26	32	24	16	12	4	3	1	2	5	9	3	4	16
56123	PCDHB13	1.26104	0.315407	13.508	0.000468615	0.00187881	6	8	8	9	11	11	8	12	5	14	14	10	29	37	61
101928489	LOC101928489	1.25992	-0.244258	21.8511	1.43504e-05	8.55318e-05	17	32	52	39	17	15	21	18	16	12	17	12	34	36	43
57562	KIAA1377	1.25988	4.23475	53.9438	3.321e-10	5.17751e-09	182	419	493	358	202	188	141	142	114	212	266	212	404	411	619
102606463	LINC01152	1.25983	0.511485	18.8773	4.7452e-05	0.000247824	20	75	76	76	34	45	26	16	12	23	26	20	35	44	52
90550	MCU	1.25699	4.9897	159.808	1.50449e-19	1.51335e-17	701	1822	1733	1785	719	703	924	883	793	797	925	765	1759	1898	2804
57538	ALPK3	1.25503	2.05881	23.7812	6.76521e-06	4.3749e-05	51	54	78	71	47	53	14	12	9	15	21	15	50	46	81
2643	GCH1	1.25494	2.00228	19.7196	3.36563e-05	0.000182862	15	29	31	25	14	22	17	27	20	31	30	13	59	65	103
139716	GAB3	1.25452	0.0135138	12.5593	0.000716649	0.00273227	13	21	20	21	16	13	7	4	1	3	8	6	17	13	22
102724352	LOC102724352	1.25228	0.126463	12.4397	0.00075643	0.00286534	49	129	130	140	58	46	21	18	22	39	52	50	57	51	64
10085	EDIL3	1.25159	7.55822	14.0445	0.000369621	0.00152951	4475	6262	6013	6014	5306	5050	1575	1430	1251	3719	4441	3968	8551	9470	13392
10579	TACC2	1.25103	3.5764	49.1535	1.33291e-09	1.84846e-08	216	542	618	629	244	231	235	209	195	161	223	196	375	360	577
7100	TLR5	1.25096	2.2659	13.5759	0.000454704	0.00183154	8	12	23	23	9	10	6	15	11	2	6	5	17	19	24
3429	IFI27	1.25049	0.817127	9.70096	0.00269211	0.00862863	9	69	68	59	19	16	115	109	80	54	40	41	150	185	274
7108	TM7SF2	1.25039	1.11973	12.259	0.00082095	0.00307093	70	152	178	135	77	70	54	36	37	22	31	27	56	57	107
100128285	DNM1P35	1.24943	-0.00941541	8.85213	0.00404555	0.0121598	3	8	12	9	4	2	2	2	1	6	3	3	1	4	11
4940	OAS3	1.24892	3.33081	6.13748	0.0157152	0.0388868	412	1917	1881	1906	497	437	971	945	820	69	75	75	398	365	579
126969	SLC44A3	1.24828	0.988506	12.0454	0.000904612	0.00334554	10	14	25	20	13	11	12	13	11	11	19	9	31	35	53
79085	SLC25A23	1.24682	4.05542	32.4458	2.83735e-07	2.43396e-06	331	501	552	509	371	347	452	374	324	90	161	129	704	726	1147
84532	ACSS1	1.24665	1.25784	16.7018	0.00011743	0.000557214	15	28	33	31	14	19	25	22	30	29	32	41	84	67	134
282969	FUOM	1.24661	1.42893	46.1825	3.25208e-09	4.14584e-08	46	123	102	84	62	47	41	35	36	17	38	23	61	78	104
114036	LINC00310	1.24608	-0.0682671	6.09966	0.0160261	0.039503	2	22	20	18	2	6	6	8	7	5	5	9	3	7	15
5287	PIK3C2B	1.24577	0.743254	9.18648	0.00344294	0.0106314	11	9	14	11	8	10	31	25	20	17	22	16	69	57	102
389084	C2orf82	1.24173	7.45451	6.1563	0.0155628	0.0385681	46	29	43	32	21	12	4	8	0	0	3	0	8	11	30
5333	PLCD1	1.24043	6.89729	37.0326	5.95816e-08	5.83733e-07	366	1132	1236	1137	367	356	512	495	431	590	710	648	960	1097	1771
101928706	LOC101928706	1.2404	-0.774594	17.3355	8.99291e-05	0.000437752	5	16	9	15	7	4	6	1	3	5	10	6	12	7	18
112817	HOGA1	1.23923	1.28937	12.1531	0.000861387	0.00320667	39	92	136	104	23	23	23	19	26	41	62	64	46	49	103
100506215	PAXBP1-AS1	1.23872	-0.0673864	18.2713	6.0909e-05	0.000309412	19	49	47	50	8	15	11	14	21	12	22	15	20	22	37
717	C2	1.23764	1.65144	15.8304	0.000170173	0.000769532	30	30	47	31	49	33	39	27	33	65	85	55	147	161	257
57724	EPG5	1.23587	6.09775	69.7201	4.94154e-12	1.0864e-10	2806	7359	7417	8037	2918	2783	2582	2870	2400	2702	3321	2904	5076	5166	7605
9473	THEMIS2	1.23373	2.12592	31.2165	4.36741e-07	3.58925e-06	51	115	119	121	49	53	22	19	19	46	45	34	53	51	82
4363	ABCC1	1.2327	6.91225	53.609	3.65301e-10	5.64123e-09	2662	4694	5064	4702	2838	2712	2062	1977	1868	2216	2666	2416	5668	5371	8698
196264	MPZL3	1.23253	2.18164	15.2061	0.000222635	0.000972233	3	15	16	15	5	5	25	18	21	10	16	13	39	40	65
389831	LOC389831	1.23108	1.14568	10.8132	0.00159519	0.0054736	23	51	59	55	28	12	15	15	10	29	34	33	48	45	60
217	ALDH2	1.23075	5.13878	56.7435	1.51289e-10	2.52768e-09	304	594	666	631	316	330	393	329	315	280	336	304	705	756	1358
11113	CIT	1.22998	4.36849	25.1403	4.02655e-06	2.74403e-05	1255	3008	3131	3246	1295	1236	812	765	746	808	960	829	1251	1229	2030
80833	APOL3	1.22983	1.12906	18.1353	6.44352e-05	0.000325974	121	182	196	163	116	103	59	46	37	102	160	102	229	215	353
7079	TIMP4	1.22863	6.09385	9.20901	0.00340588	0.0105502	60	140	160	121	68	48	24	26	24	40	65	64	62	79	106
3087	HHEX	1.22785	-0.738669	9.15224	0.00350011	0.010774	10	21	22	18	16	8	5	1	2	9	15	14	11	18	42
51222	ZNF219	1.22744	2.61998	63.9236	2.18276e-11	4.26277e-10	131	272	289	328	131	161	163	144	139	89	101	106	240	276	475
84793	FOXD2-AS1	1.22659	-0.0701477	15.289	0.000214799	0.000943056	7	19	25	24	6	8	12	7	7	8	10	7	19	9	20
100507032	TMCC1-AS1	1.22607	0.277189	16.296	0.000139491	0.000646847	18	35	41	27	23	17	4	5	2	7	12	7	11	18	17
3778	KCNMA1	1.22585	8.40013	116.917	1.93673e-16	1.02312e-14	3357	6919	6922	7047	3547	3248	2120	1990	1760	1991	2427	2081	4057	4193	6485
412	STS	1.22544	4.77833	26.4909	2.42447e-06	1.73602e-05	686	1965	1883	1797	667	637	826	713	588	1493	1831	1531	2452	2478	3853
89958	SAPCD2	1.22294	2.49289	10.5885	0.00177148	0.00600829	155	674	664	757	161	169	188	176	181	158	174	150	92	97	155
5558	PRIM2	1.22279	3.48531	55.8816	1.92341e-10	3.15612e-09	382	898	910	887	368	400	553	515	443	421	548	411	1047	1055	1662
729375	FAM86HP	1.22256	0.666943	25.445	3.58853e-06	2.47539e-05	46	89	103	99	50	43	43	50	32	73	83	69	126	150	216
10389	SCML2	1.22076	2.44634	51.881	5.99914e-10	8.90833e-09	45	175	154	169	45	55	57	69	51	56	67	57	92	92	117
219623	TMEM26	1.21967	2.10546	16.0396	0.000155599	0.000710529	10	103	129	86	20	11	61	47	56	46	45	25	50	67	87
344787	ZNF860	1.21907	1.01607	27.2037	1.86104e-06	1.36588e-05	15	62	54	35	21	18	16	26	14	15	24	25	28	45	54
53834	FGFRL1	1.21851	7.74296	50.8594	8.07201e-10	1.16221e-08	1114	2427	2555	2552	1270	1322	1518	1257	1187	1938	2385	2157	4211	4087	6794
729970	RP4-639F20.1	1.21707	0.798271	16.3953	0.000133725	0.000622864	37	125	120	106	29	29	34	39	41	24	43	34	47	36	62
84791	LINC00467	1.21602	1.2833	34.3234	1.4843e-07	1.34641e-06	48	137	157	118	48	42	49	36	44	61	79	52	96	94	124
64122	FN3K	1.21527	0.237493	12.2249	0.00083374	0.0031156	40	80	76	86	33	49	23	17	25	17	29	24	49	41	73
143689	PIWIL4	1.21334	3.34009	70.1258	4.46432e-12	9.94886e-11	40	81	82	88	42	34	34	26	28	26	41	36	67	67	99
334	APLP2	1.21316	9.10779	44.4651	5.50684e-09	6.71706e-08	20668	58749	61355	61778	21286	19484	17326	15910	14639	13993	17188	14585	17087	18007	28697
338707	B4GALNT4	1.21304	2.46608	5.56562	0.0211845	0.0498184	14	69	93	96	24	16	14	17	14	49	42	32	34	24	40
100996763	LOC100996763	1.20882	0.709309	7.70523	0.00709913	0.0197085	10	52	47	39	11	12	12	13	11	28	35	32	32	36	58
4774	NFIA	1.20862	4.04813	32.1682	3.12604e-07	2.65069e-06	199	613	629	619	214	217	233	261	204	204	243	244	383	390	560
50937	CDON	1.20766	5.5513	28.2745	1.25591e-06	9.52704e-06	168	544	560	451	143	148	173	164	151	203	244	213	280	284	434
100505666	RP11-307C12.11	1.20757	-0.892465	7.005	0.0100832	0.0265905	4	16	12	15	2	8	0	7	3	7	2	4	3	5	10
255027	MPV17L	1.20742	-0.206246	12.3454	0.000789415	0.00296961	12	12	15	18	8	16	1	3	2	3	4	3	12	11	13
55063	ZCWPW1	1.20426	1.60092	24.8662	4.46771e-06	3.01391e-05	42	78	95	77	36	42	42	21	33	26	27	26	54	67	93
80235	PIGZ	1.20273	1.67442	31.5571	3.87333e-07	3.21377e-06	27	46	62	54	21	25	48	30	18	35	34	35	73	76	121
80301	PLEKHO2	1.20257	4.96085	156.761	2.38757e-19	2.32888e-17	439	804	866	870	419	406	413	378	328	415	507	426	890	921	1532
55259	CASC1	1.20064	-1.20083	7.97879	0.00619968	0.0175165	4	28	24	23	7	6	5	4	2	12	15	6	6	6	10
50512	PODXL2	1.20048	1.86376	45.299	4.25966e-09	5.30597e-08	55	108	134	103	60	63	23	26	23	32	37	31	53	63	82
220979	C10orf25	1.19959	0.611378	23.1331	8.691e-06	5.48736e-05	20	62	82	58	25	21	20	27	18	32	20	17	23	39	56
100506022	LOC100506022	1.19918	0.827341	29.4379	8.23662e-07	6.50339e-06	37	91	110	90	32	45	35	29	15	25	49	27	44	50	72
9649	RALGPS1	1.19875	0.68043	28.7938	1.03963e-06	8.06124e-06	33	66	72	60	23	24	34	18	15	20	23	29	43	40	62
54536	EXOC6	1.19789	1.3024	36.5876	6.90989e-08	6.67622e-07	78	177	165	160	79	74	82	68	58	42	53	56	113	126	178
54970	TTC12	1.19771	3.22238	35.129	1.12845e-07	1.0549e-06	234	516	567	541	223	199	134	101	115	189	231	201	235	271	418
81539	SLC38A1	1.1962	6.57289	7.31218	0.00863812	0.0233026	457	479	456	425	471	484	1087	1112	966	79	89	68	1714	1743	2725
201895	SMIM14	1.19317	5.86044	72.4626	2.50178e-12	5.87859e-11	760	2159	2181	1936	849	818	995	892	843	1019	1326	983	1893	1993	3154
6697	SPR	1.19188	3.14462	64.6583	1.80153e-11	3.57915e-10	136	309	322	281	121	147	105	84	102	152	196	149	254	269	430
55332	DRAM1	1.19168	4.64474	66.2129	1.20449e-11	2.47056e-10	610	1398	1310	1367	682	590	977	853	818	591	742	606	1679	1746	2593
4091	SMAD6	1.1913	4.40856	22.8649	9.64568e-06	6.01769e-05	368	758	842	847	390	455	333	294	318	840	948	912	1367	1384	2521
25801	GCA	1.19041	0.849561	17.5029	8.38402e-05	0.000411661	24	115	98	109	34	29	44	39	21	54	55	49	60	68	98
102723772	LOC102723772	1.19037	0.386223	14.3894	0.000317672	0.00133562	17	63	75	65	35	31	33	21	27	16	27	22	45	36	75
7145	TNS1	1.19026	8.69012	42.4553	1.03106e-08	1.17838e-07	1187	4877	5132	5324	1325	1322	4088	3935	3346	1821	2342	2056	5361	5046	8133
101929580	LOC101929580	1.19017	-0.710053	13.4172	0.000487919	0.00194506	8	12	18	12	5	5	3	3	4	5	6	3	8	5	12
2272	FHIT	1.18966	-0.294079	10.3682	0.00196412	0.00657064	4	8	10	10	3	0	3	6	7	5	3	5	11	10	8
2037	EPB41L2	1.18818	7.31816	113.994	3.34842e-16	1.69569e-14	3035	4868	5128	4748	3138	3125	2913	2723	2396	2147	2465	2146	6174	6618	9623
6675	UAP1	1.18604	7.92621	26.6917	2.24989e-06	1.62448e-05	2750	6005	5519	5856	2861	2783	2586	2456	2220	2670	3081	2592	5326	5767	8787
3554	IL1R1	1.18204	8.90357	39.7982	2.4072e-08	2.54882e-07	1688	5023	5399	4604	1671	1656	2700	2465	2211	3301	4046	3261	5645	6094	9241
9252	RPS6KA5	1.18197	1.88844	13.7015	0.000430072	0.0017414	69	115	124	85	58	53	15	16	10	21	36	31	38	43	67
644794	LOC644794	1.18188	0.889538	22.2068	1.24764e-05	7.54649e-05	18	44	54	54	23	16	13	6	13	20	20	17	21	25	28
387509	GPR153	1.18181	6.30764	22.8204	9.81467e-06	6.11014e-05	154	203	194	206	142	154	158	147	115	146	193	166	396	423	718
79652	TMEM204	1.18005	3.79645	16.7983	0.000112734	0.000536315	50	292	247	274	46	45	153	130	128	62	96	94	107	128	226
57630	SH3RF1	1.17887	4.77017	67.0111	9.81375e-12	2.04765e-10	1085	1783	1703	1744	1143	1046	723	649	608	659	799	632	1719	1701	2533
6674	SPAG1	1.17873	1.60399	22.828	9.78558e-06	6.09462e-05	53	120	129	147	53	62	65	60	50	58	68	51	109	114	190
642517	AGAP9	1.17623	0.807869	11.9871	0.000928994	0.00341849	50	109	127	121	68	67	36	26	23	14	21	17	31	46	53
54793	KCTD9	1.17565	5.82674	86.8204	8.72918e-14	2.68194e-12	1181	3112	3055	3015	1133	1084	1092	1038	974	1441	1701	1376	2126	2391	3326
5139	PDE3A	1.17129	4.20494	5.68015	0.0199462	0.0473006	517	546	528	625	527	479	63	84	64	285	352	320	660	641	1049
387104	SOGA3	1.17039	1.3387	18.0579	6.65375e-05	0.000335567	44	139	151	176	40	31	37	49	38	43	59	47	36	39	63
9689	BZW1	1.16976	7.4562	186.655	3.30135e-21	5.21329e-19	5563	10701	10769	10474	5466	5080	4074	3622	3451	3383	4104	3328	6851	7612	11774
8819	SAP30	1.16811	4.89556	40.3189	2.0352e-08	2.19288e-07	274	600	618	660	299	293	316	293	301	340	381	373	641	772	1147
400242	DICER1-AS1	1.16762	-1.17029	7.70703	0.00709275	0.0196945	5	8	16	16	3	7	6	2	4	3	3	4	1	10	7
971	CD72	1.16669	-0.716085	7.14713	0.00938533	0.025006	7	9	12	7	4	7	0	0	4	6	7	5	11	10	13
399761	BMS1P5	1.16364	-0.879977	9.16409	0.00348021	0.010733	13	24	23	24	15	11	4	4	3	2	6	4	8	3	13
200407	CREG2	1.1626	-0.630434	6.84149	0.0109541	0.0285256	17	21	29	23	14	15	1	3	2	8	5	6	6	11	20
100505942	LOC100505942	1.16243	-0.293304	13.5296	0.000464155	0.00186398	7	16	24	16	11	12	7	7	7	4	4	9	15	15	18
7051	TGM1	1.16156	-0.805727	12.1726	0.000853773	0.00318317	2	10	13	9	6	8	18	10	11	15	15	10	30	31	56
4301	MLLT4	1.15981	4.90456	90.2002	4.14923e-14	1.36321e-12	609	952	996	1122	672	626	288	258	231	331	407	312	725	723	1067
3730	KAL1	1.15885	2.84775	10.3182	0.00201076	0.00670072	62	72	58	71	76	103	81	88	69	83	104	89	275	243	433
84909	C9orf3	1.15883	5.44084	63.4169	2.49337e-11	4.8372e-10	452	761	893	748	466	466	410	379	371	368	438	317	871	864	1452
202020	TAPT1-AS1	1.15661	-0.0851889	9.76551	0.00261076	0.0084009	8	26	42	33	17	7	12	8	5	13	13	7	13	5	20
54760	PCSK4	1.15654	-0.547186	21.5188	1.6365e-05	9.64433e-05	8	23	29	26	8	10	15	11	7	10	9	11	18	11	32
100506084	ARL17B	1.15646	-0.768898	5.58706	0.0209466	0.0493103	5	16	19	14	7	10	7	7	13	1	0	2	10	5	18
64081	PBLD	1.15591	2.64683	34.7697	1.27483e-07	1.17528e-06	164	392	498	351	149	177	175	124	138	191	233	200	303	334	489
54828	BCAS3	1.15486	3.89564	104.828	1.97852e-15	8.54605e-14	315	651	790	640	287	284	261	251	229	244	328	265	433	479	766
949	SCARB1	1.15452	5.96522	17.3473	8.94836e-05	0.000436162	60	227	261	262	84	81	306	272	229	97	118	96	372	358	590
81617	CAB39L	1.15316	3.89409	33.091	2.26765e-07	1.98585e-06	294	674	692	633	325	299	232	193	175	243	293	242	384	448	635
27141	CIDEB	1.15265	1.32069	21.9443	1.38333e-05	8.27519e-05	63	64	98	71	75	58	32	27	20	42	24	34	100	87	142
1012	CDH13	1.15048	5.61663	15.8622	0.000167864	0.000760175	632	1969	1994	1833	647	610	1760	1620	1477	757	959	786	2295	2412	3685
8844	KSR1	1.14959	2.64001	20.019	2.98145e-05	0.00016393	122	230	256	235	134	123	87	95	89	72	89	73	176	165	271
81563	C1orf21	1.1495	6.04692	27.6677	1.5685e-06	1.17039e-05	1307	1870	1852	1951	1277	1129	660	562	496	704	888	723	1634	1688	2547
148534	TMEM56	1.14681	0.955327	15.5992	0.000187925	0.000838354	34	85	64	64	53	37	61	56	50	25	34	24	89	118	140
51364	ZMYND10	1.14397	-0.459035	10.3305	0.00199916	0.00666658	29	72	95	88	30	34	28	21	22	15	13	13	16	17	21
284029	LINC00324	1.14269	-0.213412	8.5033	0.00479286	0.0140355	17	28	30	18	17	12	5	6	0	7	9	3	9	6	25
79844	ZDHHC11	1.14266	-1.02801	5.93548	0.0174532	0.0423106	3	10	8	10	6	1	3	1	3	4	4	2	7	0	7
85477	SCIN	1.1421	7.0837	10.5771	0.00178095	0.00603344	79	52	52	51	56	69	13	11	6	25	30	22	84	93	125
5747	PTK2	1.14172	6.31647	157.248	2.217e-19	2.19992e-17	1396	2227	2214	2129	1440	1339	980	813	818	791	986	819	2026	2117	3267
63971	KIF13A	1.14132	6.06038	104.484	2.11898e-15	9.04631e-14	1542	3808	3827	3864	1546	1517	1866	1673	1587	1424	1745	1400	2727	2947	4415
338811	FAM19A2	1.1401	-1.14125	7.30434	0.00867215	0.0233772	3	9	19	4	5	2	6	1	1	3	4	8	4	7	8
149473	CCDC24	1.13974	1.2572	21.4267	1.69728e-05	9.934e-05	31	81	101	93	45	40	29	32	34	29	38	43	49	69	93
80223	RAB11FIP1	1.13693	2.00229	11.4783	0.00117266	0.0041963	33	46	53	59	24	24	67	57	56	57	96	71	165	162	247
6322	SCML1	1.13484	3.69999	79.0398	5.16046e-13	1.36419e-11	315	620	646	746	303	322	293	228	235	224	265	193	409	458	670
6281	S100A10	1.13395	8.63241	40.6997	1.80102e-08	1.96799e-07	5773	17300	17221	15479	5719	5794	9621	8583	8211	10898	13174	11038	18595	19787	31274
101928068	LOC101928068	1.13353	-1.3055	6.19921	0.0152212	0.0378623	7	15	14	13	4	5	4	3	6	5	0	5	6	5	7
144501	KRT80	1.13309	-0.535408	8.98008	0.00380289	0.0115343	25	67	60	63	24	19	41	32	40	32	42	28	60	69	112
101929302	RP11-509J21.1	1.13218	-0.851343	11.7809	0.00102067	0.00371489	6	19	26	27	6	11	10	9	6	8	11	6	14	13	9
254778	C8orf46	1.13189	0.396097	14.3238	0.000326928	0.00136866	9	28	32	28	17	16	26	24	22	25	23	14	54	50	72
11040	PIM2	1.1317	1.54493	18.6614	5.18539e-05	0.00026786	87	177	170	164	87	80	57	38	34	20	30	22	38	46	77
79777	ACBD4	1.12505	1.71038	21.332	1.76232e-05	0.000102541	104	219	290	207	116	143	74	60	54	53	67	73	98	107	182
51084	CRYL1	1.12468	3.12385	36.284	7.64788e-08	7.34096e-07	238	443	396	406	285	236	106	77	90	105	144	125	237	211	364
56133	PCDHB2	1.12401	0.0863885	9.21915	0.00338932	0.0105034	11	5	5	10	7	4	15	20	16	5	13	5	28	39	59
8797	TNFRSF10A	1.12342	1.03919	26.3568	2.54884e-06	1.81622e-05	61	158	156	191	67	56	92	75	61	55	67	52	108	97	164
57636	ARHGAP23	1.12125	5.90083	73.675	1.85968e-12	4.44086e-11	1554	2753	2884	2980	1669	1713	1769	1617	1508	1891	2323	2108	4219	4122	7211
4359	MPZ	1.12035	-0.748958	9.0631	0.00365359	0.0111506	12	41	40	31	16	14	4	10	6	12	19	15	12	18	18
57595	PDZD4	1.11841	-0.380802	6.11689	0.0158836	0.0392149	1	4	7	6	5	2	4	5	2	10	7	6	15	14	17
11067	C10orf10	1.11759	4.48128	20.5694	2.38912e-05	0.000134638	406	817	945	836	408	381	478	409	389	467	632	525	969	951	1580
4059	BCAM	1.11731	1.88088	16.7843	0.000113404	0.000539156	100	145	155	145	114	125	229	232	196	141	158	166	474	468	810
646962	HRCT1	1.11721	2.15578	8.28432	0.00533456	0.0153826	35	84	98	86	47	34	88	81	68	29	28	27	100	117	167
10370	CITED2	1.11708	6.18055	15.7861	0.000173433	0.00078178	1675	5834	6380	6090	1898	1956	5405	4983	4666	5152	6097	5271	10066	10512	17267
1795	DOCK3	1.11164	-0.603124	7.86564	0.00655628	0.0183926	33	40	56	57	28	28	15	8	11	15	17	8	20	35	27
55592	GOLGA2P5	1.11124	-1.05841	8.8373	0.00407469	0.0122299	7	20	19	17	10	6	10	3	5	6	5	5	7	9	13
1739	DLG1	1.11115	6.3589	76.1716	1.01792e-12	2.5686e-11	2067	4242	4282	4004	2098	2027	1626	1554	1352	1054	1239	1096	2250	2330	3550
100129794	SLC25A21-AS1	1.11079	-0.157691	11.8356	0.000995469	0.00363126	21	35	56	51	16	19	17	6	15	13	17	15	16	23	24
340061	TMEM173	1.11077	4.71442	42.5089	1.0138e-08	1.16045e-07	1163	2230	2615	2443	1270	1186	1635	1423	1317	813	1106	893	2313	2350	4067
22901	ARSG	1.1093	2.89253	60.4791	5.44912e-11	9.91646e-10	49	104	97	111	65	57	44	49	43	26	40	29	90	71	112
148979	GLIS1	1.10897	2.66368	17.992	6.83839e-05	0.000343463	17	24	22	40	21	20	27	27	20	30	35	36	83	62	114
9990	SLC12A6	1.10715	4.83695	178.791	9.67367e-21	1.39282e-18	949	1687	1666	1688	1064	973	695	742	620	792	994	852	1749	1744	2680
79885	HDAC11	1.10609	3.27153	79.5744	4.55352e-13	1.22031e-11	159	352	370	395	162	158	154	138	137	171	229	169	271	308	485
100287171	WASH1	1.10476	0.854205	27.8975	1.44165e-06	1.08186e-05	23	54	96	68	38	32	32	30	30	26	24	13	38	43	68
55260	TMEM143	1.1025	1.71669	40.5584	1.88446e-08	2.05153e-07	64	164	205	171	83	89	54	54	39	42	63	49	77	51	117
162461	TMEM92	1.10202	-0.392607	5.72909	0.0194406	0.0462806	3	3	1	2	0	2	1	2	2	2	4	6	11	3	14
100289187	GS1-259H13.2	1.1008	-0.611863	10.1625	0.00216369	0.00713906	4	28	21	23	8	8	3	5	7	13	21	12	15	12	21
256281	NUDT14	1.0994	1.22021	14.9778	0.000245783	0.0010632	21	25	26	23	19	17	32	26	19	29	43	32	61	89	128
140825	NEURL2	1.09889	-0.112519	18.5854	5.35017e-05	0.000275114	11	39	40	40	16	22	22	18	17	12	24	17	29	29	59
80162	ATHL1	1.09838	4.06603	51.0716	7.58773e-10	1.09787e-08	87	168	180	187	109	86	141	92	94	112	148	122	224	280	416
102724814	LOC102724814	1.09737	1.71556	17.9816	6.86791e-05	0.00034471	48	87	141	131	54	59	66	46	55	47	45	48	87	105	133
339524	LINC01140	1.09614	2.15158	32.6255	2.66525e-07	2.30111e-06	26	50	56	51	32	34	28	30	25	25	27	26	61	58	94
80757	TMEM121	1.09598	1.15371	9.96852	0.00237121	0.00772485	7	21	17	31	14	8	17	13	21	19	19	15	30	34	68
84734	FAM167B	1.09597	-0.416475	10.0552	0.00227599	0.00745933	22	21	25	14	27	28	18	31	17	21	28	37	77	76	122
64115	C10orf54	1.09494	3.77608	14.5917	0.000290776	0.00123661	410	1086	1265	1020	443	442	1008	889	786	914	1204	1098	1966	1994	3337
10687	PNMA2	1.09468	3.1899	14.5053	0.000301954	0.00127685	570	749	704	755	533	536	310	287	252	111	185	125	480	575	905
9693	RAPGEF2	1.0921	6.37583	120.637	9.77004e-17	5.45562e-15	1377	2619	2680	2566	1447	1349	1098	1118	909	1010	1212	1018	1972	2216	3188
497258	BDNF-AS	1.09179	1.57735	18.8553	4.78833e-05	0.000249898	24	79	96	83	40	34	25	23	19	33	26	30	24	42	47
339483	MTMR9LP	1.08964	1.98456	16.6121	0.000121971	0.000575045	81	74	121	96	99	96	60	59	42	49	55	54	141	167	260
113675	SDSL	1.08852	1.24779	14.6972	0.000277695	0.00118622	26	91	112	112	26	31	53	54	37	37	64	50	66	70	102
116966	WDR17	1.0866	0.293377	18.8183	4.86153e-05	0.000253179	16	52	32	61	17	16	28	19	14	26	19	13	29	19	56
51337	THEM6	1.08505	2.67511	22.2949	1.20525e-05	7.3263e-05	173	360	372	384	179	171	152	132	120	97	109	118	180	198	317
80723	SLC35G2	1.08408	3.46708	33.3675	2.06101e-07	1.82118e-06	194	282	296	287	182	169	136	139	122	110	161	134	278	331	460
79180	EFHD2	1.08388	5.12437	43.8354	6.6941e-09	8.01873e-08	1286	2706	2661	2988	1461	1360	965	817	801	1106	1279	1123	1709	1709	2985
146433	IL34	1.08189	-1.367	6.84056	0.0109593	0.0285318	2	10	7	10	5	2	13	4	4	6	3	7	12	8	22
2330	FMO5	1.08075	1.14506	14.3514	0.000322997	0.00135452	18	26	29	34	18	17	8	7	3	15	18	16	20	25	40
55092	TMEM51	1.07961	-0.17843	8.25394	0.00541462	0.0155828	11	26	15	27	14	14	9	12	5	3	4	3	5	15	21
101927809	LOC101927809	1.07879	-1.02631	7.54064	0.00770529	0.0211672	21	13	14	10	16	13	9	7	10	8	15	6	42	23	47
3991	LIPE	1.07836	0.487966	15.6589	0.000183165	0.000819362	19	68	66	71	16	38	46	35	47	18	32	25	56	58	81
1052	CEBPD	1.07834	5.08247	9.39191	0.00311987	0.00978188	130	131	183	122	146	155	500	494	509	550	591	566	1307	1366	2281
9050	PSTPIP2	1.07677	2.37134	22.1281	1.2868e-05	7.76098e-05	178	322	317	314	198	199	97	94	85	92	101	83	163	188	305
10154	PLXNC1	1.07492	0.212577	22.5939	1.07214e-05	6.62234e-05	26	52	64	53	21	31	27	31	19	21	28	22	41	47	69
23345	SYNE1	1.07468	7.02708	24.9992	4.24781e-06	2.88545e-05	3684	7281	7461	8241	3759	3497	1897	2278	1768	2114	2273	2206	3101	2984	4362
5148	PDE6G	1.07465	-0.431531	9.32889	0.00321547	0.0100154	10	37	38	35	13	8	10	11	5	13	22	25	12	18	32
80835	TAS1R1	1.07433	-0.355495	7.87992	0.00651013	0.0182946	10	20	27	21	11	19	6	5	2	0	7	10	6	5	24
51804	SIX4	1.07412	4.78538	66.4339	1.13793e-11	2.34057e-10	191	531	607	546	249	225	279	248	226	285	325	272	483	464	676
651302	ZNF192P1	1.07277	-0.291939	8.165	0.00565633	0.016177	3	22	32	35	6	6	6	7	21	15	13	10	12	10	19
177	AGER	1.0726	0.556204	11.8966	0.000968143	0.00354567	30	57	110	87	40	27	22	22	16	29	27	23	28	23	34
10247	HRSP12	1.06956	3.85589	32.4919	2.7921e-07	2.39935e-06	220	222	289	224	200	209	204	221	155	214	254	209	523	642	762
30818	KCNIP3	1.06921	0.625166	10.7714	0.00162659	0.0055696	5	10	12	12	12	7	18	20	17	7	7	7	40	29	39
100293704	LOC100293704	1.06917	-0.992761	7.97758	0.00620338	0.0175231	14	18	28	31	13	14	3	3	3	10	7	5	4	10	13
79696	ZC2HC1C	1.06801	-0.875377	9.03963	0.00369517	0.011263	14	46	40	46	21	16	10	9	9	8	17	10	11	7	12
29988	SLC2A8	1.06695	2.48539	32.8573	2.45899e-07	2.13559e-06	102	125	145	138	83	107	41	53	42	46	57	44	113	110	184
1031	CDKN2C	1.06595	4.98859	70.6402	3.9266e-12	8.84449e-11	572	1727	1813	1818	617	636	676	590	553	719	863	666	780	924	1427
84168	ANTXR1	1.06289	7.35792	22.7465	1.01013e-05	6.27263e-05	3655	3320	3692	3292	3878	3729	5014	4561	4070	3096	3838	3218	11021	11250	17146
1032	CDKN2D	1.06223	2.70507	18.4668	5.61835e-05	0.000288273	284	689	636	729	292	265	171	163	133	145	144	140	103	117	191
400451	FAM174B	1.06194	0.42163	15.7863	0.00017342	0.00078178	15	9	20	14	11	12	24	18	21	10	11	10	45	37	65
339488	TFAP2E	1.06119	-1.14397	9.19595	0.00342732	0.010601	6	11	14	14	2	3	4	4	4	5	9	5	6	7	9
11072	DUSP14	1.06044	5.23187	73.7065	1.84549e-12	4.42135e-11	1129	1979	1932	1888	1208	1225	923	880	792	820	1062	913	1874	1818	3249
102723820	LOC102723820	1.06023	-0.868591	9.74976	0.00263038	0.00845475	8	27	24	33	19	17	8	4	8	7	8	8	13	8	19
440952	EIF1B-AS1	1.05974	-0.853462	8.72656	0.00429945	0.0127936	9	16	5	17	5	5	0	3	4	7	5	11	4	11	20
9572	NR1D1	1.0591	3.62875	14.1926	0.000346314	0.00143874	258	749	839	818	269	237	258	238	199	234	298	269	211	226	402
284013	VMO1	1.05901	-1.05521	6.1167	0.0158852	0.0392149	10	11	9	17	18	15	1	5	2	12	15	13	24	18	54
23218	NBEAL2	1.05887	2.29937	10.1327	0.00219429	0.00723027	157	384	437	509	215	199	125	114	87	105	116	121	124	114	181
101928092	LOC101928092	1.05852	-0.421327	9.77471	0.00259938	0.00836977	7	17	12	9	5	5	8	3	7	5	4	5	7	9	18
4324	MMP15	1.05753	2.02853	6.90171	0.0106245	0.0277933	24	64	54	57	24	18	66	67	50	23	24	32	71	81	153
2826	CCR10	1.05541	-0.942821	7.52853	0.00775196	0.0212715	11	21	30	21	10	12	13	8	10	8	8	13	19	12	32
284114	TMEM102	1.05425	1.08722	24.3202	5.50129e-06	3.63273e-05	27	23	41	46	17	20	20	16	19	19	21	15	41	36	61
1033	CDKN3	1.05415	2.98235	14.2585	0.000336434	0.00140326	339	1042	1122	1023	368	357	347	288	271	297	367	264	254	261	416
64423	INF2	1.05387	6.20364	159.225	1.64272e-19	1.64116e-17	1186	2654	2845	3000	1302	1420	1722	1586	1468	1547	1857	1591	2905	2995	5225
6347	CCL2	1.05355	2.98834	6.49632	0.0133744	0.0338649	1028	457	460	394	1091	965	509	417	394	191	253	196	1523	1647	2411
284129	SLC26A11	1.05268	3.08535	57.3628	1.27454e-10	2.16642e-09	181	242	278	262	192	205	147	145	141	118	140	138	310	331	576
2781	GNAZ	1.05155	1.52667	19.2612	4.05551e-05	0.000215872	32	88	88	81	38	44	44	41	32	31	36	39	59	68	93
4056	LTC4S	1.05015	0.260468	6.76674	0.0113783	0.0294711	6	14	17	7	1	4	10	16	11	11	13	12	19	21	47
79081	C11orf48	1.04923	0.434125	18.9807	4.54834e-05	0.000238475	11	31	53	41	17	18	23	18	11	11	20	11	22	21	29
653583	PHLDB3	1.04923	1.19632	43.823	6.71984e-09	8.02991e-08	26	50	52	42	31	24	26	16	26	14	20	23	44	37	67
100128108	LOC100128108	1.04865	-1.0041	7.75874	0.00691299	0.0192645	10	19	21	21	9	11	3	5	9	9	9	4	12	8	18
51227	PIGP	1.04619	3.53269	79.1139	5.07151e-13	1.34721e-11	117	259	262	226	144	125	96	81	70	102	126	109	168	185	256
339005	WHAMMP3	1.04526	1.97851	22.2175	1.24241e-05	7.52411e-05	22	39	26	35	23	17	26	25	21	33	32	22	49	61	108
145389	SLC38A6	1.0449	3.24657	51.2342	7.23701e-10	1.0525e-08	131	242	284	232	164	131	123	114	101	116	117	115	212	241	353
159091	FAM122C	1.04231	0.905695	24.5221	5.09304e-06	3.39557e-05	38	121	119	111	44	51	36	39	35	37	48	45	59	45	68
101929147	RP11-418J17.1	1.04178	0.418967	30.4558	5.72007e-07	4.62073e-06	8	26	26	30	19	17	17	13	10	12	17	16	24	31	45
84254	CAMKK1	1.03694	4.94109	23.235	8.35407e-06	5.28827e-05	243	471	501	596	287	253	148	136	108	149	176	123	186	189	309
54494	C11orf71	1.03659	1.38996	24.4553	5.22456e-06	3.47342e-05	44	94	114	90	46	44	37	33	30	33	37	37	47	51	84
94059	LENG9	1.03551	1.982	27.5962	1.61028e-06	1.19778e-05	38	63	75	69	34	36	43	37	41	38	34	45	78	67	143
55034	MOCOS	1.03515	1.617	9.03179	0.00370916	0.0112944	56	74	58	68	64	59	58	66	47	48	66	62	136	175	217
256355	RPS2P32	1.03424	-0.270161	13.0911	0.000564334	0.00220949	9	43	36	21	16	11	18	13	14	9	20	6	17	14	33
8705	B3GALT4	1.03388	1.75258	7.25215	0.00890238	0.0238757	66	146	133	120	61	83	28	35	29	44	63	61	65	66	129
10135	NAMPT	1.03205	5.31421	26.8882	2.09155e-06	1.51987e-05	765	938	977	863	826	755	516	546	425	581	746	562	1398	1554	2131
101929715	LOC101929715	1.03123	-0.247141	8.07685	0.00590704	0.0168154	39	74	73	72	31	25	19	11	8	28	26	19	24	14	29
10140	TOB1	1.03095	4.37594	47.6961	2.05832e-09	2.75054e-08	297	490	522	458	323	300	497	455	420	357	446	379	964	913	1530
8927	BSN	1.03006	-0.738233	11.5007	0.00116062	0.00415728	6	8	16	12	6	3	2	2	8	9	7	9	9	15	14
79746	ECHDC3	1.02849	2.43033	32.8502	2.46502e-07	2.13956e-06	162	210	233	199	183	173	67	62	45	60	82	56	158	157	255
729234	FAHD2CP	1.02822	-0.195809	13.9326	0.000388309	0.00159606	8	8	13	11	7	5	10	7	5	7	5	6	14	15	24
80823	BHLHB9	1.02779	2.12074	64.5856	1.83602e-11	3.63883e-10	63	156	186	158	104	89	100	63	61	60	76	62	130	119	187
283927	NUDT7	1.02766	0.677776	14.1956	0.000345863	0.00143768	58	98	128	89	48	50	28	19	23	28	35	35	40	37	56
113791	PIK3IP1	1.02744	3.60717	7.48487	0.00792279	0.0216513	47	105	124	124	73	60	69	78	55	59	75	68	134	114	218
93100	NAPRT1	1.02691	2.65412	8.09042	0.00586771	0.0167286	165	245	337	326	219	212	69	49	52	140	149	136	195	170	385
10090	UST	1.02651	5.03493	20.7451	2.22672e-05	0.00012631	373	530	538	511	371	371	352	309	295	381	524	415	803	903	1442
101927021	AC091729.9	1.02638	2.09048	19.6536	3.45697e-05	0.000187133	67	189	193	186	81	82	98	66	61	73	97	71	117	105	177
56122	PCDHB14	1.02541	1.47607	13.7705	0.00041714	0.0016984	15	14	14	13	23	27	19	22	21	18	33	17	65	54	114
121227	LRIG3	1.02263	5.76045	25.3365	3.73864e-06	2.56688e-05	191	718	791	666	218	176	441	398	387	460	601	491	709	708	1151
493911	PHOSPHO2	1.02226	0.0193473	17.0954	9.94683e-05	0.000479577	15	16	33	25	14	12	19	12	17	11	17	6	29	33	32
654	BMP6	1.02139	1.80344	6.29368	0.0144969	0.0362755	34	90	92	111	32	16	29	42	20	87	94	78	97	89	123
968	CD68	1.02072	6.39383	16.3604	0.00013572	0.000631352	3072	5740	6384	6027	3257	2974	1553	1310	1191	2127	2686	2422	2880	2793	4442
386758	ZNF582-AS1	1.01936	0.0378001	13.8271	0.000406839	0.00166152	12	13	15	17	10	11	5	5	4	8	9	6	15	12	26
257194	NEGR1	1.01894	6.68786	31.9515	3.37228e-07	2.84138e-06	1946	4657	4899	4668	2147	2165	2327	2208	1966	2419	2997	2402	3868	4263	6157
729533	FAM72A	1.01793	-0.86382	5.7585	0.0191434	0.0457509	12	33	35	42	13	20	13	6	5	6	11	6	3	5	9
79901	CYBRD1	1.01498	8.9481	25.8396	3.09336e-06	2.16535e-05	3814	7342	7779	6679	4011	3843	6662	6141	5521	4820	6097	4991	11414	12030	18440
2232	FDXR	1.01483	2.50936	27.5249	1.65312e-06	1.22553e-05	118	332	390	354	158	183	119	78	101	111	112	109	99	129	203
5920	RARRES3	1.01428	0.526877	9.129	0.00388931	0.0117568	82	163	136	111	86	75	56	40	37	86	111	92	132	168	193
1397	CRIP2	1.01181	5.94222	35.4113	1.02565e-07	9.6618e-07	998	2492	2884	2916	1160	1236	2076	1810	1781	1154	1395	1286	2513	2705	4495
285966	FAM115C	1.0115	3.71214	9.3311	0.00321206	0.010009	70	123	126	133	75	77	52	42	36	76	94	76	120	117	205
50804	MYEF2	1.01063	1.75753	10.0679	0.00226242	0.00742162	201	462	487	482	232	222	189	146	147	80	111	81	144	138	204
780	DDR1	1.0106	5.35001	14.6154	0.000287785	0.00122504	259	210	213	225	306	283	300	306	259	277	348	332	806	801	1450
56606	SLC2A9	1.00952	-0.417158	8.91457	0.00392516	0.0118392	12	8	6	2	9	13	8	7	6	10	13	17	24	35	59
8800	PEX11A	1.00913	2.33425	53.0886	4.23829e-10	6.45011e-09	75	140	183	130	91	91	45	68	49	55	69	67	110	114	154
7373	COL14A1	1.00751	7.51652	9.65246	0.00275498	0.00880131	6425	6014	7417	6496	6993	6094	1295	1276	1177	2352	2644	2359	5999	6037	8638
3700	ITIH4	1.00738	-0.365839	6.47954	0.0131758	0.0334313	5	7	12	17	8	12	6	3	5	3	4	7	10	12	15
117178	SSX2IP	1.00645	4.42642	31.4326	4.04685e-07	3.34395e-06	978	1770	1620	1791	999	946	447	412	398	434	476	415	614	684	949
23224	SYNE2	1.00515	4.17795	10.9896	0.00146966	0.00511939	744	1686	1587	1799	781	740	414	611	437	401	451	454	562	514	685
285440	CYP4V2	1.00463	4.20903	22.856	9.67924e-06	6.0335e-05	198	384	395	395	208	224	286	263	232	527	598	488	790	884	1338
8503	PIK3R3	1.00381	4.05853	12.3475	0.00078865	0.00296901	330	311	289	332	326	341	133	118	119	139	167	132	394	419	685
101927045	LOC101927045	1.00278	1.54594	26.9825	2.01975e-06	1.47279e-05	42	111	100	110	46	38	52	57	49	39	46	35	72	59	104
3161	HMMR	1.00253	3.78013	8.30643	0.00527705	0.0152287	776	1914	1854	1977	693	732	444	402	385	491	585	446	274	287	451
8798	DYRK4	1.0001	4.32462	85.761	1.10584e-13	3.32114e-12	129	217	243	252	113	143	137	123	120	125	173	144	233	258	466
24139	EML2	1.00009	3.27701	100.222	5.01016e-15	1.98863e-13	196	345	352	329	211	211	192	172	153	147	179	149	320	312	540
100508120	GMDS-AS1	0.999997	0.892306	16.3408	0.000136856	0.000636033	36	64	75	59	36	41	18	23	20	22	31	27	44	46	54
9172	MYOM2	0.999882	1.53457	13.5045	0.000469349	0.00188073	21	33	42	34	12	18	15	24	20	7	12	6	21	24	31
11037	STON1	0.999321	5.054	40.4406	1.9571e-08	2.12432e-07	194	295	295	272	218	193	165	155	115	272	316	264	468	524	708
23328	SASH1	0.998824	5.98676	32.3139	2.97086e-07	2.53122e-06	1432	2415	2500	2192	1498	1421	1221	1164	1053	2028	2471	2086	3336	3591	5651
79956	ERMP1	0.998381	3.6531	85.0832	1.28763e-13	3.82023e-12	219	319	301	289	238	216	135	161	128	180	224	200	383	399	615
27202	C5AR2	0.998081	3.62529	6.91338	0.0105619	0.0276688	16	4	3	4	12	11	11	15	7	12	19	19	46	45	64
642826	BMS1P6	0.997043	-0.112502	7.58622	0.00753218	0.0207421	30	40	60	49	34	27	18	18	15	8	9	6	16	26	32
23232	TBC1D12	0.996409	3.93566	80.3378	3.81148e-13	1.03851e-11	240	428	496	470	237	261	388	354	307	290	353	325	661	658	1066
2788	GNG7	0.995233	0.337884	7.29236	0.00872443	0.0234873	10	15	15	9	6	10	6	8	7	15	16	7	21	20	38
283314	C1RL-AS1	0.992826	1.52487	16.2151	0.000144379	0.000665311	44	58	86	75	48	48	42	32	29	36	34	43	79	82	97
3148	HMGB2	0.990499	5.63774	18.0512	6.67228e-05	0.00033627	1576	4397	4768	4328	1633	1674	1504	1416	1385	1689	2043	1646	1624	1980	2753
220108	FAM124A	0.989502	0.778983	7.15221	0.00936135	0.0249511	100	39	42	58	90	113	17	13	21	32	35	35	121	134	208
10982	MAPRE2	0.988671	4.92532	44.1909	5.9946e-09	7.26975e-08	806	1484	1630	1597	896	776	558	527	513	567	760	624	910	928	1612
7955	STL	0.988318	-0.509651	10.1803	0.00214558	0.00709204	5	14	24	19	5	11	19	13	9	9	8	9	15	21	28
9466	IL27RA	0.987924	2.09196	6.89036	0.0106858	0.0279388	11	23	17	18	12	12	19	13	11	5	0	0	9	25	20
441549	CDNF	0.987659	0.814236	6.32445	0.0142689	0.0357843	15	49	42	44	16	17	5	8	3	27	33	29	29	21	19
101927789	LOC101927789	0.98662	1.16783	6.91192	0.0105697	0.0276745	12	66	58	53	27	17	20	8	17	22	29	33	19	24	32
6520	SLC3A2	0.984905	7.29386	32.5361	2.7495e-07	2.36689e-06	1085	1485	1618	1692	1040	1118	1379	1207	1131	850	1123	935	2233	2397	3970
8996	NOL3	0.984625	4.53576	34.3187	1.48667e-07	1.34773e-06	201	362	391	355	200	220	162	133	135	141	180	150	271	260	403
11247	NXPH4	0.984543	4.2835	8.35251	0.00515932	0.0149388	39	187	208	187	62	52	104	92	72	145	176	157	185	172	294
100129203	LOC100129203	0.984412	0.231947	8.19142	0.00558337	0.0159933	5	6	11	12	3	7	4	2	3	5	5	8	9	7	13
148229	ATP8B3	0.984267	1.10701	9.80176	0.00256621	0.00827749	26	165	184	152	30	33	86	62	80	36	55	56	31	47	62
4814	NINJ1	0.981914	4.34446	11.9009	0.000966224	0.00354129	239	315	344	309	251	223	221	183	162	123	176	148	328	391	637
91319	DERL3	0.980922	-0.885521	6.0983	0.0160374	0.0395199	5	14	18	16	5	6	7	6	6	9	3	3	6	6	9
6446	SGK1	0.980615	4.99636	19.3363	3.93325e-05	0.000209974	1015	774	754	757	1026	975	690	545	589	756	926	755	1987	2167	3241
56977	STOX2	0.979902	-0.819253	6.00594	0.0168249	0.0410587	9	11	11	9	8	9	6	13	7	6	6	6	20	19	24
2329	FMO4	0.979157	1.48492	36.2602	7.70916e-08	7.39495e-07	27	53	74	63	27	37	40	38	22	35	54	40	70	63	109
3234	HOXD8	0.978225	3.18873	24.3596	5.4191e-06	3.593e-05	116	235	224	259	136	141	120	110	126	46	67	45	129	145	224
9912	ARHGAP44	0.97761	4.35733	12.2997	0.000805925	0.00302397	33	52	54	61	36	37	32	25	22	40	56	50	70	87	121
5380	PMS2L2	0.977135	-0.542452	11.3873	0.00122279	0.00434921	10	12	14	11	7	10	10	9	11	7	13	10	29	25	23
101929792	LOC101929792	0.977024	-0.23534	14.7087	0.000276299	0.00118158	12	22	32	34	9	12	16	15	13	15	13	13	20	19	35
101928069	LOC101928069	0.976383	-0.847906	9.02438	0.00372245	0.0113301	7	17	18	23	5	18	6	5	5	16	14	7	16	13	26
55650	PIGV	0.976326	3.37886	29.2608	8.7798e-07	6.89889e-06	189	392	413	369	227	199	151	135	128	123	133	125	203	198	307
55022	PID1	0.9761	6.37981	6.33159	0.0142165	0.0356591	16	109	133	143	11	12	81	91	84	138	128	115	141	166	242
4953	ODC1	0.975318	6.65251	34.601	1.35016e-07	1.23696e-06	3044	6269	6218	6213	2978	2976	2629	2267	2239	1984	2425	2048	3075	3336	5154
132014	IL17RE	0.975102	0.859999	6.5134	0.0129492	0.0329214	97	211	185	201	109	96	55	49	43	43	46	47	45	48	91
56731	SLC2A4RG	0.975026	5.36142	55.1851	2.33822e-10	3.76525e-09	672	1840	2008	2000	750	777	799	784	706	819	926	809	944	1049	1709
7832	BTG2	0.974395	5.76818	21.6735	1.53928e-05	9.12634e-05	101	164	177	139	105	109	121	111	89	97	113	120	241	207	372
100270804	LOC100270804	0.973763	-0.8517	6.55221	0.0126945	0.0323777	18	18	31	36	20	9	5	9	5	14	7	5	10	12	17
201229	LYRM9	0.973155	2.04475	20.082	2.90664e-05	0.000160357	49	150	175	143	52	63	62	53	54	71	81	81	84	73	146
56261	GPCPD1	0.971174	4.92687	53.0785	4.25058e-10	6.46212e-09	335	716	753	748	387	385	516	483	460	398	435	412	825	820	1261
4121	MAN1A1	0.970822	7.08012	25.4242	3.61681e-06	2.49023e-05	2101	3868	3903	3944	2486	2262	2125	1935	1862	1483	1827	1436	3063	3410	5157
11342	RNF13	0.970439	5.39752	73.6872	1.85417e-12	4.43491e-11	384	611	579	532	367	388	488	446	399	445	557	459	960	1072	1492
401303	ZNF815P	0.970194	-0.391522	9.53738	0.00291033	0.0092174	8	12	17	20	12	12	13	9	7	5	9	13	17	20	33
85352	KIAA1644	0.96965	5.15317	19.3719	3.87659e-05	0.000207024	2112	2791	2803	2827	2248	2209	2348	2183	1989	1461	1908	1618	4277	4409	6967
6450	SH3BGR	0.968767	3.06648	7.54902	0.00767313	0.0210868	22	36	51	37	17	17	25	24	12	18	17	14	32	33	30
7473	WNT3	0.968341	1.20174	13.5555	0.000458841	0.00184668	25	52	58	54	22	13	24	19	21	35	30	33	33	38	69
100996724	LOC100996724	0.968019	3.04984	29.9409	6.87506e-07	5.49331e-06	53	116	167	151	68	56	80	69	63	86	74	76	105	120	187
4636	MYL5	0.966871	2.1589	37.5581	5.00593e-08	4.97746e-07	53	143	153	141	72	60	86	77	80	73	105	106	131	152	243
253639	ZNF620	0.966069	-0.85705	7.05309	0.00984122	0.0260458	16	44	20	30	11	15	16	11	10	15	11	10	13	17	32
122953	JDP2	0.965932	4.94867	26.8962	2.08539e-06	1.51689e-05	222	396	447	374	203	189	366	305	294	341	389	368	661	670	1058
92840	REEP6	0.965902	-0.0264537	10.946	0.00149972	0.00520437	11	13	18	16	5	7	9	5	6	12	10	11	19	12	25
257169	C9orf43	0.965363	-0.830941	6.86661	0.0108154	0.0282172	3	23	18	22	11	6	7	7	11	5	7	3	6	7	4
7444	VRK2	0.964675	4.31524	78.9203	5.30715e-13	1.39679e-11	647	1278	1278	1285	618	579	457	403	400	403	471	399	553	579	822
93589	CACNA2D4	0.963503	-0.264666	9.55495	0.00288603	0.00915821	14	40	36	38	18	12	20	24	12	11	16	10	15	22	33
2872	MKNK2	0.962785	4.80981	34.3382	1.47681e-07	1.34127e-06	449	748	915	824	507	502	337	334	279	274	339	321	552	495	898
348926	FAM86EP	0.962209	1.30714	43.5978	7.20794e-09	8.57132e-08	75	158	144	154	59	81	93	71	63	100	96	80	137	131	243
9700	ESPL1	0.961923	2.77324	7.32086	0.00860058	0.0232269	486	950	994	1084	482	465	242	213	196	196	237	232	159	178	250
81544	GDPD5	0.958081	2.43508	8.04684	0.00599502	0.0170218	85	62	85	96	70	94	208	179	197	214	249	223	483	455	897
100874365	HOXC-AS3	0.956711	-1.01142	6.3191	0.0143082	0.0358584	9	32	26	25	10	9	5	6	4	12	12	13	3	7	16
389558	FAM180A	0.95666	9.50693	6.96833	0.010272	0.0269914	2521	4320	4341	4544	2779	2504	2001	1922	1708	1643	2011	1713	3171	3251	5141
22949	PTGR1	0.956033	4.75599	27.8232	1.48143e-06	1.10888e-05	764	886	1000	878	750	777	770	732	632	533	665	515	1409	1611	2278
84514	GHDC	0.955985	3.65106	79.5221	4.60948e-13	1.23306e-11	215	370	403	413	236	246	202	183	159	166	241	199	334	345	579
5990	RFX2	0.955402	1.73568	32.7424	2.5591e-07	2.21512e-06	98	195	215	203	137	135	110	122	110	105	132	107	225	203	361
10458	BAIAP2	0.954165	3.52352	15.2317	0.000220182	0.000962667	153	467	536	540	160	158	396	333	335	200	267	240	384	405	692
653820	FAM72B	0.95393	-0.187712	8.18531	0.00560016	0.0160351	27	71	52	71	20	31	18	17	17	8	15	21	8	13	15
9020	MAP3K14	0.953163	2.82497	15.7517	0.00017601	0.000791936	183	456	438	462	190	212	175	175	140	157	178	169	196	209	331
259266	ASPM	0.952447	5.17579	8.59067	0.00459307	0.0135477	1993	4919	4551	5218	1957	1935	1364	1415	1168	1417	1591	1301	1105	1173	1657
57600	FNIP2	0.952275	5.67495	65.1324	1.5926e-11	3.17785e-10	271	588	530	546	309	314	338	301	297	233	328	280	521	518	824
128239	IQGAP3	0.950713	3.98369	6.13159	0.0157631	0.0389791	808	2417	2479	2711	866	848	800	738	625	657	864	759	498	441	652
5563	PRKAA2	0.950093	1.75098	8.76286	0.00422438	0.0125942	44	63	72	81	57	49	20	31	30	27	23	28	48	62	79
100507297	TMEM44-AS1	0.949661	-0.37568	7.62997	0.00736985	0.0203753	12	30	47	27	17	12	9	15	12	8	9	8	11	9	11
201164	PLD6	0.949586	1.22537	17.0456	0.000101574	0.000488129	91	133	125	122	89	92	42	44	54	23	47	18	69	81	119
613	BCR	0.949395	4.37394	33.0094	2.33264e-07	2.03548e-06	511	756	755	800	531	567	574	550	537	370	475	398	989	995	1665
414328	IDNK	0.949064	1.27736	10.7255	0.00166176	0.00567681	56	191	207	170	72	60	56	56	57	134	141	110	122	110	192
57462	KIAA1161	0.948893	5.76401	18.8493	4.8002e-05	0.00025034	54	179	181	187	37	65	110	101	101	107	123	86	136	125	248
100506428	CBR3-AS1	0.94718	-0.39158	10.0163	0.00231822	0.00758081	11	62	43	41	15	10	17	31	16	24	31	27	29	28	39
1212	CLTB	0.945479	5.0052	97.9761	7.95599e-15	2.98828e-13	641	1033	1093	1060	657	682	701	592	632	555	705	607	1185	1235	2001
2869	GRK5	0.944146	4.03617	11.2122	0.00132569	0.00466803	239	506	485	481	248	237	270	248	246	260	305	267	416	455	727
8808	IL1RL2	0.9439	2.46597	22.032	1.33637e-05	8.02368e-05	34	32	53	33	30	30	14	13	17	18	27	17	39	45	58
645158	CBX3P2	0.942898	-0.806135	5.99714	0.0169021	0.0412127	7	11	15	12	11	14	10	5	5	3	7	6	17	11	23
84224	NBPF3	0.942154	2.61243	55.3797	2.21381e-10	3.58061e-09	132	322	312	289	118	158	153	174	130	152	199	157	222	274	391
8620	NPFF	0.939304	-0.598787	7.75162	0.00693746	0.0193217	11	21	17	12	7	9	7	2	3	8	2	5	7	6	8
23550	PSD4	0.938586	3.55525	19.3951	3.8401e-05	0.000205299	76	64	57	66	75	74	75	77	48	37	50	50	144	152	250
26032	SUSD5	0.938206	7.09158	16.6376	0.000120662	0.000569604	339	539	584	537	329	395	236	235	198	336	416	360	573	578	892
54884	RETSAT	0.937882	5.04795	145.857	1.31492e-18	1.01636e-16	739	1180	1280	1302	818	706	755	652	608	582	701	601	1121	1225	1955
57561	ARRDC3	0.936385	6.31899	32.8206	2.49056e-07	2.15917e-06	1885	3896	4703	3844	2009	1862	1230	1207	1129	1590	1917	1585	1760	1907	2645
4862	NPAS2	0.936077	4.17639	18.7233	5.05496e-05	0.000261767	174	313	312	327	203	191	186	137	138	105	135	132	262	250	340
80108	ZFP2	0.935939	0.108784	16.0847	0.000152637	0.000699632	10	18	31	14	14	8	13	17	6	17	16	15	24	27	39
119392	SFR1	0.935088	2.70469	24.8999	4.41082e-06	2.97827e-05	166	315	320	312	169	177	104	99	93	98	87	82	122	129	197
131408	FAM131A	0.933988	3.12662	31.7956	3.56188e-07	2.98571e-06	186	268	303	316	209	218	102	95	78	91	113	102	182	172	298
126432	RINL	0.933725	1.60504	26.0978	2.80793e-06	1.97686e-05	23	50	46	46	20	21	29	20	25	30	43	29	50	48	74
84536	C21orf67	0.932822	1.20639	30.2546	6.14553e-07	4.93727e-06	30	75	92	77	35	47	45	52	38	50	59	52	74	74	152
101101772	LINC00601	0.932394	-0.936817	6.00003	0.0168767	0.0411649	10	33	16	18	8	15	7	8	10	11	15	7	15	19	16
25946	ZNF385A	0.932367	4.47366	8.66958	0.0044201	0.0131006	50	105	93	105	62	66	81	116	67	56	84	82	169	153	240
6649	SOD3	0.931878	3.22456	23.6353	7.15648e-06	4.60561e-05	66	110	122	113	77	85	165	146	150	90	130	93	268	253	458
54873	PALMD	0.930734	1.69936	9.30303	0.00325559	0.0101317	87	89	87	96	79	93	25	23	20	120	111	105	170	168	245
23034	SAMD4A	0.930614	6.09519	25.7037	3.25539e-06	2.26007e-05	674	1588	1559	1668	717	749	1065	1074	934	917	1049	932	1603	1710	2487
2273	FHL1	0.930058	7.51865	20.1741	2.8006e-05	0.000155382	2232	5071	5656	4410	2424	2353	6992	6227	5555	3648	4661	3986	9600	9957	15434
100506994	PTPRG-AS1	0.929441	-0.0807134	7.31636	0.00862004	0.0232667	7	27	39	32	11	8	23	25	14	18	18	17	29	28	28
283335	RP11-983P16.4	0.928298	1.5023	7.8704	0.00654087	0.0183599	27	97	93	79	25	15	53	38	40	34	37	24	28	42	45
100507283	RP11-677M14.7	0.928115	-0.867584	5.90173	0.0177629	0.0429713	5	26	23	19	11	13	9	7	8	12	6	8	8	10	19
158787	RIBC1	0.92793	-0.974481	6.42221	0.0135692	0.0342755	7	21	17	20	13	9	1	10	2	4	12	6	5	9	11
51091	SEPSECS	0.92758	3.23098	42.3006	1.08258e-08	1.23056e-07	124	271	302	267	153	139	100	100	76	109	140	96	129	160	207
80332	ADAM33	0.926969	0.469583	5.9249	0.0175496	0.0425234	8	16	15	21	9	9	53	65	53	26	40	21	88	94	141
6195	RPS6KA1	0.925868	1.22299	17.6799	7.78668e-05	0.000385554	59	74	71	96	73	94	43	28	14	32	46	28	74	92	118
83983	TSSK6	0.925489	-0.524613	14.4976	0.000400567	0.00163864	5	8	8	11	7	8	6	4	7	3	7	2	10	8	20
128989	TANGO2	0.92403	3.68323	24.5771	4.98724e-06	3.33073e-05	151	419	479	483	144	161	367	331	269	274	356	333	486	507	749
53947	A4GALT	0.924025	3.20719	18.3311	5.94204e-05	0.000303003	284	544	564	570	303	326	359	379	336	357	452	388	650	695	1141
4208	MEF2C	0.922416	6.60476	21.4755	1.66483e-05	9.77986e-05	366	437	459	434	330	410	131	111	91	157	205	133	306	314	500
101929704	LOC101929704	0.921898	-0.957464	7.50201	0.00785528	0.0214988	3	15	13	9	5	5	9	3	5	6	6	9	12	5	13
5918	RARRES1	0.920374	1.80201	10.5928	0.00176795	0.00600186	165	455	525	426	186	160	202	179	148	143	184	178	164	171	266
54407	SLC38A2	0.919589	10.0631	24.2929	5.559e-06	3.66919e-05	9668	19899	21162	19063	10669	10686	19454	18203	16694	16731	20445	16681	32879	35231	53097
8654	PDE5A	0.919336	4.15041	26.8264	2.1401e-06	1.54978e-05	720	2224	2379	2005	797	715	1437	1335	1221	1094	1353	1120	1673	1818	2686
11163	NUDT4	0.918718	6.23972	35.3399	1.05072e-07	9.87896e-07	766	1140	1126	1046	833	828	774	732	679	693	905	734	1527	1658	2412
10171	RCL1	0.916949	4.72477	24.3427	5.45414e-06	3.61134e-05	209	329	352	331	210	205	153	125	114	155	183	140	256	261	377
4485	MST1	0.915766	1.78763	10.7191	0.00166673	0.00569114	56	82	119	109	64	62	33	22	21	20	38	41	33	44	70
55536	CDCA7L	0.914442	4.29849	76.0038	1.05966e-12	2.66932e-11	639	1217	1203	1280	686	685	623	592	526	507	659	509	868	966	1424
152877	FAM53A	0.914044	0.475871	17.2636	9.26792e-05	0.000449203	26	48	64	51	32	18	16	22	24	22	18	16	23	27	39
79631	EFTUD1	0.913543	4.27881	59.4242	7.24768e-11	1.2855e-09	893	1513	1578	1476	872	758	524	490	439	519	570	493	692	723	1118
390	RND3	0.911599	6.47027	13.9297	0.000388817	0.0015977	2313	3420	3291	3261	2402	2391	2699	2521	2364	2328	2962	2354	4963	5576	8118
100506144	ZMYM6NB	0.91159	3.38961	31.6074	3.80531e-07	3.16325e-06	148	254	295	213	162	186	124	130	123	140	166	131	256	256	405
1410	CRYAB	0.911394	8.557	7.17411	0.00925869	0.0247179	580	406	439	393	565	593	1867	1738	1504	1224	1620	1374	3674	3612	5843
10758	TRAF3IP2	0.911018	4.70827	42.4527	1.0319e-08	1.17842e-07	478	751	893	734	565	492	428	403	388	554	713	561	974	971	1556
399821	FLJ37035	0.910692	0.217282	13.8823	0.000397035	0.00162691	21	33	41	30	13	16	13	11	11	19	23	24	27	23	42
727	C5	0.910548	2.87541	20.3896	2.56791e-05	0.000143393	243	464	496	489	243	251	152	124	118	155	196	170	175	176	315
10388	SYCP2	0.909338	0.906351	20.8159	2.16458e-05	0.000123261	26	54	53	58	29	34	24	20	18	20	18	14	23	32	39
100505532	RP11-163N6.2	0.906452	-0.485411	7.62142	0.00740129	0.0204391	2	8	8	14	10	4	4	4	6	5	4	2	7	7	9
3656	IRAK2	0.906433	1.95456	7.44688	0.00807465	0.0220008	263	400	415	409	305	256	95	56	47	67	68	56	75	88	119
6480	ST6GAL1	0.905042	4.60637	6.04421	0.0164937	0.0404317	47	36	26	40	52	59	73	57	38	17	29	25	122	100	179
6273	S100A2	0.903787	1.49429	12.3197	0.000798657	0.00300053	105	231	232	199	95	95	59	54	38	68	105	52	52	55	79
26007	DAK	0.902559	4.20561	76.1947	1.01232e-12	2.55885e-11	318	595	685	682	324	334	337	259	233	284	354	329	418	402	786
153364	MBLAC2	0.90222	3.1883	43.8244	6.7169e-09	8.02991e-08	125	293	266	280	140	175	190	148	129	120	177	134	236	251	374
80139	ZNF703	0.901194	3.43368	9.97944	0.002359	0.0076953	100	202	212	234	123	144	419	367	398	305	313	346	659	707	1309
6404	SELPLG	0.90094	1.41245	8.94711	0.00386392	0.0116905	93	143	165	136	81	86	95	100	106	78	114	96	171	186	289
201266	SLC39A11	0.900483	4.53754	20.112	2.87167e-05	0.000158749	214	351	438	375	207	198	238	197	200	192	225	167	320	341	522
9056	SLC7A7	0.89909	0.200594	6.72468	0.0116245	0.0299979	15	7	4	5	17	13	15	11	6	7	13	7	27	33	57
84815	MGC12916	0.899035	0.614472	8.96329	0.00383384	0.0116186	29	56	63	74	36	24	23	16	27	22	20	17	18	25	39
1140	CHRNB1	0.899022	1.84336	15.4404	0.000201213	0.000888728	62	138	114	104	66	47	55	44	48	39	50	44	55	74	92
8895	CPNE3	0.898836	6.67148	44.7759	5.00311e-09	6.13832e-08	2903	6364	6127	6263	3245	2858	1954	1810	1562	2408	2893	2335	2515	2574	3988
388389	CCDC103	0.898824	0.701568	10.6503	0.00172109	0.0058584	54	116	110	115	61	55	49	37	37	23	40	41	48	39	76
339327	ZNF546	0.898646	1.55663	22.6785	1.03727e-05	6.42487e-05	47	98	85	60	45	38	19	37	21	30	37	36	34	52	65
348094	ANKDD1A	0.897979	1.36949	19.7629	3.30701e-05	0.000179944	31	51	69	58	34	37	50	35	36	37	45	36	75	67	116
147372	CCBE1	0.8979	5.41205	8.92343	0.00390839	0.0117983	2613	6380	6549	6353	2850	2743	3686	3498	3045	2922	3603	2988	4486	4712	7281
150468	CKAP2L	0.897806	3.56681	6.42632	0.0135406	0.0342091	705	1947	1717	1919	706	710	524	464	481	490	614	536	315	280	477
100129503	PP13	0.897378	0.39131	11.3614	0.00123747	0.00439718	15	34	27	28	10	18	25	17	21	12	10	16	17	30	53
222255	ATXN7L1	0.896739	2.53987	41.3648	1.45638e-08	1.61517e-07	108	230	236	224	119	126	123	132	99	99	115	129	184	189	270
54566	EPB41L4B	0.896497	2.07984	11.8878	0.000972009	0.00355717	154	142	154	162	118	136	169	152	157	211	282	240	404	461	765
5820	PVT1	0.89518	1.70018	22.8584	9.67026e-06	6.03046e-05	84	100	115	91	86	84	33	30	37	37	48	35	83	82	120
1902	LPAR1	0.895015	7.6958	69.5833	5.11393e-12	1.11927e-10	4289	6927	7157	6758	4656	4454	3714	3369	2929	2353	2767	2330	5010	5256	7622
7436	VLDLR	0.892137	5.53358	13.5463	0.00046073	0.00185276	284	257	256	268	304	275	233	201	189	198	217	200	536	514	801
283248	RCOR2	0.891476	5.15144	15.5876	0.000188865	0.000842037	31	75	88	84	36	40	52	33	41	15	24	21	27	34	67
197259	MLKL	0.890852	2.38492	23.2671	8.25085e-06	5.22868e-05	167	351	386	378	214	202	153	141	129	135	145	118	171	201	282
439990	LINC00857	0.890748	0.400883	8.10813	0.00581676	0.0166035	74	168	165	176	80	77	61	67	43	53	58	57	56	62	94
27010	TPK1	0.889326	1.67855	21.1246	1.91377e-05	0.000110131	61	114	125	90	63	64	71	60	42	37	55	44	76	95	123
2331	FMOD	0.889002	11.8918	7.85154	0.0066022	0.0185109	424	345	349	324	415	360	633	587	458	291	379	394	1045	1149	1773
2114	ETS2	0.888521	5.0417	31.5208	3.92312e-07	3.25141e-06	273	297	344	353	254	274	261	259	209	216	236	226	500	497	795
84869	CBR4	0.886785	4.24088	66.7034	1.06185e-11	2.20259e-10	256	408	441	386	265	286	237	230	166	256	263	206	386	469	624
5106	PCK2	0.886182	5.29153	8.22272	0.0054982	0.0157909	170	313	289	280	166	166	355	332	330	137	178	135	450	424	763
253039	PSMD5-AS1	0.885858	3.43908	27.91	1.43502e-06	1.07744e-05	136	315	298	278	176	148	131	107	109	135	200	156	185	223	338
8544	PIR	0.884871	0.885607	7.42863	0.00814867	0.0221737	3	12	11	14	4	6	15	22	27	11	20	20	38	35	55
100859930	HEIH	0.884539	3.513	34.0809	1.61268e-07	1.45033e-06	220	373	414	395	236	266	206	189	215	134	164	147	292	286	480
7430	EZR	0.88444	7.49097	13.7025	0.00042989	0.00174114	1814	4598	4686	4929	1882	1760	2835	2569	2446	2268	2780	2326	3190	3516	5427
6843	VAMP1	0.884251	1.7212	9.57115	0.00286381	0.00909951	143	176	297	212	127	122	75	46	48	73	94	58	84	77	136
55165	CEP55	0.883384	4.14384	6.0318	0.0166003	0.0406389	995	2832	2767	2884	1041	966	978	839	822	854	971	840	520	628	874
51110	LACTB2	0.883218	2.94146	34.16	1.56962e-07	1.41855e-06	197	235	231	236	192	185	191	170	192	180	239	194	394	490	578
100287616	LOXL1-AS1	0.883184	3.87648	47.4683	2.20411e-09	2.92408e-08	337	694	693	680	331	322	324	325	287	291	353	316	439	436	704
57198	ATP8B2	0.881727	8.09647	80.0743	4.05244e-13	1.10008e-11	2951	5002	5029	5173	3025	3039	4161	3797	3456	3676	4772	4092	7175	7194	12285
11212	PROSC	0.881371	4.58927	75.7014	1.13933e-12	2.84078e-11	357	1000	1048	970	379	341	619	565	530	447	557	480	665	681	1072
29964	PRICKLE4	0.880057	0.887255	13.1863	0.000540818	0.00212706	29	36	47	49	31	24	28	28	19	20	16	23	47	44	46
6744	SSFA2	0.879611	6.67668	48.364	1.68551e-09	2.27932e-08	2668	3152	3204	3323	2888	2791	2304	2187	1975	1799	2189	1780	4299	4615	7047
2517	FUCA1	0.877958	4.16036	29.0851	9.35534e-07	7.312e-06	246	425	504	433	281	243	304	245	235	271	320	274	437	499	745
89932	PAPLN	0.877686	3.42919	9.68859	0.002708	0.00867198	49	53	60	63	68	55	40	47	45	38	34	35	99	95	142
1512	CTSH	0.876417	0.474024	5.56574	0.0211831	0.0498184	8	24	17	19	4	2	5	5	8	13	18	14	7	11	22
80024	SLC8B1	0.873519	3.55252	32.2076	3.08325e-07	2.6204e-06	130	231	293	263	149	143	194	160	151	161	201	177	292	278	494
404665	CACTIN-AS1	0.873093	-0.374851	6.44862	0.0133865	0.0338897	11	17	25	18	5	9	16	16	8	13	10	5	19	15	23
6448	SGSH	0.872948	4.21309	24.9804	4.27818e-06	2.90241e-05	515	819	840	839	609	559	668	608	561	477	652	545	1078	1109	1825
84284	NTPCR	0.872257	3.55986	32.3548	2.92877e-07	2.50214e-06	178	449	394	344	213	188	254	229	216	143	170	141	260	273	457
100506161	LOC100506161	0.871885	-0.371925	11.0454	0.00143209	0.00500041	13	23	27	32	10	5	10	8	6	14	12	14	11	10	13
8303	SNN	0.871669	2.84109	13.4204	0.000487227	0.00194282	202	501	511	515	224	258	216	212	196	234	326	225	309	309	468
1298	COL9A2	0.871205	10.212	5.68617	0.0198832	0.0471964	185	154	124	127	103	72	20	18	14	16	23	46	45	62	98
23368	PPP1R13B	0.870512	2.65187	20.4895	2.46688e-05	0.000138541	52	130	135	133	60	54	98	97	105	79	105	86	156	146	227
148170	CDC42EP5	0.869315	3.30997	5.58702	0.020947	0.0493103	27	95	85	108	35	36	113	129	135	101	97	100	183	185	343
55893	ZNF395	0.869077	6.5776	9.88748	0.00246397	0.00798628	2311	5180	5506	5291	2408	2397	1648	1449	1341	2446	2975	2561	2267	2347	3835
159090	FAM122B	0.86901	3.68948	34.6628	1.32205e-07	1.21423e-06	488	1117	1023	1166	580	502	348	321	281	359	407	370	352	338	540
6546	SLC8A1	0.866567	3.91189	29.4145	8.30641e-07	6.55496e-06	1014	1275	1293	1319	958	988	1088	1024	976	770	922	773	1847	1899	2946
83696	TRAPPC9	0.865437	3.72425	40.4264	1.96605e-08	2.12931e-07	386	785	922	868	395	419	344	315	283	325	414	358	388	399	683
100506299	AC011747.7	0.86543	-0.539642	10.8383	0.00157667	0.00542017	12	30	29	21	15	14	11	9	8	11	20	17	16	25	23
445	ASS1	0.864973	5.6261	10.8939	0.00153641	0.00530761	1218	1001	1153	1028	1344	1209	273	259	258	943	1127	927	1584	1712	2796
100505538	RBM26-AS1	0.862763	0.0838053	6.86285	0.010836	0.0282609	15	24	24	23	11	14	1	4	7	5	19	13	13	12	13
100507567	RAB11B-AS1	0.859874	1.0107	18.2927	6.03703e-05	0.000307313	24	66	77	56	31	30	39	31	23	42	40	45	49	56	76
257364	SNX33	0.859855	5.16444	42.6266	9.76934e-09	1.12351e-07	903	1611	1642	1673	903	938	804	739	659	771	895	765	1186	1137	1887
5600	MAPK11	0.856786	2.60936	19.607	3.52302e-05	0.000190567	148	266	269	289	145	150	168	105	121	103	133	108	161	195	275
6303	SAT1	0.856777	6.03906	12.4066	0.000767822	0.00290176	474	369	429	349	513	470	309	301	285	353	421	364	822	915	1396
6509	SLC1A4	0.856548	6.24161	7.98902	0.00616843	0.0174378	231	804	857	819	269	282	1362	1168	1162	215	299	237	1131	1160	1805
35	ACADS	0.855224	2.94095	29.2775	8.72718e-07	6.86121e-06	94	170	182	200	110	95	78	90	84	124	131	99	137	171	269
53373	TPCN1	0.854775	4.51654	64.5322	1.86176e-11	3.67991e-10	608	1065	1180	1176	601	579	536	505	439	399	478	398	571	583	1057
311	ANXA11	0.853994	6.5813	36.6849	6.68913e-08	6.47998e-07	3510	6571	7056	6821	3784	3643	4128	3725	3545	4054	4915	4203	6259	6401	11131
54331	GNG2	0.852991	5.45577	18.625	5.26371e-05	0.000271524	869	939	966	910	986	907	448	393	336	313	397	283	862	913	1336
56131	PCDHB4	0.852093	0.613183	6.14048	0.0156907	0.0388329	6	11	8	11	6	5	21	17	19	16	15	10	31	34	49
132158	GLYCTK	0.851709	1.73857	10.5277	0.00182258	0.00615103	121	244	240	245	124	137	60	73	59	74	87	73	83	61	116
100130691	AC074286.1	0.851674	0.961178	14.8692	0.000257662	0.00110936	45	76	88	90	56	40	26	31	19	47	73	47	55	60	105
654841	AC097662.2	0.850147	0.667641	11.561	0.00112893	0.0040636	17	20	34	25	12	21	11	8	5	8	14	4	6	17	21
1523	CUX1	0.850028	6.75218	41.9948	1.19243e-08	1.34192e-07	1079	1473	1506	1476	1122	1107	1204	1232	1090	944	1162	1001	2166	2150	3471
6339	SCNN1D	0.849454	0.50008	5.88179	0.0179486	0.0433612	29	49	73	56	52	43	24	13	15	8	25	25	30	29	46
4205	MEF2A	0.848745	6.99265	43.8842	6.59336e-09	7.91742e-08	2147	3518	3804	3390	2229	2157	1602	1422	1290	1958	2311	2046	2822	3018	4446
4524	MTHFR	0.848553	3.94736	22.4218	1.14677e-05	7.01433e-05	318	619	768	651	312	329	354	303	292	293	348	309	394	404	710
728769	LOC728769	0.846175	0.83368	10.3466	0.00198412	0.00662846	40	90	91	82	55	51	33	47	24	37	46	29	41	48	96
284751	RP11-290F20.1	0.84612	-0.39498	7.08669	0.00967569	0.0256818	13	40	40	33	17	18	21	13	20	13	18	14	14	20	37
10023	FRAT1	0.845933	0.541149	16.8119	0.000112088	0.000533419	20	32	29	22	19	18	17	18	9	15	23	12	34	25	41
28970	C11orf54	0.845791	4.14907	25.0677	4.13892e-06	2.81669e-05	302	502	551	429	302	318	164	184	166	263	382	301	397	426	591
130132	RFTN2	0.844585	5.16057	19.9185	3.10504e-05	0.000170151	101	85	109	95	82	94	109	82	100	59	61	55	178	181	257
7739	ZNF185	0.844406	4.4576	28.562	1.131e-06	8.67807e-06	585	674	628	685	661	664	492	455	401	306	387	341	924	871	1409
55553	SOX6	0.843544	4.95686	9.33186	0.00321091	0.0100075	140	155	147	140	145	135	45	58	47	71	83	56	134	159	200
80896	NPL	0.843399	0.580974	13.9992	0.00037708	0.00155644	17	24	29	31	16	19	13	17	14	15	26	28	33	30	58
22862	FNDC3A	0.843128	6.88609	67.293	9.13141e-12	1.92126e-10	2213	5098	5136	5245	2516	2407	2320	2322	1934	1710	2079	1781	2243	2373	3493
29763	PACSIN3	0.842169	4.35558	42.5735	9.93403e-09	1.13888e-07	393	386	424	405	422	412	248	222	200	237	307	265	557	566	944
6091	ROBO1	0.840433	5.55203	28.2722	1.25697e-06	9.53013e-06	701	1216	1287	1200	760	716	407	413	395	614	777	623	819	807	1238
22936	ELL2	0.839787	7.74046	13.2196	0.000532851	0.00209967	1917	1747	1795	1746	2043	2148	2843	2595	2340	3152	3881	3118	6558	7072	10445
411	ARSB	0.838933	5.8669	36.8552	6.32029e-08	6.14782e-07	1280	1762	1705	1753	1287	1257	1451	1424	1235	1252	1543	1249	2579	2720	4081
79038	ZFYVE21	0.837243	5.85677	43.2241	8.09996e-09	9.53174e-08	503	884	1008	875	564	559	434	414	410	481	627	486	729	757	1209
23452	ANGPTL2	0.83664	8.3273	8.67354	0.00441161	0.0130799	632	1024	1207	1094	665	634	675	608	537	856	1096	910	1289	1334	2157
54861	SNRK	0.835275	4.52252	61.6048	4.02982e-11	7.52952e-10	460	624	620	593	437	420	441	395	351	308	402	292	654	749	980
200558	APLF	0.835125	2.16143	25.1799	3.9667e-06	2.70953e-05	73	136	153	142	80	68	68	60	65	87	110	89	120	119	185
101929959	LOC101929959	0.834679	-0.162897	9.45008	0.00303425	0.00955016	13	18	20	24	13	12	10	9	11	9	11	7	11	18	26
23250	ATP11A	0.834581	4.06823	32.255	3.03262e-07	2.57912e-06	318	693	673	764	390	373	362	345	308	321	409	363	514	447	803
50853	VILL	0.834566	2.91522	15.4091	0.000203948	0.000900263	71	138	145	120	108	90	82	60	54	42	61	49	99	85	159
29911	HOOK2	0.834516	4.72642	21.1347	1.90612e-05	0.000109735	177	232	264	292	203	199	124	129	103	113	144	121	206	210	396
50651	SLC45A1	0.833795	0.574854	6.80911	0.0111358	0.0289145	45	76	84	80	67	56	46	34	36	24	29	30	50	68	83
150771	ITPRIPL1	0.83175	0.409849	9.19025	0.00343671	0.0106211	28	20	27	24	34	36	19	11	13	14	15	14	43	39	68
283848	CES4A	0.831648	0.224979	5.7341	0.0193896	0.0461891	18	20	48	29	15	24	19	15	14	19	20	16	28	24	48
101927144	LOC101927144	0.831616	-0.27713	6.61072	0.0123203	0.0315769	6	15	18	15	10	11	4	3	4	10	5	5	5	6	13
117248	GALNT15	0.830849	3.62696	7.44855	0.0080679	0.0219865	209	287	302	225	230	170	164	152	152	259	300	265	379	430	705
54677	CROT	0.829738	4.59861	32.9628	2.37068e-07	2.06622e-06	278	497	503	493	288	270	289	197	211	273	311	230	363	364	637
1181	CLCN2	0.828204	1.30114	17.8656	7.20725e-05	0.000359897	37	68	68	90	62	50	31	23	26	28	38	35	55	32	87
83461	CDCA3	0.827729	2.65321	6.46401	0.0132812	0.033658	323	865	921	780	320	354	293	270	234	273	287	252	176	168	255
26084	ARHGEF26	0.827487	2.26939	13.2572	0.000523964	0.0020702	15	51	34	50	22	24	41	34	34	13	14	17	41	36	46
1476	CSTB	0.826129	5.80677	26.877	2.10029e-06	1.52546e-05	1159	2430	2386	2431	1190	1225	1485	1297	1339	1328	1594	1428	1944	2088	3453
9641	IKBKE	0.826088	2.52937	55.1769	2.34364e-10	3.76984e-09	189	287	276	296	147	155	158	146	138	113	151	133	189	215	355
114884	OSBPL10	0.825924	5.30472	25.7476	3.20212e-06	2.2298e-05	425	635	596	666	456	445	282	234	237	333	423	319	544	522	813
6934	TCF7L2	0.824476	5.0208	18.9821	4.5457e-05	0.000238422	179	293	302	271	183	189	307	323	288	284	373	346	598	626	914
8878	SQSTM1	0.824371	7.52145	12.4372	0.00075727	0.00286779	3002	3885	4312	3950	3227	3100	3907	3544	3292	2601	3302	2826	6024	6225	10634
631	BFSP1	0.824356	1.56985	16.0906	0.000152251	0.0006983	25	40	37	29	38	26	18	16	9	13	11	12	27	23	46
92949	ADAMTSL1	0.82313	6.00696	15.6837	0.00018122	0.000811401	5992	9199	10505	10374	6385	5976	4861	4830	4042	3271	3992	3656	6037	5980	9556
51292	GMPR2	0.822946	5.46156	73.3069	2.03438e-12	4.84229e-11	939	1511	1597	1393	922	936	625	598	559	592	687	575	873	892	1476
66035	SLC2A11	0.822786	1.92183	15.2352	0.000219852	0.000961511	82	141	151	166	100	106	71	80	62	64	75	67	117	104	170
83442	SH3BGRL3	0.822009	8.13886	72.2914	2.60935e-12	6.09236e-11	10919	20674	20237	18897	11819	12364	9791	8446	7388	9237	12345	10935	14470	13997	24136
11149	BVES	0.821859	4.09036	15.0661	0.000236551	0.00102659	313	496	514	438	317	317	604	529	459	545	713	503	1011	1095	1665
221264	AK9	0.821582	1.58419	20.6037	2.35647e-05	0.000132849	63	130	128	119	49	67	46	52	34	47	54	34	53	40	65
157777	MCMDC2	0.820616	0.481214	8.08915	0.00587139	0.0167301	8	23	30	26	7	9	24	18	7	20	13	23	22	28	27
9922	IQSEC1	0.820468	6.72995	23.0021	9.14445e-06	5.75141e-05	624	1158	1171	1169	701	696	839	765	725	655	810	723	1196	1243	1982
56113	PCDHGA2	0.819986	1.10642	9.10824	0.00357501	0.010954	45	17	28	26	31	44	56	48	34	34	39	33	97	97	178
79714	CCDC51	0.819785	3.02888	33.1988	2.1847e-07	1.92008e-06	187	287	287	286	210	175	152	122	113	142	156	128	208	225	373
100289373	UBAC2-AS1	0.81962	-0.408125	9.18416	0.0034468	0.0106411	16	33	23	33	17	13	8	14	13	6	6	15	11	11	21
55342	STRBP	0.818339	1.60236	15.5502	0.000191923	0.00085308	66	108	115	102	81	81	90	70	84	68	83	62	130	147	225
51093	RRNAD1	0.818305	3.04845	22.5627	1.08528e-05	6.68836e-05	112	172	221	202	121	131	94	68	71	71	85	67	94	106	194
118611	C10orf90	0.817893	0.613514	6.54571	0.0127367	0.0324631	42	62	48	56	35	33	17	11	11	30	33	36	29	37	69
415116	PIM3	0.817404	3.92671	31.7233	3.65348e-07	3.05379e-06	191	263	278	334	191	189	168	131	139	136	174	129	240	240	378
6535	SLC6A8	0.816094	6.57754	14.1616	0.000351063	0.00145806	392	618	673	614	403	435	358	310	319	339	421	421	564	593	1053
51741	WWOX	0.815769	2.14704	30.3157	6.01293e-07	4.83603e-06	42	115	127	102	62	51	77	66	56	64	93	77	87	103	184
284611	FAM102B	0.815346	3.56596	43.0578	8.53258e-09	9.96101e-08	444	959	921	908	474	446	438	414	417	376	485	378	476	511	916
254170	FBXO33	0.81525	3.97922	45.1447	4.46635e-09	5.53526e-08	606	929	874	1022	644	612	336	340	304	276	335	263	417	459	712
158219	TTC39B	0.815147	2.80384	21.6042	1.5821e-05	9.3575e-05	76	115	135	110	100	82	98	96	99	69	102	73	145	177	280
10007	GNPDA1	0.81486	4.68903	9.48213	0.00298813	0.0094272	543	655	684	641	564	527	481	387	382	347	439	365	786	784	1262
4179	CD46	0.814705	6.31804	39.1123	3.00694e-08	3.11643e-07	1862	3259	3328	3423	2092	1884	1841	1677	1603	1333	1657	1399	2247	2451	3670
100289341	MAN1B1-AS1	0.811459	0.769138	8.81658	0.00411579	0.012318	48	119	107	102	55	50	37	42	27	40	69	50	49	46	76
5739	PTGIR	0.809678	0.36397	7.66995	0.00722469	0.0200003	27	82	97	69	35	33	66	79	75	39	30	28	67	70	121
55335	NIPSNAP3B	0.808299	0.432582	6.33691	0.0141777	0.0355963	10	25	36	21	13	9	12	18	16	16	24	22	28	30	26
286827	TRIM59	0.807928	3.90711	15.4685	0.000198792	0.000879356	287	810	768	766	286	306	432	385	371	366	425	358	407	468	654
9737	GPRASP1	0.807904	2.19	16.0026	0.00015808	0.00072031	80	136	162	170	82	72	73	53	39	63	60	71	63	73	104
10550	ARL6IP5	0.807888	7.61603	33.0821	2.27471e-07	1.99085e-06	3660	5618	5543	5444	4156	3924	3194	2879	2694	2658	3367	2678	4776	5345	7935
9442	MED27	0.806992	4.35737	45.343	4.20259e-09	5.23933e-08	459	672	723	701	482	462	431	335	360	342	427	350	589	628	1047
127933	UHMK1	0.806426	7.1518	65.1692	1.57747e-11	3.15622e-10	3109	6077	5594	5978	3538	3482	2772	2694	2278	2794	3317	2729	3864	4134	6091
29094	LGALSL	0.805447	3.38692	10.9147	0.00152164	0.00526178	45	88	118	101	39	34	127	117	107	65	81	97	158	170	221
4690	NCK1	0.804869	4.82361	121.127	8.93618e-17	5.02823e-15	412	652	641	611	466	438	511	420	355	395	514	422	766	811	1179
101927054	LOC101927054	0.80374	0.253386	8.39981	0.0050413	0.0146404	20	27	23	28	18	20	17	14	7	7	14	7	25	17	24
56963	RGMA	0.803332	2.82006	8.48589	0.00483374	0.0141326	59	110	98	92	105	82	81	69	69	54	70	64	128	137	209
643641	ZNF862	0.802499	3.45013	34.236	1.5293e-07	1.38467e-06	169	270	318	273	175	170	128	128	132	105	130	133	177	191	280
100288842	LOC100288842	0.802312	-0.335734	9.85082	0.00250717	0.00810484	7	20	30	20	8	10	17	15	7	17	16	13	20	14	29
285908	LINC00174	0.80203	0.819058	8.52059	0.00475261	0.0139426	20	28	44	38	18	23	20	15	12	8	20	12	19	16	31
57104	PNPLA2	0.802015	5.41318	43.4481	7.55254e-09	8.94489e-08	653	1394	1507	1533	774	823	1094	911	948	1150	1400	1397	1765	1715	3178
51232	CRIM1	0.802011	7.41137	16.8417	0.000110687	0.000527262	4379	12590	13183	12372	4648	4966	12810	12567	10546	10485	13139	11388	17849	18346	28246
5087	PBX1	0.801617	5.15054	21.4259	1.69783e-05	9.934e-05	754	802	875	919	777	737	645	616	507	572	754	581	1154	1277	2019
23228	PLCL2	0.800734	2.8844	6.54165	0.0127632	0.0325213	135	176	185	179	134	134	136	121	119	85	106	89	202	216	288
145788	C15orf65	0.800688	5.32948e-05	13.5314	0.000463788	0.00186353	19	30	22	28	19	22	18	21	17	12	10	18	34	30	40
11043	MID2	0.800381	4.28839	10.2392	0.00208686	0.0069229	31	111	119	106	44	40	208	171	128	150	153	122	253	251	431
92270	ATP6AP1L	0.799696	0.239211	8.07521	0.00591183	0.0168193	6	20	26	22	6	12	12	7	11	5	14	7	8	7	13
54809	SAMD9	0.798785	4.36317	34.8433	1.24335e-07	1.1505e-06	641	1253	1123	1241	745	635	593	614	501	895	1014	877	1132	1225	1763
79090	TRAPPC6A	0.794842	2.36202	21.1573	1.88902e-05	0.000108921	41	81	82	67	53	61	40	39	39	50	65	45	69	77	142
6778	STAT6	0.794104	6.76465	48.3746	1.68014e-09	2.27415e-08	3347	5344	5860	5625	3560	3328	2730	2355	2148	2830	3569	3181	4143	4186	6809
3005	H1F0	0.793987	6.96811	24.436	5.26306e-06	3.49427e-05	1981	3558	3786	3614	2133	2036	1560	1437	1258	1150	1286	1181	1469	1649	2427
127544	RNF19B	0.793064	4.25105	46.6858	2.79128e-09	3.61169e-08	203	323	263	328	229	192	194	152	146	135	173	157	271	264	405
79725	THAP9	0.792859	1.80567	36.1184	8.08425e-08	7.74464e-07	40	94	74	76	53	40	52	40	46	51	43	30	58	66	102
222236	NAPEPLD	0.791408	3.59066	10.6569	0.00171582	0.00584382	353	519	539	500	405	379	148	152	117	132	169	139	213	216	319
623	BDKRB1	0.791235	2.32069	6.95116	0.0106383	0.0278244	465	458	521	437	533	475	206	205	165	435	614	508	778	743	1293
6444	SGCD	0.790501	7.01465	24.9503	4.32727e-06	2.92859e-05	520	889	945	973	542	512	887	856	799	788	955	744	1413	1447	2177
84866	TMEM25	0.789793	3.39646	16.4703	0.00012953	0.000606205	207	221	267	212	213	259	127	123	114	140	150	129	266	282	468
400960	PCBP1-AS1	0.789261	1.55268	11.2146	0.00132424	0.00466484	48	46	65	36	43	37	24	18	15	18	18	23	28	47	65
36	ACADSB	0.787741	4.07557	65.2083	1.56153e-11	3.12859e-10	399	857	850	792	436	426	401	418	341	432	531	424	550	617	804
26958	COPG2	0.787072	4.49666	24.9748	4.28719e-06	2.90548e-05	691	1517	1528	1416	695	668	741	733	663	492	590	499	650	664	1048
26147	PHF19	0.785816	5.12042	14.4217	0.000313212	0.00131952	1350	2116	2171	2201	1307	1314	781	725	654	610	827	679	889	831	1403
51719	CAB39	0.785316	6.74571	18.3636	5.86266e-05	0.00029937	1566	2994	3018	3004	1792	1633	1381	1312	1157	1440	1738	1342	1793	1968	2893
5376	PMP22	0.784137	7.76296	17.9352	7.00145e-05	0.000350574	1030	1462	1543	1279	1134	1156	1446	1297	1194	1621	2049	1731	2922	3067	4639
90990	KIFC2	0.783426	2.37555	16.9863	0.000104141	0.000498667	86	131	156	168	110	123	55	48	47	73	83	79	92	120	151
7008	TEF	0.782119	4.11952	7.26987	0.00882349	0.0237199	628	1158	1221	1215	663	631	313	322	260	375	465	381	300	314	496
101928649	CTC-338M12.4	0.781955	0.515807	10.4057	0.00192985	0.00647369	28	43	69	67	39	34	18	25	27	26	25	22	26	33	51
8479	HIRIP3	0.78144	3.18169	20.033	2.96468e-05	0.000163209	274	507	533	529	256	275	158	154	139	163	218	178	149	145	263
3006	HIST1H1C	0.781188	2.76361	9.28577	0.00328264	0.0102116	81	207	231	165	70	65	82	70	65	103	138	128	88	109	149
8793	TNFRSF10D	0.780096	6.53283	7.62728	0.0073797	0.020391	2499	3503	3538	3737	2552	2211	1316	1192	1162	470	618	467	1001	1020	1561
100507437	RP11-521B24.3	0.779783	0.894111	15.816	0.000171226	0.000773493	46	104	105	88	45	45	44	35	34	36	50	47	35	46	73
10051	SMC4	0.779571	6.05461	19.4297	3.78628e-05	0.000203129	2395	5542	5114	5823	2597	2554	1989	1950	1799	1850	2193	1977	1717	1847	2516
100506922	LOC100506922	0.779354	1.24856	11.2046	0.00133035	0.00467854	12	26	21	23	10	16	11	13	9	13	10	13	14	19	23
401149	LINC01061	0.779179	1.03764	11.2387	0.00130958	0.00461654	25	44	53	52	35	37	23	15	24	17	27	21	32	27	55
3269	HRH1	0.778788	4.65885	15.1102	0.00023207	0.00100841	455	467	518	484	536	446	301	267	214	364	433	405	622	757	1132
84727	SPSB2	0.778621	1.88831	11.5603	0.00112929	0.00406388	73	138	144	151	102	91	81	64	69	77	89	76	117	109	187
220388	CCDC89	0.777995	0.691855	8.24646	0.00543452	0.0156309	29	92	98	83	23	42	34	43	32	40	67	49	26	54	74
6038	RNASE4	0.777982	5.63767	26.0231	2.88759e-06	2.02791e-05	510	656	682	585	594	529	482	429	338	356	465	391	786	825	1198
822	CAPG	0.777672	5.95518	7.26398	0.00884967	0.0237772	4197	4204	4313	4467	4440	4288	1976	1851	1590	1633	1973	1758	3829	3952	6487
79649	MAP7D3	0.776585	5.18246	37.0369	5.94962e-08	5.83285e-07	422	808	857	782	456	434	763	738	613	748	842	650	1165	1202	1870
126129	CPT1C	0.776563	3.83708	9.1026	0.00358474	0.0109747	550	474	528	516	564	539	304	260	235	181	231	208	524	567	929
55194	EVA1B	0.775761	4.07585	33.6806	1.85026e-07	1.65085e-06	199	333	358	421	243	262	340	326	296	301	333	321	490	519	1015
79905	TMC7	0.775462	1.81903	10.0185	0.00231578	0.00757452	104	208	165	201	124	112	87	73	64	47	68	48	62	75	135
155066	ATP6V0E2	0.775317	3.2898	14.6564	0.000282674	0.00120503	399	795	757	757	498	453	419	328	336	421	494	444	529	553	1091
55816	DOK5	0.774324	3.16385	21.4976	1.65027e-05	9.70597e-05	375	552	530	566	442	406	296	263	248	218	300	209	394	436	721
9472	AKAP6	0.773277	-0.411768	7.4406	0.00810002	0.0220495	13	16	16	23	24	16	20	14	13	7	11	12	29	24	43
90525	SHF	0.77278	1.48201	6.13555	0.0157309	0.038906	33	22	54	40	35	34	20	31	20	33	26	23	53	47	83
1643	DDB2	0.772143	4.19284	14.7771	0.000268193	0.00115032	613	962	985	1017	691	587	310	300	304	277	332	297	362	368	586
6389	SDHA	0.771628	6.46062	33.9687	1.67589e-07	1.50257e-06	1623	3391	3360	3728	1778	1719	1511	1351	1133	1529	1871	1655	1680	1672	2688
102724733	LOC102724733	0.771448	-0.189657	6.08032	0.0161876	0.0398142	7	6	6	7	6	4	5	5	1	9	8	1	7	13	15
282809	POC1B	0.771411	3.46663	43.1845	8.20101e-09	9.63521e-08	241	407	352	391	281	245	198	147	158	145	202	163	271	258	362
387723	LINC00959	0.770518	0.972868	12.0002	0.000923425	0.00340312	34	55	58	61	43	40	33	26	22	28	32	28	47	48	59
144715	RAD9B	0.768925	-0.148977	9.36659	0.00315791	0.00988009	8	45	43	41	15	14	20	31	20	24	22	23	20	30	29
64114	TMBIM1	0.768541	7.21812	28.1947	1.29306e-06	9.77348e-06	2660	3526	3496	3412	2772	2606	3049	2596	2359	1913	2518	2075	4213	4371	7187
54535	CCHCR1	0.767791	3.36415	24.482	5.17154e-06	3.43973e-05	277	457	472	542	273	294	176	159	147	175	171	191	178	202	308
56911	MAP3K7CL	0.76756	1.45676	6.75955	0.01142	0.0295583	81	174	166	171	68	61	95	90	67	35	33	35	48	38	60
9374	PPT2	0.766968	2.3205	28.1829	1.29864e-06	9.81063e-06	91	89	120	91	83	94	46	34	37	42	62	49	87	90	140
54879	ST7L	0.766907	3.52856	42.3735	1.058e-08	1.20635e-07	201	396	382	359	202	183	194	193	158	166	210	159	220	231	345
8910	SGCE	0.766566	4.94186	11.6595	0.00107906	0.0039061	788	966	1039	961	894	770	417	358	315	636	796	640	916	1043	1517
23024	PDZRN3	0.765771	5.18938	26.2649	2.63779e-06	1.87234e-05	879	1467	1653	1529	965	934	908	881	812	763	873	758	1185	1207	2019
51385	ZNF589	0.765097	2.12918	13.4863	0.000473159	0.00189341	82	126	165	145	90	78	58	47	60	48	55	42	49	63	104
101927111	RP11-81N13.1	0.764993	0.197254	8.9313	0.00389356	0.0117632	19	36	54	36	17	22	14	16	15	29	45	39	40	30	57
200895	DHFRL1	0.764719	3.40315	19.962	3.05093e-05	0.000167561	150	285	303	294	140	134	109	104	99	169	204	150	169	170	236
119504	ANAPC16	0.762225	5.66031	62.676	3.0316e-11	5.7896e-10	560	1049	1054	932	578	582	616	529	471	464	607	495	685	775	1182
284440	LINC00663	0.762024	0.287687	6.44602	0.0134044	0.0339274	9	22	40	23	19	9	13	8	8	16	21	15	12	14	28
8742	TNFSF12	0.761829	2.52052	20.8286	2.15365e-05	0.000122686	187	267	280	235	211	198	140	151	132	121	126	149	231	226	402
60684	TRAPPC11	0.761676	5.3491	147.659	9.85944e-19	7.78472e-17	756	1348	1333	1309	785	726	738	690	649	707	880	737	1015	1067	1657
80745	THUMPD2	0.761466	3.68514	67.1739	9.4136e-12	1.97497e-10	120	172	207	181	145	142	126	119	114	110	126	107	195	215	309
729614	FLJ37453	0.761239	0.213637	11.7084	0.00105511	0.003826	20	47	60	54	25	22	27	17	28	24	19	24	25	17	40
80724	ACAD10	0.760522	3.76265	48.7697	1.49367e-09	2.03866e-08	341	482	492	499	337	357	241	199	181	219	242	230	325	348	553
5603	MAPK13	0.759823	2.45379	10.1156	0.00221199	0.00727555	190	340	390	345	183	214	130	88	75	131	148	140	99	112	218
55103	RALGPS2	0.759777	4.97731	24.8023	4.57755e-06	3.07811e-05	2030	4036	4173	3834	2150	2007	1802	1734	1566	2576	3024	2438	2812	3099	4404
2289	FKBP5	0.759694	8.83757	9.15256	0.00349957	0.010774	388	858	869	888	390	382	403	399	355	239	250	224	224	287	384
55617	TASP1	0.759444	3.10473	22.9912	9.18342e-06	5.76604e-05	81	111	121	94	85	82	99	100	72	86	132	90	170	171	292
133957	CCDC127	0.758092	3.97279	27.3648	1.75355e-06	1.29321e-05	324	538	554	566	347	348	203	222	188	270	286	255	293	348	516
80311	KLHL15	0.757687	3.75947	28.7153	1.0697e-06	8.28131e-06	144	280	274	287	150	175	177	161	134	176	200	165	237	252	384
10039	PARP3	0.755641	4.61474	25.6494	3.32255e-06	2.30274e-05	875	1203	1340	1235	911	901	672	604	602	513	731	561	947	961	1628
8738	CRADD	0.753564	2.58674	27.0133	1.99682e-06	1.45897e-05	101	193	209	189	102	93	71	70	72	80	100	77	75	73	151
440278	CATSPER2P1	0.753439	-0.349546	6.67426	0.0119271	0.030671	10	16	15	14	8	12	10	7	6	5	15	11	16	14	21
10906	TRAFD1	0.753353	5.2494	35.2963	1.06632e-07	1.00064e-06	622	840	932	870	660	655	558	474	456	480	671	539	842	889	1517
84179	MFSD7	0.752868	2.52215	34.1325	1.58442e-07	1.42753e-06	66	85	125	108	73	61	48	48	48	59	75	75	93	80	149
815	CAMK2A	0.752137	2.07365	7.5891	0.00752136	0.020724	56	43	53	60	32	51	13	18	9	28	37	30	38	43	78
80325	ABTB1	0.751673	3.2216	15.179	0.000225262	0.000982243	214	319	305	349	249	215	146	112	112	143	177	171	208	191	401
56925	LXN	0.750709	4.22705	23.8727	6.5312e-06	4.2385e-05	1038	1812	2075	1721	1073	998	681	598	539	793	1024	856	853	890	1333
78991	PCYOX1L	0.750493	3.65765	20.251	2.71519e-05	0.000150929	129	206	229	217	133	125	152	147	115	104	112	117	161	195	303
80790	CMIP	0.750441	5.60263	9.59101	0.00283682	0.00902548	539	614	692	682	590	578	250	244	214	259	303	267	451	480	752
23348	DOCK9	0.750198	4.69839	20.5153	2.44151e-05	0.000137287	419	686	706	713	475	405	366	342	325	323	392	280	470	487	741
29092	LINC00339	0.749376	2.65839	12.3382	0.000791997	0.00297856	163	278	312	289	193	163	102	86	86	92	111	80	79	89	190
2948	GSTM4	0.749072	3.31686	18.8049	4.8884e-05	0.000254398	323	659	740	652	343	331	366	318	296	305	386	291	354	375	637
100506302	LOC100506302	0.749004	0.158345	12.0944	0.00088468	0.00328423	23	28	33	33	18	23	20	16	17	21	19	31	39	33	50
5890	RAD51B	0.748487	1.71729	14.5486	0.000296293	0.00125829	77	147	181	138	79	70	56	54	43	64	78	69	58	51	107
63940	GPSM3	0.748199	0.424515	6.56941	0.0125832	0.0321162	30	81	74	76	16	23	48	44	30	37	59	47	44	39	75
125170	MIEF2	0.746656	2.6759	13.0319	0.000579487	0.00226098	152	244	298	255	161	173	94	102	96	104	156	144	154	143	261
79132	DHX58	0.745995	0.986896	7.11332	0.00954661	0.0253641	69	120	133	133	76	51	72	77	64	69	93	56	88	95	153
54930	HAUS4	0.745723	3.97499	15.2182	0.000221472	0.000968017	403	742	722	755	431	402	246	224	199	263	325	236	253	247	375
84083	ZRANB3	0.745673	2.65527	25.8276	3.10723e-06	2.17403e-05	129	238	224	234	120	104	118	109	106	107	95	76	101	132	178
53340	SPA17	0.745619	2.02508	13.2965	0.000514877	0.00203924	112	298	285	310	141	130	160	151	126	105	115	93	93	124	199
84681	HINT2	0.745435	2.83563	31.3133	4.22065e-07	3.47836e-06	198	387	394	375	197	228	211	173	156	161	170	158	212	191	334
6558	SLC12A2	0.744798	4.35781	19.8019	3.25511e-05	0.000177514	343	556	561	570	359	384	581	558	519	517	671	573	984	1049	1430
150159	SLC9B1	0.744034	-0.156072	9.52126	0.00293281	0.00928258	12	24	26	25	13	11	16	13	10	13	19	14	17	19	28
1021	CDK6	0.743874	6.51634	26.2951	2.60819e-06	1.85491e-05	903	1375	1401	1418	990	1057	1144	1304	948	860	1033	857	1706	1795	2690
2752	GLUL	0.743454	7.57965	7.76958	0.00687589	0.0191794	2519	3772	3990	3937	2477	2427	2263	2042	1864	2171	2681	2220	3185	3407	5320
9953	HS3ST3B1	0.743448	4.25409	11.0871	0.00140468	0.00491405	148	492	429	573	163	162	302	274	248	216	256	232	228	224	373
83541	FAM110A	0.74269	1.60542	23.0109	9.11329e-06	5.73427e-05	59	139	136	160	75	84	86	83	81	71	81	82	85	108	188
1955	MEGF9	0.742477	4.61619	38.6592	3.48578e-08	3.55254e-07	892	1119	1096	1047	945	890	626	556	526	584	768	608	1140	1158	1625
9414	TJP2	0.742445	5.23283	16.4962	0.000128115	0.00060131	1567	2153	2204	2272	1556	1696	917	851	798	1132	1371	1106	1606	1635	2582
79934	ADCK4	0.740651	3.3614	28.6671	1.08859e-06	8.4054e-06	202	290	402	357	250	204	176	164	152	171	198	189	223	254	432
100128398	LOC100128398	0.73988	-0.0816347	5.98511	0.0170082	0.0414095	26	48	47	45	23	15	43	23	15	12	18	19	25	17	40
51762	RAB8B	0.739227	4.7792	32.3683	2.91507e-07	2.4919e-06	666	1095	1171	1082	763	742	716	687	626	729	898	735	1141	1189	1792
130612	TMEM198	0.738046	1.30313	16.9079	0.00010764	0.000514917	24	47	63	52	44	30	27	25	27	28	29	18	27	42	57
79703	C11orf80	0.737617	1.68835	15.1296	0.000230134	0.00100141	150	206	193	226	156	131	87	96	68	70	89	67	106	111	191
143686	SESN3	0.736841	8.05474	8.38124	0.00508729	0.0147506	597	1608	1814	1508	653	601	638	618	545	1383	1655	1285	1189	1225	1809
26873	OPLAH	0.736146	2.72089	10.0572	0.00227389	0.0074541	117	139	200	166	110	113	128	101	128	112	156	123	182	196	377
58476	TP53INP2	0.735703	4.89609	12.7666	0.00065273	0.00251667	581	540	596	601	641	582	958	824	740	552	710	677	1507	1483	2408
3913	LAMB2	0.735509	8.72291	23.3802	7.89744e-06	5.02957e-05	4188	7301	8722	8481	4420	4430	5010	4729	4084	6519	8005	7324	8887	8574	13770
2876	GPX1	0.733365	5.76262	8.32687	0.00522449	0.0150948	2150	3738	3999	4025	2393	2408	1722	1403	1447	1382	1815	1591	1691	1778	3311
2110	ETFDH	0.732407	3.68754	76.8395	8.67932e-13	2.22451e-11	336	512	555	478	327	303	279	266	256	315	392	296	466	449	668
56126	PCDHB10	0.732365	0.509677	6.76987	0.0113602	0.0294295	13	15	6	10	12	8	11	10	11	22	26	22	30	29	69
118672	PSTK	0.732295	0.775021	18.4283	5.70827e-05	0.000292198	29	54	47	69	27	35	39	26	34	21	27	29	46	32	54
92714	ARRDC1	0.73214	2.55427	18.5943	5.33058e-05	0.000274491	125	161	184	216	118	114	100	68	65	91	113	109	120	129	214
10740	RFPL1S	0.731638	0.243959	5.5757	0.0210723	0.0495703	24	35	36	21	33	21	10	6	11	17	28	17	24	26	47
374659	HDDC3	0.731448	3.03476	16.2746	0.000140766	0.000651116	156	327	341	280	191	186	111	118	108	115	115	108	107	130	179
83464	APH1B	0.729612	4.18826	51.6727	6.37196e-10	9.39544e-09	498	729	691	712	557	479	398	363	327	360	507	416	605	650	1008
85463	ZC3H12C	0.726843	4.26511	17.5329	8.27954e-05	0.000406939	255	438	410	417	305	282	285	303	261	188	220	188	354	393	563
54443	ANLN	0.726365	5.92973	5.56285	0.0212154	0.049883	3478	9351	8592	9581	3469	3598	3379	3183	2838	3406	3949	3408	1977	2153	3226
64065	PERP	0.724212	5.68745	7.69567	0.00713293	0.0197873	1210	674	698	683	1309	1193	789	741	626	921	1137	960	2118	2248	3474
57683	ZDBF2	0.723931	4.19163	20.7891	2.18786e-05	0.000124398	242	401	338	322	229	221	189	241	198	221	251	237	334	355	544
84283	TMEM79	0.723155	0.82436	12.5738	0.000711952	0.00271718	47	67	87	81	44	33	34	40	34	25	41	22	37	34	54
26119	LDLRAP1	0.722942	5.47491	8.98778	0.00378877	0.0114973	360	450	498	506	368	369	497	486	382	401	566	508	828	842	1321
9265	CYTH3	0.722131	5.6505	13.1855	0.00054101	0.00212725	916	1627	1617	1621	984	1019	1834	1660	1539	1448	1765	1460	2591	2633	4283
80737	VWA7	0.721167	-0.286403	5.68258	0.0199207	0.0472702	26	19	33	30	17	22	12	8	15	18	15	31	34	27	42
100506014	LOC100506014	0.720882	0.0460517	9.78218	0.00259018	0.00834196	14	30	40	30	17	21	23	13	18	13	17	10	21	21	20
11200	CHEK2	0.720174	2.73331	15.8221	0.000170779	0.000771861	300	311	320	362	316	248	111	108	105	117	155	129	203	216	348
8994	LIMD1	0.719895	4.91919	29.1155	9.25285e-07	7.24346e-06	1174	1617	1493	1527	1302	1265	603	600	521	524	649	579	921	922	1519
4901	NRL	0.719846	-0.331574	9.15865	0.00348932	0.010752	9	19	20	17	10	13	10	10	9	13	10	9	16	13	20
8334	HIST1H2AC	0.719569	2.16566	10.1434	0.00218325	0.00720037	21	42	41	42	31	41	25	24	22	22	29	22	29	43	72
55370	PPP4R1L	0.718083	1.45218	12.9236	0.000608303	0.00235963	76	108	135	130	74	67	56	48	44	48	48	46	49	56	93
55230	USP40	0.717883	5.26113	43.0962	8.43077e-09	9.86568e-08	842	1316	1394	1378	851	870	719	703	611	584	755	663	852	974	1485
400236	FOXN3-AS1	0.716651	0.0924631	6.37244	0.0139208	0.035049	9	21	37	26	10	14	18	17	19	14	25	18	25	23	30
4792	NFKBIA	0.715746	5.30542	12.6705	0.000681595	0.00261629	232	398	400	359	262	288	337	302	276	239	300	266	465	461	724
53827	FXYD5	0.71525	6.47578	22.8795	9.59117e-06	5.99132e-05	878	2090	2015	1985	990	1009	1271	1086	1036	1185	1500	1347	1555	1558	2401
100128822	LINC01003	0.714709	0.0169479	5.78591	0.0188706	0.0452168	14	35	29	37	13	14	30	19	24	10	16	14	14	19	44
127018	LYPLAL1	0.714304	3.23243	23.3699	7.92882e-06	5.04736e-05	177	222	213	211	207	189	118	94	91	91	103	94	180	171	292
100507431	RP11-890B15.2	0.713978	2.47327	14.5481	0.000296365	0.00125829	139	152	160	179	154	159	67	77	54	85	90	92	158	145	214
9924	PAN2	0.71285	4.17869	19.3085	3.97809e-05	0.000212136	310	396	504	490	328	320	212	174	168	154	193	147	232	252	338
112464	PRKCDBP	0.712603	5.67621	61.9903	3.63646e-11	6.89097e-10	1205	2450	2776	3105	1480	1450	1566	1486	1422	1493	1732	1627	1753	1831	3375
140699	MROH8	0.711381	1.04994	5.62002	0.0205865	0.0486457	39	54	53	49	19	16	45	44	35	31	34	35	57	63	52
51063	CALHM2	0.710843	4.13328	14.0403	0.000370315	0.00153153	455	692	757	691	513	517	730	579	585	631	772	695	1090	1074	1883
84722	PSRC1	0.710717	2.81517	7.71888	0.00705114	0.019608	208	500	564	561	239	190	203	185	196	168	236	200	124	116	184
11159	RABL2A	0.710533	1.49373	11.5989	0.00110943	0.00400419	55	109	116	106	47	50	65	48	46	36	58	51	52	53	72
10016	PDCD6	0.710345	5.88205	45.4809	4.02876e-09	5.04833e-08	977	1998	1914	2005	1041	1042	858	781	701	804	1018	836	786	900	1403
333926	PPM1J	0.709945	0.466706	6.31593	0.0143316	0.0359109	7	17	10	33	15	10	9	4	4	18	17	18	14	13	29
157313	CDCA2	0.709517	3.2695	5.68172	0.0199296	0.0472838	422	1064	1017	1143	472	473	376	417	314	450	536	408	310	323	464
6253	RTN2	0.709058	2.49888	21.0665	1.95855e-05	0.000112469	86	164	142	146	84	88	89	96	98	74	93	99	126	122	209
167359	NIM1K	0.708403	3.29192	6.39111	0.0137878	0.0347782	78	109	95	99	85	82	41	30	27	39	49	49	69	57	99
22882	ZHX2	0.708366	3.71013	16.3193	0.000138117	0.000640881	153	144	178	161	167	148	168	162	161	104	132	101	286	256	413
340485	ACER2	0.707326	-0.621445	6.19111	0.0152851	0.0379908	12	30	22	24	19	6	16	8	15	11	14	16	13	17	26
136895	C7orf31	0.707078	1.21609	11.3007	0.00127262	0.00450355	38	42	45	50	25	43	39	30	25	28	43	31	49	70	76
3065	HDAC1	0.705872	5.48639	93.0778	2.23069e-14	7.74467e-13	1258	1780	1877	1648	1315	1240	931	845	796	1018	1328	1098	1520	1577	2501
93	ACVR2B	0.704199	1.38411	12.4886	0.000739875	0.00281206	46	89	75	87	44	47	35	47	39	30	44	40	50	48	62
84973	SNHG7	0.704017	3.93498	29.6703	7.57613e-07	6.01747e-06	178	365	408	411	253	220	241	215	186	221	249	229	262	290	500
128272	ARHGEF19	0.703376	5.17819	7.63415	0.00735451	0.0203367	68	101	102	116	88	90	150	124	110	96	99	94	193	205	308
101928524	LOC101928524	0.703332	-0.28324	5.98986	0.0169662	0.0413209	7	9	16	19	7	13	6	5	10	10	6	10	12	12	15
144699	FBXL14	0.702841	1.65952	14.7511	0.000271241	0.00116203	118	210	202	219	135	131	101	83	83	65	96	83	91	93	181
11156	PTP4A3	0.702387	0.581445	9.38906	0.00312412	0.00979104	22	22	22	34	28	30	27	35	32	17	20	20	44	54	83
582	BBS1	0.70177	4.69556	18.933	4.63813e-05	0.000242923	534	811	951	865	529	575	389	358	315	373	456	409	511	457	755
727851	RGPD8	0.701769	0.384951	5.75766	0.0191517	0.0457635	21	50	40	41	14	16	40	26	27	17	23	20	31	24	42
3155	HMGCL	0.701075	4.482	39.2547	2.8709e-08	2.9881e-07	457	789	826	739	494	509	386	365	336	393	458	417	518	543	805
4329	ALDH6A1	0.700977	5.42127	19.4276	3.78962e-05	0.000203192	413	656	654	545	406	376	376	375	326	356	428	353	530	551	845
862	RUNX1T1	0.700041	3.51176	9.10312	0.00358384	0.0109742	74	155	180	137	81	67	174	179	185	131	152	115	234	238	357
79741	CCDC7	0.700002	1.02276	12.2191	0.000835928	0.00312219	27	47	58	50	37	31	21	18	20	15	21	27	20	29	36
284802	FRG1B	0.699647	2.35777	12.965	0.000597118	0.00232114	127	131	145	163	124	98	88	112	72	45	77	46	106	136	184
11093	ADAMTS13	0.699391	1.89329	9.88624	0.00246543	0.00798748	49	85	112	118	57	62	40	41	37	42	56	51	42	43	87
101928061	LOC101928061	0.699379	0.536766	7.38661	0.00832185	0.0225738	36	52	60	41	30	25	15	28	8	20	25	15	19	24	25
3303	HSPA1A	0.697527	4.00833	17.0178	0.000102769	0.00049274	325	385	419	393	330	328	520	481	485	406	461	434	772	869	1391
284325	C19orf54	0.697253	2.79217	26.0297	2.88041e-06	2.02401e-05	159	250	326	290	183	167	200	133	152	135	153	137	203	199	299
728431	LINC01137	0.696417	1.54232	14.7014	0.000277188	0.0011844	26	62	59	59	42	28	45	29	33	24	32	19	27	39	64
202018	TAPT1	0.695935	3.73653	75.9356	1.07712e-12	2.70402e-11	259	370	404	356	311	248	251	254	216	215	221	182	336	367	546
27077	B9D1	0.695821	2.96831	16.5686	0.000124245	0.000584639	209	361	397	355	206	183	136	152	134	164	190	177	180	158	266
11007	CCDC85B	0.695313	4.04286	12.6116	0.000699943	0.00267831	346	665	689	842	399	423	770	696	753	876	925	827	1129	1230	2302
3226	HOXC10	0.693905	4.88307	14.2419	0.00033889	0.0014123	415	905	1018	874	464	447	481	400	353	699	897	746	740	749	1152
56952	PRTFDC1	0.693329	3.38052	20.6838	2.282e-05	0.000129047	293	572	609	603	313	290	184	188	173	287	436	323	257	278	423
10544	PROCR	0.693247	5.28598	10.1442	0.00218245	0.00719934	713	984	1001	1039	748	697	369	334	312	378	468	417	498	507	817
1486	CTBS	0.693066	5.42078	24.7345	4.69715e-06	3.15276e-05	589	1147	1098	1068	710	646	485	435	433	677	748	615	674	763	1143
51181	DCXR	0.692563	4.12579	19.8487	3.19407e-05	0.000174574	221	421	464	424	252	263	215	172	182	273	303	249	282	287	484
51257	MARCH2	0.692422	3.08203	13.7582	0.00041942	0.00170579	203	269	273	237	222	226	212	200	215	210	222	172	343	364	602
5360	PLTP	0.691288	5.32952	16.4784	0.000129089	0.000604893	483	495	588	555	505	453	281	273	263	241	317	233	480	448	761
151011	SEPT10	0.689905	6.39598	63.2118	2.63171e-11	5.08543e-10	2318	3354	3376	3266	2431	2445	2283	2075	1891	2213	2690	2125	3371	3699	5386
7035	TFPI	0.689532	5.57294	6.23414	0.014949	0.0372673	4281	5181	4876	5111	4467	4003	1589	1454	1393	1010	1156	984	1848	1929	2873
79812	MMRN2	0.689108	1.33232	7.39496	0.0082871	0.0225003	168	163	170	168	154	122	71	50	52	130	152	130	205	244	118
140831	ZSWIM3	0.688683	2.14664	23.7105	6.95189e-06	4.47787e-05	115	178	208	173	134	111	79	59	66	81	108	78	89	111	147
26986	PABPC1	0.688354	9.32977	39.6141	2.55494e-08	2.69167e-07	13074	20665	20740	19417	13772	13524	14882	13716	12354	14664	17928	15366	22247	23398	36001
6277	S100A6	0.688065	9.19236	19.1936	4.16908e-05	0.000221116	23523	41384	39704	35909	22565	22503	16038	13923	14154	17219	21523	17273	16903	19326	32679
9400	RECQL5	0.685214	3.61059	59.4417	7.21325e-11	1.28094e-09	199	291	327	288	213	226	179	150	134	136	181	135	197	235	360
339290	LINC00667	0.685185	4.93279	22.3037	1.2011e-05	7.30411e-05	365	774	791	909	473	386	460	473	463	400	452	414	490	503	841
9866	TRIM66	0.685039	3.10599	14.4326	0.000311721	0.00131361	168	228	277	258	137	146	126	138	118	78	95	103	129	127	198
2817	GPC1	0.684429	8.06686	16.8954	0.000108208	0.000517414	1222	1578	1720	1831	1349	1531	2307	2029	1974	1824	2278	1994	3481	3547	6220
100507257	MEG9	0.68396	0.796732	8.90765	0.00393831	0.0118764	48	50	81	71	55	53	32	46	30	30	33	33	60	54	74
23236	PLCB1	0.683221	3.11912	7.7035	0.00710521	0.0197179	304	654	653	675	292	271	437	407	397	318	419	396	444	490	653
22885	ABLIM3	0.682836	6.22278	15.5482	0.000192091	0.000853569	598	796	779	846	565	528	351	313	270	330	461	353	473	454	741
7088	TLE1	0.680918	4.3158	17.0204	0.000102657	0.000492366	131	217	286	249	166	152	210	230	183	279	304	271	349	404	635
441124	LOC441124	0.680909	0.098896	5.77446	0.018984	0.0454441	16	12	25	15	17	7	10	7	7	4	11	15	14	17	19
2590	GALNT2	0.678968	7.77338	24.7021	4.75541e-06	3.18895e-05	3980	4233	4571	4433	4217	4298	4744	4343	3950	4689	5756	4959	8281	8810	14719
5592	PRKG1	0.678696	2.74201	10.5384	0.00181352	0.00612685	143	320	305	287	149	153	230	204	182	162	210	179	234	257	364
54985	HCFC1R1	0.677128	5.14362	7.10243	0.0095992	0.025488	637	1249	1388	1107	734	709	581	470	492	497	687	582	572	568	1011
100506469	AD000090.2	0.676632	0.817907	10.443	0.00189635	0.00637982	25	60	57	61	43	36	26	24	30	21	27	28	28	31	47
84650	EBPL	0.675991	4.2787	10.362	0.0019698	0.00658662	282	242	227	228	316	280	224	214	247	299	347	295	558	586	878
100505771	LOC100505771	0.675828	-0.475308	5.74456	0.0192836	0.0460023	26	37	54	42	17	32	19	15	12	10	14	19	12	11	24
100128881	VPS9D1-AS1	0.675329	2.07104	6.10044	0.0160196	0.0394937	26	57	78	75	41	35	25	24	25	27	50	39	37	35	31
114625	ERMAP	0.674332	4.32028	21.488	1.65655e-05	9.73514e-05	345	607	654	609	401	365	333	310	280	350	456	384	432	516	680
5774	PTPN3	0.674107	4.26764	27.3595	1.75699e-06	1.29469e-05	176	271	275	272	194	176	147	144	141	160	178	137	207	220	336
23639	LRRC6	0.673991	0.857776	11.5509	0.00113417	0.00407471	49	88	94	85	46	48	40	35	36	53	51	48	49	60	64
246269	LACE1	0.673929	1.93246	29.6562	7.6144e-07	6.04133e-06	80	128	151	141	84	69	81	73	59	65	67	60	78	78	119
28973	MRPS18B	0.673315	4.86702	50.9496	7.86243e-10	1.13426e-08	725	1191	1236	1082	748	710	639	552	527	529	660	526	710	720	1163
51312	SLC25A37	0.672124	5.52266	12.5545	0.000718194	0.00273674	478	776	854	891	534	524	495	427	406	445	513	473	574	617	969
55937	APOM	0.671731	0.428432	10.5905	0.00176982	0.00600594	24	70	55	50	32	25	43	34	28	27	39	27	44	35	46
2582	GALE	0.671672	4.59605	25.6694	3.29763e-06	2.28762e-05	481	660	692	692	526	490	294	284	286	270	318	278	367	430	644
23558	WBP2	0.671118	5.85241	17.6244	7.96907e-05	0.000393391	968	1453	1627	1375	1029	1062	1021	858	800	859	1132	974	1423	1285	2315
23062	GGA2	0.67085	5.25105	51.881	5.99911e-10	8.90833e-09	613	986	1074	1087	623	623	685	621	531	417	563	477	689	717	1019
93129	ORAI3	0.670629	4.47749	19.6694	3.43488e-05	0.000186211	305	493	571	492	297	295	298	240	244	222	323	263	303	326	521
79178	THTPA	0.67061	2.61851	14.3207	0.000327374	0.00137014	153	258	286	261	191	166	157	134	125	106	145	117	150	172	279
150381	RP6-109B7.3	0.669604	1.25672	11.998	0.000924369	0.00340574	78	142	121	105	58	58	53	52	46	50	77	70	51	80	87
4660	PPP1R12B	0.669584	3.84432	17.986	6.85532e-05	0.000344195	317	436	417	419	348	331	514	502	406	264	349	278	629	678	1012
10068	IL18BP	0.668409	1.12455	7.5793	0.00755817	0.0207942	27	24	28	28	33	27	33	33	32	32	34	48	63	65	124
7508	XPC	0.667927	5.25159	38.0943	4.19491e-08	4.22251e-07	875	1487	1614	1480	940	951	780	774	683	707	820	734	878	984	1421
23593	HEBP2	0.667573	5.32391	12.1108	0.000878095	0.00326308	1035	626	659	665	1083	1023	1084	1009	921	953	1226	979	2121	2404	3575
57688	ZSWIM6	0.667204	3.86366	39.2605	2.86542e-08	2.98451e-07	377	496	528	556	400	368	259	219	202	231	276	224	314	343	507
8372	HYAL3	0.666705	2.34951	11.4679	0.00117826	0.00421121	72	78	84	108	78	96	50	45	42	35	50	29	70	70	124
55715	DOK4	0.666196	4.60941	20.1767	2.79771e-05	0.000155317	458	641	668	622	447	432	524	459	409	342	463	403	636	615	1105
23365	ARHGEF12	0.666062	7.29889	88.3678	6.19729e-14	1.9615e-12	3989	6260	6022	6214	4102	3912	4246	4245	3530	3611	4426	3742	5641	5810	8787
148327	CREB3L4	0.665895	2.30402	7.81686	0.00671659	0.0187742	128	216	200	169	129	104	72	71	60	47	79	45	50	62	90
56904	SH3GLB2	0.664782	3.76322	8.35634	0.00514966	0.0149138	463	683	708	769	525	474	386	315	300	279	274	257	348	388	636
26231	LRRC29	0.663721	0.714861	9.26566	0.00331447	0.0102951	18	45	42	47	32	36	32	24	20	21	21	27	39	26	50
399512	SLC25A35	0.663689	0.751896	6.40264	0.0137064	0.0345862	41	66	89	96	40	29	69	51	55	42	64	57	84	59	89
7060	THBS4	0.663041	0.0684671	6.35708	0.0140312	0.0352847	11	19	19	20	11	9	13	8	6	7	13	9	11	9	16
84105	PCBD2	0.662925	2.25735	22.175	1.26333e-05	7.62882e-05	123	204	260	203	145	127	111	101	88	95	118	92	115	127	163
29	ABR	0.662625	6.9985	25.4841	3.53607e-06	2.4415e-05	3197	4534	4675	4762	3321	3127	2083	1789	1697	1846	2255	1926	2424	2417	3969
10435	CDC42EP2	0.661794	2.77135	8.47523	0.00485895	0.0141838	364	315	351	328	401	356	508	467	414	397	508	476	877	856	1512
54465	ETAA1	0.661693	3.9741	53.6651	3.59508e-10	5.55761e-09	406	508	523	522	430	413	388	349	304	258	355	243	514	527	763
7975	MAFK	0.66163	4.07426	21.29	1.79194e-05	0.000103935	258	389	417	510	331	304	287	239	232	283	327	305	403	410	640
100131089	SRP14-AS1	0.661542	0.659079	6.3054	0.0144096	0.0360879	29	45	49	51	32	27	13	23	14	14	25	12	15	21	20
135154	C6orf57	0.661146	1.62895	16.9911	0.00010393	0.00049782	65	102	108	65	53	46	38	45	51	47	56	55	62	66	90
349114	LINC00265	0.660563	1.41313	20.32	2.64076e-05	0.000147293	42	69	73	76	58	52	41	40	34	34	58	49	58	64	99
124222	PAQR4	0.659843	2.8715	9.87942	0.0024734	0.00800448	317	615	601	660	332	339	228	206	206	183	248	240	172	161	262
4675	NAP1L3	0.659775	4.62749	27.2677	1.81751e-06	1.33794e-05	203	394	412	430	210	220	353	366	268	367	380	337	460	502	746
[truncated: 4,249 more rows]

## Sheet: Day1
GeneID	GeneName	logFC	logCPM	F	PValue	FDR	X28	X29	X30	X04	X52	X53	X54	X05	X67	X68	X69	X06	X82	X83	X84
401138	AMTN	11.6806	4.00373	384.639	1.86937e-23	3.22984e-21	213	169	215	0	0	0	0	0	0	0	0	0	590	628	608
5320	PLA2G2A	9.9857	3.41522	57.2412	1.31806e-10	1.28023e-09	3	2	3	0	0	1	0	0	0	0	0	1	592	625	569
10800	CYSLTR1	9.74137	1.52084	138.079	3.1425e-17	1.26788e-15	52	68	57	0	0	0	0	0	0	0	0	0	138	166	155
102723401	LOC102723401	9.52218	1.36797	87.0251	1.03247e-12	1.55516e-11	220	189	191	0	0	0	0	0	0	0	0	0	19	16	11
2662	GDF10	9.28172	6.16334	116.607	2.05145e-16	6.69502e-15	215	185	177	0	0	0	0	0	1	0	0	0	108	111	99
9452	ITM2A	9.15453	2.31016	180.403	8.93365e-20	6.33815e-18	118	92	87	0	0	0	0	0	0	0	0	0	57	61	49
152273	FGD5	9.00825	1.20167	377.578	1.23315e-27	6.03666e-25	90	104	109	0	0	0	0	0	0	0	0	0	51	43	30
3356	HTR2A	8.90122	1.68201	51.6728	5.86809e-09	4.04406e-08	3	2	0	0	0	0	0	0	0	0	0	0	137	111	88
57509	MTUS1	8.81528	1.89503	282.737	5.72678e-26	1.7301e-23	381	348	375	0	1	1	1	2	0	0	0	0	250	220	196
392255	GDF6	8.76296	4.94682	284.963	4.61186e-26	1.47239e-23	1724	1636	1655	6	3	0	1	5	1	3	1	7	883	938	815
57211	GPR126	8.72481	5.5084	462.384	4.12268e-32	7.56822e-29	4002	3826	3766	12	4	6	8	8	4	2	1	5	923	889	771
7148	TNXB	8.51047	6.53974	359.477	6.57943e-29	5.08555e-26	6201	6764	6581	14	7	8	3	13	36	12	32	19	5018	4208	3977
64094	SMOC2	8.48389	8.22419	131.614	1.40046e-17	6.30895e-16	976	903	993	0	16	15	16	1	16	21	14	0	5453	6276	5732
1748	DLX4	8.48029	0.42072	76.6179	2.48559e-12	3.45676e-11	9	12	16	0	0	0	0	0	0	0	0	0	72	83	67
81704	DOCK8	8.19983	1.77717	178.5	1.0073e-20	9.13165e-19	181	139	161	0	0	0	0	0	2	0	0	0	47	37	60
203447	NRK	8.08405	2.96062	177.665	1.13165e-20	1.01338e-18	225	171	195	1	0	0	0	0	1	0	0	1	66	52	45
1240	CMKLR1	8.03374	5.70648	291.659	2.4242e-26	8.68336e-24	3333	3101	3136	28	1	1	3	23	1	2	2	31	1938	1764	1549
5265	SERPINA1	7.96692	6.97819	257.946	7.03824e-25	1.59021e-22	1756	1463	1551	67	16	9	14	55	25	23	19	55	11353	11545	10182
134829	CLVS2	7.86798	1.4179	247.6	5.17842e-23	8.0053e-21	155	148	125	0	1	0	0	0	0	1	1	0	78	68	61
4010	LMX1B	7.8471	-0.0882417	147.512	7.67781e-18	3.62136e-16	55	56	45	0	0	0	0	0	0	0	0	0	17	7	14
2078	ERG	7.8014	5.13487	876.772	1.11605e-40	8.19519e-37	1202	1263	1126	9	3	0	3	3	10	7	14	6	1289	1382	1246
2824	GPM6B	7.68717	5.65601	374.993	1.94373e-29	1.67915e-26	1812	1707	1735	9	11	7	4	7	10	8	5	3	1252	1005	905
2681	GGTA1P	7.64975	4.49196	88.8032	5.63135e-14	1.07825e-12	603	553	554	0	1	0	1	2	2	6	1	1	124	96	97
9496	TBX4	7.62872	3.93118	393.864	4.66787e-30	4.8966e-27	929	959	926	3	3	0	2	1	6	5	11	1	500	447	413
28513	CDH19	7.60083	3.40201	99.317	6.03202e-15	1.45941e-13	190	177	186	1	1	0	0	0	0	0	1	1	34	50	32
10586	MAB21L2	7.58189	3.64025	214.482	3.8767e-20	3.01234e-18	253	196	247	3	0	0	1	3	0	1	0	5	296	320	297
10218	ANGPTL7	7.51197	10.2066	89.185	5.17895e-14	1.00606e-12	4297	3572	3823	25	5	3	3	17	9	10	12	15	191	199	157
5549	PRELP	7.46112	11.2958	349.548	1.46978e-28	9.81146e-26	83358	80267	79360	173	452	488	377	160	1433	1019	1157	158	118308	115457	112386
152573	SHISA3	7.40279	1.25975	198.744	2.74614e-16	8.74834e-15	20	24	24	0	0	0	0	0	0	0	0	0	33	18	15
84417	C2orf40	7.34097	3.02902	182.095	6.13299e-21	5.73688e-19	59	57	37	0	1	0	0	1	0	0	0	0	63	56	50
114805	GALNT13	7.3387	0.906597	107.571	2.73632e-14	5.70009e-13	13	19	18	0	0	0	0	0	0	0	0	0	29	27	19
123041	SLC24A4	7.32684	1.95889	29.9123	9.17454e-07	4.13051e-06	58	42	37	0	0	0	0	0	0	0	0	0	2	0	0
7433	VIPR1	7.31102	-1.34793	46.0496	1.06191e-08	6.95596e-08	39	35	53	0	0	0	0	0	0	0	0	0	5	3	2
1672	DEFB1	7.25534	-0.0256965	44.0847	3.18445e-07	1.57836e-06	8	4	9	0	0	0	0	0	0	0	0	0	25	24	41
154	ADRB2	7.18532	2.09441	166.626	5.47295e-20	4.05938e-18	119	163	138	0	1	0	0	1	0	1	0	1	32	33	19
442247	RFPL4B	7.17084	-0.370729	69.0461	3.99284e-11	4.32759e-10	1	2	2	0	0	0	0	0	0	0	0	0	37	38	24
6097	RORC	7.16529	-1.0001	50.2716	3.4649e-09	2.50331e-08	28	52	43	0	0	0	0	0	0	0	0	0	2	0	0
223117	SEMA3D	7.13719	2.17847	229.15	1.67008e-23	2.91985e-21	410	329	374	8	2	0	1	7	3	0	0	4	397	371	316
6262	RYR2	7.13503	-1.6735	31.4659	2.26114e-06	9.47149e-06	0	2	1	0	0	0	0	0	0	0	0	0	25	44	28
10439	OLFM1	7.05932	3.86163	327.429	9.45757e-28	4.96049e-25	918	859	835	3	7	5	7	5	4	5	9	1	541	464	381
2167	FABP4	7.05713	1.49846	153.586	3.88998e-19	2.46242e-17	255	242	209	1	0	0	0	0	1	1	4	0	19	10	13
4155	MBP	7.04104	1.91479	32.4222	3.91525e-07	1.90711e-06	29	19	30	0	0	0	0	0	0	0	0	0	12	13	5
1238	ACKR2	6.94086	2.56986	208.539	1.95876e-22	2.68845e-20	167	155	187	0	1	0	1	3	0	1	1	2	96	96	87
1306	COL15A1	6.8681	4.51349	53.0123	4.33197e-10	3.78011e-09	38	24	26	0	2	5	0	3	0	3	2	5	439	429	401
386618	KCTD4	6.78936	0.633938	71.8808	2.88714e-12	3.94423e-11	85	73	76	1	0	0	0	0	0	0	0	1	4	5	1
692094	MSMP	6.70489	2.38518	56.8456	1.47066e-10	1.41092e-09	870	816	757	0	2	11	3	1	2	6	8	0	15	11	24
5166	PDK4	6.67008	4.17243	168.522	4.15302e-20	3.18752e-18	1141	1188	1195	16	3	2	0	15	6	7	4	11	281	285	199
8854	ALDH1A2	6.61457	-0.608854	171.923	7.5981e-17	2.81782e-15	15	18	14	0	0	0	0	0	0	0	0	1	30	25	29
10630	PDPN	6.59119	5.21295	84.3178	1.53036e-13	2.71764e-12	355	352	333	8	22	15	14	13	9	7	5	14	1573	1697	1528
146336	SSTR5-AS1	6.52161	0.349412	181.42	6.72803e-21	6.25366e-19	11	13	21	1	0	0	0	0	0	0	0	0	21	34	23
7068	THRB	6.50765	2.59092	119.806	1.13694e-16	4.01464e-15	256	267	280	3	3	2	0	2	5	1	0	0	83	67	67
150622	LINC01105	6.46369	-0.20674	79.1929	4.9785e-13	7.9732e-12	22	21	25	0	0	1	1	0	0	0	0	0	26	39	38
6910	TBX5	6.45174	1.42983	254.724	9.88958e-25	2.13586e-22	70	79	99	2	0	1	0	2	0	0	0	2	72	65	55
9844	ELMO1	6.41863	-0.951044	58.1887	2.06242e-10	1.93045e-09	14	17	17	0	0	0	0	0	0	0	0	0	2	12	7
101927703	LOC101927703	6.38591	1.41861	280.193	7.3463e-26	2.07477e-23	80	67	79	0	0	1	1	0	1	3	1	1	85	69	88
124220	ZG16B	6.31244	-1.15187	82.2716	7.23611e-13	1.11863e-11	14	16	19	0	0	0	0	0	0	0	0	0	6	5	5
81706	PPP1R14C	6.29725	4.2246	351.741	1.22872e-28	8.59285e-26	561	550	536	19	3	4	2	13	14	18	7	14	935	985	779
57568	SIPA1L2	6.29064	3.87694	438.768	1.95617e-31	2.82514e-28	382	345	371	9	3	10	10	12	4	4	6	11	694	780	610
56203	LMOD3	6.28806	-1.25415	47.3238	3.94244e-09	2.81062e-08	9	5	9	0	0	0	0	0	0	0	0	0	16	11	10
108	ADCY2	6.24761	3.71209	47.8842	1.94544e-09	1.48189e-08	228	240	211	2	1	2	1	3	2	2	0	0	17	14	16
283174	MIR4697HG	6.22333	2.93604	282.045	6.1267e-26	1.79953e-23	289	292	354	3	5	9	6	3	3	5	6	3	377	340	343
10653	SPINT2	6.14107	4.02709	280.865	6.87767e-26	1.9805e-23	801	734	770	15	3	2	7	10	5	8	4	8	207	194	178
4653	MYOC	6.1269	-0.716408	85.8342	6.30804e-12	8.1263e-11	12	15	19	0	1	0	1	1	0	1	0	0	52	61	51
64344	HIF3A	6.12494	3.11003	137.936	4.80204e-18	2.34295e-16	144	181	184	1	3	2	1	1	2	1	0	0	13	34	13
389676	C8orf87	6.09149	-1.15046	19.7943	0.000122666	0.000364006	16	10	11	0	0	0	0	0	0	0	0	0	8	5	5
2153	F5	6.04192	-0.721264	105.11	7.85013e-15	1.84726e-13	19	14	19	0	1	0	0	2	0	0	0	3	65	87	63
8522	GAS7	6.03945	5.83084	148.598	8.49455e-19	4.95043e-17	2128	2185	2118	89	8	16	10	93	27	22	40	92	2982	2786	2638
3236	HOXD10	6.0338	-0.228445	168.25	3.45671e-15	8.73756e-14	53	57	41	0	0	1	1	1	1	0	0	0	20	25	23
3973	LHCGR	6.02873	-1.73922	41.5712	7.22989e-08	4.06969e-07	6	5	6	0	0	0	0	0	0	0	0	0	14	14	5
6442	SGCA	6.01273	2.7821	168.533	4.1464e-20	3.18752e-18	159	160	142	3	5	2	1	2	0	3	0	3	120	108	113
5179	PENK	5.9827	9.49212	67.2715	9.1818e-12	1.14178e-10	10478	10516	10101	189	83	62	59	177	701	899	632	173	27382	27644	24366
6542	SLC7A2	5.97316	5.91076	222.325	3.70096e-23	5.97279e-21	3751	3442	3470	34	45	63	60	29	23	15	26	43	1155	1130	991
974	CD79B	5.96664	-0.960414	115.278	2.62961e-16	8.3953e-15	19	18	33	0	0	0	0	1	0	0	0	0	7	9	5
55784	MCTP2	5.95871	3.54606	314.672	2.90396e-27	1.29235e-24	1286	1271	1323	13	11	8	4	12	33	28	21	9	598	598	511
477	ATP1A2	5.9382	1.03105	85.5193	1.37584e-12	2.01051e-11	265	245	230	5	1	2	0	2	2	4	2	3	50	49	50
390664	C1QTNF8	5.93628	3.28963	119.67	1.16562e-16	4.0953e-15	69	72	58	1	0	0	0	1	2	2	1	0	38	53	26
10149	GPR64	5.89896	2.56745	276.4	1.06871e-25	2.90649e-23	595	636	641	8	6	5	6	2	21	9	14	1	325	319	281
29842	TFCP2L1	5.88485	-1.15403	43.9989	1.03498e-08	6.78863e-08	37	52	40	0	0	0	0	1	0	0	0	1	0	1	0
100126784	LOC100126784	5.85912	0.844029	97.4277	8.91559e-15	2.06196e-13	112	114	115	4	1	0	0	2	0	0	0	2	19	9	19
4004	LMO1	5.85548	0.712741	71.5798	7.80568e-12	9.80617e-11	32	26	31	0	2	1	0	0	0	0	0	0	23	21	20
4222	MEOX1	5.84921	-0.955587	43.4785	4.39875e-08	2.56859e-07	5	1	3	0	0	0	0	0	0	0	0	0	13	12	9
83643	CCDC3	5.8437	3.98367	98.9441	6.51323e-15	1.55787e-13	224	242	258	2	7	7	7	6	3	2	2	2	230	221	202
116984	ARAP2	5.83659	-0.054131	68.1617	7.32043e-12	9.27245e-11	26	9	18	0	1	0	0	0	0	0	0	0	4	12	12
2246	FGF1	5.83486	5.48023	201.91	4.49726e-22	5.84484e-20	61	46	49	9	4	4	6	8	3	5	6	4	413	573	431
101927953	LOC101927953	5.81	-1.2028	94.5413	1.48178e-12	2.15247e-11	25	22	15	0	0	0	0	0	0	0	1	0	11	4	5
5157	PDGFRL	5.80733	4.87831	216.286	7.60302e-23	1.12786e-20	1465	1343	1358	10	15	16	22	9	23	28	13	7	400	400	371
55022	PID1	5.79774	6.37981	189.859	2.15102e-21	2.24041e-19	3781	3294	3305	24	65	70	73	15	50	33	32	35	1405	1436	1325
22997	IGSF9B	5.78697	2.23833	212.232	1.24341e-22	1.75584e-20	173	177	201	2	6	3	6	0	7	3	6	0	242	189	176
2846	LPAR4	5.74419	5.26967	412.122	1.23995e-30	1.40076e-27	142	172	146	3	3	3	7	4	3	3	3	5	232	212	215
7039	TGFA	5.73824	2.42603	150.456	6.33701e-19	3.78314e-17	55	45	43	0	0	0	1	1	0	2	1	0	32	24	13
10022	INSL5	5.7282	0.185444	13.8374	0.000558849	0.00144139	33	26	19	1	0	0	0	0	0	0	0	0	0	1	1
3570	IL6R	5.71626	4.36891	108.72	9.20128e-16	2.63411e-14	2350	2281	2257	49	13	17	11	48	7	12	6	50	162	173	148
23150	FRMD4B	5.68444	4.47275	804.543	1.68867e-39	8.2666e-36	948	837	872	21	9	13	7	30	16	8	18	20	617	629	585
6327	SCN2B	5.65895	0.462218	120.523	9.97439e-17	3.58151e-15	32	19	31	0	0	2	0	0	0	0	1	0	17	18	17
80760	ITIH5	5.63195	0.815471	35.6633	9.42079e-08	5.15668e-07	4	6	7	0	1	3	0	0	0	0	0	0	38	45	46
5272	SERPINB9	5.61819	2.63335	103.032	2.83401e-15	7.3018e-14	80	99	87	5	0	2	0	10	3	4	4	9	267	261	256
100506388	LOC100506388	5.61036	-0.564952	84.7117	4.31389e-13	7.04714e-12	16	10	15	0	1	0	0	0	0	0	0	0	11	11	6
57139	RGL3	5.60946	0.0248836	167.621	4.73351e-20	3.58332e-18	78	67	69	0	1	1	0	0	1	1	2	1	21	13	16
79689	STEAP4	5.5856	1.40264	73.8094	1.79985e-12	2.56876e-11	59	96	68	1	0	0	0	2	1	0	0	4	20	15	25
5031	P2RY6	5.53916	1.91474	117.505	1.73659e-16	5.79626e-15	48	53	42	1	2	3	3	1	5	3	4	4	222	185	170
10319	LAMC3	5.52679	-0.524129	82.1682	2.49752e-13	4.28989e-12	10	4	4	0	1	0	0	0	2	0	0	0	41	33	21
55799	CACNA2D3	5.49596	0.673522	53.1729	7.76447e-10	6.42779e-09	11	11	17	1	1	1	1	4	2	2	1	2	132	117	115
6755	SSTR5	5.49278	-0.589201	69.0698	1.40379e-11	1.67884e-10	18	9	11	0	0	0	0	0	0	1	0	0	6	7	12
326624	RAB37	5.48884	-0.552778	92.47	2.5407e-14	5.33802e-13	29	37	33	1	1	0	0	0	0	0	0	1	7	9	8
57718	PPP4R4	5.47761	1.93552	176.439	1.34329e-20	1.17426e-18	607	564	513	28	1	0	3	27	3	2	7	15	260	234	186
117247	SLC16A10	5.47676	-0.643229	113.883	3.41929e-16	1.06164e-14	15	10	10	0	0	3	1	0	0	2	0	0	57	47	46
84665	MYPN	5.47358	2.10096	89.177	5.18807e-14	1.0065e-12	263	274	222	6	1	1	0	3	0	1	3	11	21	10	11
3598	IL13RA2	5.45709	2.42703	253.181	1.16524e-24	2.41024e-22	451	440	463	11	4	2	1	6	12	20	12	9	248	292	246
9411	ARHGAP29	5.414	5.20944	288.065	3.41849e-26	1.11564e-23	794	724	759	59	4	5	7	48	5	7	5	46	850	777	702
2327	FMO2	5.39873	0.501652	44.1222	9.98019e-09	6.57555e-08	14	10	16	1	0	0	0	0	0	0	0	1	15	17	11
11197	WIF1	5.3929	1.84435	115.981	2.30563e-16	7.45826e-15	167	134	153	1	1	0	2	2	5	9	4	1	78	94	73
1577	CYP3A5	5.38882	2.01508	151.337	5.5198e-19	3.39179e-17	358	328	342	6	2	1	0	4	13	24	19	2	316	289	244
101929385	LOC101929385	5.37194	-1.65635	55.8242	3.82459e-10	3.37142e-09	23	13	15	0	0	0	0	0	0	0	1	0	5	3	2
2651	GCNT2	5.34958	-0.456401	44.487	8.96451e-09	5.97607e-08	11	10	6	0	0	0	0	0	0	0	0	0	1	3	2
117283	IP6K3	5.34705	0.661045	81.1919	3.19743e-12	4.32389e-11	62	62	58	1	1	3	0	1	0	0	0	1	18	7	12
100507127	LINC00707	5.34092	-0.266376	29.9991	1.25559e-06	5.51093e-06	3	1	3	0	0	0	0	0	0	0	0	0	7	5	11
101929415	RP11-17A4.2	5.31163	1.82877	25.0609	4.14952e-06	1.65958e-05	3	3	3	0	0	1	0	0	4	6	3	0	109	74	138
6653	SORL1	5.3049	3.83572	105.02	1.9047e-15	5.11379e-14	130	115	131	14	4	4	1	6	2	3	4	4	218	207	191
133396	IL31RA	5.30336	2.48301	72.5099	2.47288e-12	3.44235e-11	278	277	256	3	2	2	4	7	3	2	3	8	49	30	30
3680	ITGA9	5.28997	3.85091	100.657	4.58449e-15	1.13347e-13	439	417	474	1	21	19	18	5	2	1	11	3	296	219	213
403323	FLJ20444	5.26539	-1.43258	42.4184	5.78977e-08	3.30722e-07	31	28	19	0	0	1	0	0	0	0	0	1	1	1	3
9499	MYOT	5.26493	1.53173	124.348	5.00276e-17	1.93343e-15	138	123	121	2	3	0	3	0	0	3	4	5	60	49	33
29125	C11orf21	5.26208	-0.990187	30.4482	5.73562e-07	2.6903e-06	21	14	16	0	0	0	1	0	0	0	0	0	3	1	2
389610	XKR5	5.25413	2.54158	145.73	1.34192e-18	7.35351e-17	60	51	44	7	1	2	3	2	3	0	1	6	148	143	123
744	MPPED2	5.23747	0.612705	40.2907	2.0537e-08	1.28125e-07	84	79	91	0	2	2	4	0	1	0	1	0	13	9	10
10232	MSLN	5.21147	1.35769	112.542	4.40953e-16	1.33798e-14	34	38	38	0	1	2	3	1	4	2	4	0	107	87	90
252884	ZNF396	5.18631	0.697569	267.434	2.63609e-25	6.56163e-23	43	39	46	1	1	2	0	2	0	0	1	1	25	31	24
2202	EFEMP1	5.17492	7.78397	68.2175	7.21756e-12	9.16137e-11	1434	1459	1381	356	421	447	443	342	352	384	332	292	21511	22004	19398
131368	ZPLD1	5.16746	-0.0770014	120.041	1.08913e-16	3.87288e-15	94	84	63	3	1	1	1	6	8	7	0	2	156	132	112
3824	KLRD1	5.1279	-1.33212	74.0256	3.05472e-12	4.13853e-11	6	3	5	0	1	1	0	1	0	2	2	0	58	44	45
9545	RAB3D	5.12421	2.48176	163.705	8.41008e-20	6.03299e-18	184	207	200	10	5	3	5	4	4	5	1	13	167	166	153
222611	GPR111	5.11759	-1.83031	90.5253	3.86605e-14	7.7564e-13	17	17	10	0	0	1	1	1	0	0	0	0	19	14	13
414152	C10orf105	5.10173	2.21288	47.3634	2.27482e-09	1.7106e-08	6	4	6	0	2	2	0	0	0	1	0	0	37	43	27
53826	FXYD6	5.08195	4.76268	110.39	6.65859e-16	1.95186e-14	155	157	154	0	9	15	3	3	7	7	2	1	167	185	171
9464	HAND2	5.08063	-0.202043	145.709	9.78014e-17	3.525e-15	46	46	35	4	0	1	0	0	1	0	1	0	16	20	13
22866	CNKSR2	5.07967	0.579984	138.304	4.51636e-18	2.22575e-16	116	128	117	0	4	0	2	3	1	1	5	2	25	16	27
23136	EPB41L3	5.01534	5.08159	259.829	5.77882e-25	1.34711e-22	1113	1096	1051	33	51	50	49	21	20	7	16	32	810	844	720
619279	ZNF704	5.00938	5.85308	199.345	6.2374e-22	7.45475e-20	2628	2453	2520	45	63	67	78	43	25	22	32	43	548	458	430
1770	DNAH9	5.00774	-1.0312	127.299	2.96601e-17	1.20328e-15	39	32	36	0	1	1	1	0	1	2	1	1	28	16	33
54361	WNT4	5.00038	1.02333	51.0752	1.37638e-09	1.0792e-08	2	7	7	0	0	0	0	0	0	0	0	0	5	1	3
597	BCL2A1	4.97943	-0.835691	30.1822	6.30656e-07	2.93095e-06	43	28	33	1	0	0	1	1	0	0	0	1	1	4	1
157869	SBSPON	4.94622	2.18475	50.5906	8.73152e-10	7.13982e-09	3	0	5	0	0	1	0	1	1	0	1	0	28	30	26
81849	ST6GALNAC5	4.93728	2.54045	64.1885	2.03657e-11	2.3532e-10	247	232	243	13	2	3	3	8	1	0	0	14	54	63	42
55638	SYBU	4.8998	2.80514	317.121	2.33459e-27	1.10599e-24	317	305	301	14	2	7	5	12	6	10	2	24	231	189	169
8483	CILP	4.89743	10.1521	62.9732	2.80263e-11	3.14021e-10	23212	22951	22530	1064	1444	1499	1372	991	10046	7269	10242	1028	184382	177813	165120
1356	CP	4.89349	2.39716	55.4731	2.15656e-10	2.00197e-09	112	112	115	5	5	5	3	2	9	14	9	1	195	237	182
29899	GPSM2	4.89303	6.59599	221.811	3.93255e-23	6.27755e-21	5831	5650	5500	211	76	104	65	203	60	66	62	207	1015	1052	944
84432	PROK1	4.8886	2.4819	29.4498	1.07633e-06	4.78275e-06	1	0	2	0	0	0	0	1	1	0	1	0	30	17	22
54549	SDK2	4.86957	5.16373	109.393	8.07338e-16	2.32993e-14	261	247	258	5	43	29	32	3	25	2	19	4	723	672	642
9568	GABBR2	4.85428	0.938054	49.5533	1.18427e-09	9.42669e-09	11	4	8	1	3	1	4	0	9	3	0	0	136	119	85
140902	R3HDML	4.84517	2.97824	48.8536	2.55515e-09	1.89616e-08	3	0	0	1	1	1	1	0	5	3	1	0	89	68	68
1543	CYP1A1	4.83489	-1.18256	35.1776	4.17764e-07	2.02438e-06	13	10	16	0	0	0	1	0	0	0	0	0	0	2	1
10529	NEBL	4.8287	7.37885	113.28	3.83266e-16	1.18001e-14	3068	2837	2989	15	325	302	314	12	138	85	107	18	5007	5151	4386
718	C3	4.82302	2.81938	46.8271	2.67444e-09	1.97173e-08	12	12	12	4	11	4	7	4	17	15	17	6	473	468	369
92737	DNER	4.8207	2.37915	57.9293	1.09035e-10	1.08122e-09	44	27	32	25	10	7	8	11	5	8	6	22	501	504	443
389336	C5orf46	4.79746	0.0428281	41.6603	2.08079e-08	1.2954e-07	18	9	13	0	1	0	0	1	0	0	0	0	6	7	4
101928399	LOC101928399	4.79397	0.636696	121.065	9.03813e-17	3.29365e-15	67	62	48	0	6	2	8	2	1	4	1	0	89	81	79
2069	EREG	4.76512	-0.134211	23.9541	7.71753e-06	2.92113e-05	1	2	4	1	0	0	0	0	0	0	0	1	18	7	18
7044	LEFTY2	4.76395	5.95134	78.4818	5.88329e-13	9.3206e-12	1086	960	957	11	45	62	51	13	109	121	119	20	2387	1863	1797
342897	NCCRP1	4.75306	-1.1131	63.3656	2.52722e-11	2.85938e-10	16	17	14	1	0	0	0	0	1	0	0	1	6	9	9
8510	MMP23B	4.73377	2.61645	150.615	6.18071e-19	3.70489e-17	17	22	33	1	2	0	3	1	1	0	1	0	37	27	28
9355	LHX2	4.7138	-0.903618	58.6297	1.84064e-10	1.74398e-09	7	17	7	0	1	1	1	0	0	1	0	0	14	22	15
92370	ACPL2	4.7125	5.88508	363.555	4.75519e-29	3.87971e-26	1183	1144	1091	118	69	62	71	77	37	39	45	102	2149	1993	1800
63876	PKNOX2	4.6893	3.74113	149.832	6.98957e-19	4.15582e-17	417	406	377	21	14	16	27	12	72	54	70	8	1153	1116	992
2043	EPHA4	4.6891	4.09211	86.5932	9.18193e-14	1.69617e-12	1505	1498	1467	63	28	17	17	67	21	5	9	81	236	228	172
93649	MYOCD	4.66169	0.908358	47.5583	2.14533e-09	1.6207e-08	12	12	10	1	1	0	0	0	0	0	0	0	3	8	6
121512	FGD4	4.65637	3.50797	128.463	2.41828e-17	1.00894e-15	272	272	243	11	5	5	6	9	3	5	1	9	50	43	32
9957	HS3ST1	4.65205	1.72097	45.6332	3.84523e-09	2.74397e-08	44	52	50	0	3	4	0	0	1	0	1	0	5	12	6
102724800	LOC102724800	4.64578	-1.52756	48.1282	1.80845e-09	1.38762e-08	2	5	2	2	0	0	0	2	0	0	1	0	20	30	27
8447	DOC2B	4.63466	-1.288	39.0892	7.54345e-08	4.23645e-07	1	0	0	0	0	0	0	0	0	0	1	0	14	9	8
399668	LINC00086	4.62949	0.674471	65.6296	1.40012e-11	1.67717e-10	9	13	13	1	1	2	1	2	0	2	2	0	41	51	45
1826	DSCAM	4.62891	-0.494393	21.8896	1.67898e-05	5.97758e-05	28	26	45	1	0	0	0	4	0	0	0	0	3	0	0
7111	TMOD1	4.61756	0.984664	99.7941	5.46914e-15	1.33437e-13	147	126	166	8	5	9	6	4	9	11	11	4	183	207	176
3373	HYAL1	4.61475	2.84784	376.049	1.79176e-29	1.64461e-26	379	319	322	9	12	7	15	12	4	13	8	15	165	154	155
1404	HAPLN1	4.60258	10.9355	143.312	1.98296e-18	1.05133e-16	3151	2708	2786	259	86	107	123	252	43	44	56	266	3008	3142	2566
1326	MAP3K8	4.59707	1.05435	117.477	1.74559e-16	5.81308e-15	47	35	40	1	3	3	1	2	2	2	0	0	33	35	36
6275	S100A4	4.58403	5.50535	195.611	1.01004e-21	1.14988e-19	1975	2123	1918	129	75	71	58	123	24	41	26	122	1324	1376	1027
7351	UCP2	4.57009	1.43034	90.0922	4.24791e-14	8.43038e-13	79	118	105	1	1	3	2	1	4	6	5	2	45	29	28
84152	PPP1R1B	4.55187	-1.279	10.6088	0.00197991	0.00449343	0	1	1	0	0	0	0	0	0	0	0	0	4	4	7
101929319	LOC101929319	4.54868	-0.833741	22.166	1.26779e-05	4.61316e-05	0	1	1	0	2	2	1	0	0	2	2	0	31	25	71
7130	TNFAIP6	4.54268	6.62947	148.934	8.05492e-19	4.73178e-17	3461	2829	2905	61	411	396	340	44	265	325	206	45	7406	6846	6320
10894	LYVE1	4.54242	-1.25848	47.3096	2.31197e-09	1.73675e-08	14	19	17	1	0	0	0	2	2	2	1	2	38	35	29
3242	HPD	4.52044	-0.288734	77.8038	1.91059e-12	2.70056e-11	9	19	17	3	0	0	0	2	0	0	1	1	27	24	15
80763	C12orf39	4.51598	-0.554298	35.236	1.0883e-07	5.89555e-07	14	7	8	0	0	0	0	1	1	1	0	0	9	13	8
1545	CYP1B1	4.51218	7.70834	50.9065	7.96183e-10	6.57635e-09	315	292	323	218	349	421	349	192	579	649	834	219	17280	15971	14168
3237	HOXD11	4.50685	-0.921733	152.073	6.48271e-16	1.90792e-14	21	19	21	1	1	1	1	0	2	0	1	1	16	23	26
57451	TENM2	4.4932	2.81534	33.4678	1.99092e-07	1.02376e-06	5	9	4	15	7	11	5	7	7	4	2	4	274	253	224
3759	KCNJ2	4.48685	1.95928	65.2571	1.54189e-11	1.82027e-10	202	184	151	11	3	1	1	6	2	1	3	11	14	15	21
1311	COMP	4.47472	12.5784	54.7105	2.67279e-10	2.42449e-09	14164	12012	12694	80	531	527	373	47	4604	4885	5091	93	59552	57560	56256
11346	SYNPO	4.47312	6.5199	200.407	5.44538e-22	6.66424e-20	1293	1413	1506	127	254	226	207	168	250	130	85	102	4812	5668	5080
102724852	LOC102724852	4.46632	1.83325	48.2432	3.03557e-09	2.21463e-08	4	0	2	0	2	2	1	0	1	2	0	0	25	42	41
1612	DAPK1	4.44477	3.69842	94.1372	1.78009e-14	3.87294e-13	160	219	187	5	15	7	5	3	3	1	4	4	53	42	27
255480	TBX5-AS1	4.44453	1.17865	92.8784	2.32786e-14	4.96181e-13	110	93	86	6	5	2	2	5	0	1	0	4	23	29	24
57452	GALNT16	4.43501	6.22628	263.903	3.78671e-25	9.11666e-23	1819	1773	1846	54	83	95	92	56	171	114	121	46	1925	1932	1847
5224	PGAM2	4.42272	3.93201	74.7261	1.44107e-12	2.09747e-11	8	6	6	1	2	1	1	1	3	2	6	2	81	64	79
79750	ZNF385D	4.42193	3.97691	81.557	2.87448e-13	4.88594e-12	473	487	425	25	2	5	4	25	16	14	16	31	187	156	144
55016	MARCH1	4.4219	0.665308	72.0762	6.95963e-12	8.90324e-11	21	27	25	1	0	2	0	2	1	0	0	3	21	23	16
5122	PCSK1	4.41596	4.26973	241.629	4.0832e-24	7.59062e-22	1764	1761	1662	80	70	81	60	62	151	136	123	60	1897	2005	1664
9368	SLC9A3R1	4.40484	4.63953	256.761	7.97332e-25	1.77418e-22	1022	1097	1034	151	33	32	23	147	16	14	17	139	1248	1254	1169
54210	TREM1	4.40177	1.78115	33.5178	1.9569e-07	1.00804e-06	13	22	13	2	6	3	4	1	49	32	11	2	307	530	425
9365	KL	4.38639	-0.339264	83.6419	1.78382e-13	3.14491e-12	34	21	28	1	1	1	0	0	3	2	1	0	13	26	12
100507639	RP11-362F19.1	4.37786	-0.699272	70.971	3.61651e-12	4.81961e-11	93	94	77	4	3	1	1	6	0	1	0	5	15	9	12
27151	CPAMD8	4.37491	3.6282	15.0008	0.000243341	0.000680058	12	20	11	0	0	0	0	1	1	0	1	0	4	4	4
55283	MCOLN3	4.37256	2.37926	169.099	3.82031e-20	2.98431e-18	487	492	497	33	7	7	9	32	21	18	13	39	275	257	262
8200	GDF5	4.36369	5.9938	90.2908	4.06825e-14	8.10668e-13	8196	7720	7651	572	46	50	43	543	116	156	122	590	1537	1695	1400
10882	C1QL1	4.34695	2.15375	70.1366	4.45226e-12	5.8642e-11	44	47	31	4	4	9	1	1	2	5	4	6	112	97	104
6347	CCL2	4.33485	2.98834	55.429	4.24574e-10	3.70927e-09	9	7	4	8	2	0	3	7	1	3	2	6	133	112	101
84466	MEGF10	4.32771	3.0182	75.4033	1.22395e-12	1.80471e-11	115	106	103	6	4	6	7	4	2	0	6	2	61	44	54
143098	MPP7	4.31319	0.207182	79.3494	4.79943e-13	7.73705e-12	13	13	14	1	0	1	0	2	0	1	0	2	24	19	14
2533	FYB	4.3062	1.93917	176.557	1.32131e-20	1.16197e-18	79	69	70	5	4	2	9	1	2	0	5	1	60	54	41
10673	TNFSF13B	4.30473	1.06456	68.3255	7.02257e-12	8.96034e-11	278	253	226	5	3	1	6	9	9	10	14	6	35	31	29
285025	CCDC141	4.30184	-1.3755	15.1092	0.000245774	0.000686075	9	10	13	1	0	0	0	1	0	0	0	0	1	1	6
114905	C1QTNF7	4.29773	3.24839	30.5145	5.60172e-07	2.63254e-06	70	67	63	1	0	0	0	9	1	2	2	1	3	6	11
5630	PRPH	4.29394	-1.52155	49.4152	1.23358e-09	9.79259e-09	11	9	8	0	0	1	0	0	0	1	0	0	6	2	4
645638	LOC645638	4.29247	2.64454	106.916	1.30928e-15	3.62793e-14	143	140	156	23	3	3	0	9	2	0	0	11	65	63	57
93010	B3GNT7	4.28178	4.90782	112.792	4.20447e-16	1.28106e-14	250	235	239	5	12	11	12	3	4	7	5	8	40	52	54
4314	MMP3	4.28013	11.85	25.2817	3.81683e-06	1.5332e-05	8575	7386	7914	154	4831	5026	4586	134	12173	13026	12675	119	192238	193790	178217
100507632	LINC00968	4.27963	3.41032	46.686	2.79113e-09	2.05158e-08	35	42	50	2	5	2	4	2	15	6	12	1	152	160	124
147495	APCDD1	4.27809	4.49944	73.7726	1.81602e-12	2.57931e-11	1407	1465	1420	50	45	49	29	58	36	38	37	55	306	249	228
6345	SRL	4.26726	-1.54154	68.2247	4.78006e-11	5.10917e-10	17	16	19	1	0	0	0	1	1	0	0	1	4	2	6
218	ALDH3A1	4.22942	1.37921	85.3097	1.22369e-13	2.20504e-12	38	48	42	2	0	0	1	4	0	0	2	5	15	20	15
760	CA2	4.21774	2.75243	27.2965	1.79829e-06	7.66385e-06	15	11	13	1	5	9	2	0	1	2	5	5	107	87	93
10216	PRG4	4.20749	11.4773	66.1816	1.21422e-11	1.47495e-10	51324	48070	48861	2257	5645	5743	5197	2166	12090	9108	11693	2193	164110	155296	144806
7138	TNNT1	4.20148	0.538721	30.9171	6.50444e-07	3.01338e-06	29	19	28	0	3	1	0	0	5	7	5	0	53	58	54
6648	SOD2	4.18578	7.64562	87.3407	7.77648e-14	1.45856e-12	30711	29624	29557	2497	501	498	451	2296	629	521	516	2410	8426	8726	7324
57713	SFMBT2	4.17565	0.682509	61.8316	3.79336e-11	4.1358e-10	20	24	27	1	3	5	5	2	3	3	3	2	75	83	66
51285	RASL12	4.16157	2.34975	105.271	1.81192e-15	4.8736e-14	70	95	93	46	12	8	8	57	21	15	24	54	741	702	622
9865	TRIL	4.14335	0.269001	143.726	1.85421e-18	9.90214e-17	47	49	42	3	1	5	2	3	3	3	2	3	37	62	42
79603	CERS4	4.13302	0.755105	65.4941	1.45005e-11	1.72993e-10	40	48	57	1	6	7	3	2	2	1	0	4	46	53	46
29941	PKN3	4.12722	3.16763	164.533	7.44219e-20	5.4648e-18	472	444	462	24	21	15	26	41	7	8	9	43	276	227	224
253935	ANGPTL5	4.12471	4.74862	128.157	2.55153e-17	1.05554e-15	461	410	468	43	6	12	5	38	37	36	27	37	419	402	367
254268	AKNAD1	4.12238	-0.789829	42.9545	8.81357e-09	5.88346e-08	25	36	47	2	0	0	2	2	0	0	1	2	8	0	1
55790	CSGALNACT1	4.11616	5.4247	104.256	2.21746e-15	5.86769e-14	941	946	984	26	77	83	58	36	41	32	36	26	577	597	550
9729	KIAA0408	4.1115	-1.36232	49.6966	1.13528e-09	9.08597e-09	15	19	15	1	0	2	1	0	0	1	0	0	6	5	8
83593	RASSF5	4.1077	0.66895	82.2472	2.45266e-13	4.22271e-12	28	24	26	4	0	3	0	1	3	6	3	0	45	39	52
84870	RSPO3	4.0974	2.66274	72.1895	2.67559e-12	3.69302e-11	398	306	361	3	15	7	16	5	14	17	20	0	25	38	35
84898	PLXDC2	4.0852	8.20497	117.859	1.62631e-16	5.45296e-15	8619	7840	8013	398	567	590	576	388	458	391	562	406	7601	7090	6560
80176	SPSB1	4.08301	6.21995	304.096	7.57576e-27	3.00696e-24	2592	2361	2306	315	80	59	71	311	78	85	93	285	2203	2124	1921
5777	PTPN6	4.06968	-0.599622	73.7884	1.80906e-12	2.57293e-11	53	55	48	4	2	0	0	5	0	2	2	2	14	15	10
2878	GPX3	4.06247	7.48517	197.338	8.07476e-22	9.48688e-20	1128	1120	1118	101	65	74	73	93	82	78	72	100	1331	1412	1231
219855	SLC37A2	4.05706	0.452592	87.2488	7.93659e-14	1.48103e-12	29	28	18	10	8	3	5	8	12	12	15	6	212	219	227
4781	NFIB	4.05116	4.77899	155.646	2.83161e-19	1.84822e-17	1742	1721	1655	168	23	28	21	147	47	47	42	131	565	532	466
79781	IQCA1	4.04899	0.266846	54.8874	2.54267e-10	2.31792e-09	14	16	18	2	0	3	2	8	2	1	2	3	73	55	50
100652988	LINC00702	4.04609	-0.928699	58.0588	2.1329e-10	1.98629e-09	17	23	26	2	0	0	0	1	0	0	0	3	4	2	4
55244	SLC47A1	4.03117	0.206494	86.7546	8.85786e-14	1.63837e-12	74	61	70	6	0	1	1	4	0	0	7	8	31	31	19
862	RUNX1T1	4.02909	3.51176	235.267	8.31236e-24	1.48872e-21	270	273	308	20	29	16	12	25	13	4	7	27	239	226	209
100287846	RP11-1134I14.8	4.01662	-0.204168	69.0581	5.83596e-12	7.55127e-11	18	14	19	0	0	3	0	1	0	0	1	1	5	7	10
2922	GRP	4.01568	-1.30233	29.229	3.38825e-06	1.37382e-05	3	2	4	1	1	0	0	0	2	0	2	0	28	17	13
100128653	LOC100128653	4.00319	-1.27274	24.9491	5.34672e-06	2.0928e-05	2	3	1	0	0	0	0	0	0	0	0	0	2	3	1
4642	MYO1D	3.98863	7.88705	125.946	3.76555e-17	1.49147e-15	10237	9936	10049	174	731	732	677	148	861	656	827	172	7491	7187	6449
102724615	LOC102724615	3.98197	-0.297221	22.1823	2.20692e-05	7.67689e-05	3	3	2	0	0	0	0	0	0	0	0	0	2	2	0
92369	SPSB4	3.97949	0.504513	75.8597	1.09689e-12	1.63876e-11	5	11	13	0	2	2	6	0	0	2	1	2	38	50	31
117248	GALNT15	3.94894	3.62696	140.968	2.90766e-18	1.47757e-16	326	319	306	71	10	10	5	77	27	35	39	68	795	660	548
3757	KCNH2	3.92855	3.06242	21.4278	1.69661e-05	6.03594e-05	3	0	1	0	1	2	0	0	1	1	3	1	32	27	26
5067	CNTN3	3.91024	0.218752	12.7197	0.000666664	0.00168775	8	14	10	1	2	7	5	1	1	0	0	0	45	40	41
54437	SEMA5B	3.90793	-1.34868	25.731	4.02055e-06	1.61063e-05	2	2	2	1	0	0	0	1	0	0	0	1	7	13	10
2307	FOXS1	3.8902	-1.43927	29.6739	9.96085e-07	4.45177e-06	1	0	0	1	2	0	0	0	3	0	0	1	29	20	18
7049	TGFBR3	3.88854	5.73524	54.491	2.84378e-10	2.57325e-09	5390	5482	5273	552	38	47	42	529	66	93	81	522	710	592	567
50937	CDON	3.87803	5.5513	270.958	1.84329e-25	4.74923e-23	1385	1421	1381	103	222	208	200	130	247	107	151	106	2993	3056	2638
79836	LONRF3	3.87226	-1.37195	25.7934	3.1474e-06	1.2829e-05	13	6	8	0	0	0	2	0	0	1	0	0	2	7	3
79816	TLE6	3.86142	-1.09824	46.4761	2.97446e-09	2.1722e-08	13	7	9	0	3	0	0	0	0	1	0	0	7	2	9
8911	CACNA1I	3.85507	2.2735	24.6242	6.02441e-06	2.32583e-05	2	6	3	2	22	12	16	6	80	67	62	1	791	719	669
653720	GOLGA8M	3.85465	-0.0791064	20.713	2.2555e-05	7.82155e-05	5	4	6	1	0	0	0	0	0	0	0	0	3	1	1
2247	FGF2	3.84224	6.19777	222.479	3.63434e-23	5.93044e-21	1884	1845	1946	233	177	173	156	177	104	95	127	200	2216	2340	2022
79774	GRTP1	3.84099	-0.367358	46.3491	3.0914e-09	2.25312e-08	35	22	37	3	1	1	2	5	1	1	0	2	12	27	18
440738	MAP1LC3C	3.8381	-0.29394	20.382	3.00409e-05	0.000101537	11	2	3	0	1	0	0	0	0	0	0	0	2	0	2
54436	SH3TC1	3.82987	3.19527	109.054	8.62307e-16	2.48311e-14	433	397	385	23	10	8	13	16	24	17	20	17	61	56	69
9620	CELSR1	3.81147	2.47995	90.996	3.49089e-14	7.0616e-13	117	110	121	4	11	17	10	10	16	8	13	5	168	152	140
6509	SLC1A4	3.80814	6.24161	139.656	3.6091e-18	1.79065e-16	2807	2551	2563	246	177	215	162	187	80	54	48	231	1493	1441	1279
100820829	MYZAP	3.80677	-1.45565	14.7018	0.000303505	0.000830343	4	5	3	1	0	0	0	0	0	0	0	0	1	4	2
25924	MYRIP	3.78564	0.815229	22.8572	1.16323e-05	4.26121e-05	1	9	5	0	0	0	0	0	0	0	0	1	2	1	1
9244	CRLF1	3.78467	5.74896	62.9271	2.83694e-11	3.17314e-10	306	315	347	37	119	129	98	24	115	114	97	36	1826	1732	1599
84101	USP44	3.78444	-1.65494	47.5548	3.69102e-09	2.65067e-08	6	9	2	1	0	0	1	1	1	0	0	0	7	15	4
7066	THPO	3.78328	-1.09767	52.1241	5.59233e-10	4.7611e-09	11	6	6	1	0	0	1	1	0	1	0	1	8	9	11
11098	PRSS23	3.78134	7.57338	147.877	9.52344e-19	5.42098e-17	5810	5470	5371	198	296	244	326	222	385	413	357	207	2652	2422	2099
114800	CCDC85A	3.77796	1.09459	48.305	1.71541e-09	1.32313e-08	329	307	279	33	8	10	7	29	2	1	2	33	69	54	46
10875	FGL2	3.76518	-0.0362894	55.7152	2.01509e-10	1.89702e-09	18	11	21	2	1	3	1	4	1	0	3	3	22	34	43
4241	MFI2	3.76401	7.5483	312.062	3.67016e-27	1.58529e-24	1977	1990	1990	135	291	289	251	118	223	236	185	123	3276	3137	2888
348174	CLEC18A	3.76099	3.34992	26.6788	2.26071e-06	9.47149e-06	336	307	303	15	14	21	16	13	8	2	1	22	23	27	28
57007	ACKR3	3.75884	4.61053	81.0291	3.24706e-13	5.46236e-12	656	584	609	47	102	104	80	46	36	44	33	39	792	871	835
79817	MOB3B	3.74462	0.621381	52.3593	5.22567e-10	4.47488e-09	196	169	180	12	5	7	2	18	4	4	4	10	13	19	13
4081	MAB21L1	3.72943	0.513411	99.7935	5.46977e-15	1.33437e-13	35	25	34	4	2	4	0	5	1	1	1	3	24	27	31
26301	GBGT1	3.71969	1.15517	199.338	6.24359e-22	7.45475e-20	144	106	104	12	5	5	4	12	11	4	9	8	88	70	65
192683	SCAMP5	3.71345	2.10542	116.697	2.01746e-16	6.61349e-15	68	77	83	10	12	15	11	9	11	15	7	7	190	163	170
4645	MYO5B	3.71251	2.42124	77.3413	7.70346e-13	1.18464e-11	29	39	31	1	2	1	2	1	1	2	3	0	8	6	7
5140	PDE3B	3.70719	2.33526	101.145	4.15078e-15	1.0297e-13	459	484	468	15	31	29	27	26	23	21	32	21	173	181	156
685	BTC	3.66225	-1.07675	50.5777	8.76446e-10	7.16276e-09	12	13	8	2	0	0	1	2	0	0	0	1	13	6	4
844	CASQ1	3.65354	-0.997013	28.5365	1.14155e-06	5.05419e-06	17	26	15	1	1	2	2	1	0	0	0	1	4	6	6
1474	CST6	3.64587	0.10661	102.753	2.99761e-15	7.68288e-14	83	69	84	3	6	7	7	3	4	4	3	3	34	32	31
79054	TRPM8	3.6454	1.46128	54.5213	2.8195e-10	2.55285e-09	49	23	32	2	18	15	9	2	8	3	7	2	110	148	125
4688	NCF2	3.64119	0.469135	35.8896	8.72974e-08	4.8143e-07	6	6	6	1	0	2	0	1	0	0	1	0	9	10	9
30061	SLC40A1	3.64051	5.35103	114.15	3.25151e-16	1.01384e-14	662	549	505	80	18	18	13	80	20	21	11	75	287	257	283
54101	RIPK4	3.63984	2.26715	73.5708	1.90751e-12	2.69882e-11	49	49	61	29	11	9	6	19	19	18	29	24	372	333	265
3902	LAG3	3.63818	0.326742	78.2933	6.15041e-13	9.68112e-12	87	78	87	5	9	5	1	6	5	6	3	2	29	29	34
9051	PSTPIP1	3.6376	-0.158909	46.2979	3.13987e-09	2.28617e-08	37	38	28	1	4	3	5	0	0	0	0	0	6	4	5
816	CAMK2B	3.63674	-0.889662	20.1272	2.85405e-05	9.70244e-05	2	4	4	0	0	0	1	0	0	1	0	0	4	5	5
442319	ZNF727	3.63573	-1.33688	22.7732	9.99669e-06	3.70362e-05	1	3	4	0	2	1	0	2	0	2	0	1	19	25	13
3742	KCNA6	3.63377	4.85857	24.4285	5.27827e-06	2.06821e-05	8	4	3	1	3	0	1	0	1	0	0	2	15	25	13
33	ACADL	3.62807	2.26282	12.1698	0.000854864	0.0021093	13	14	11	0	0	0	1	0	1	0	2	0	0	0	3
12	SERPINA3	3.62616	9.11506	80.883	3.35866e-13	5.64362e-12	4229	3988	4157	733	1717	1739	1353	745	1711	1732	1292	760	22466	25822	22566
64901	RANBP17	3.62462	1.1126	36.0692	8.21889e-08	4.57727e-07	58	67	76	7	0	0	0	5	9	7	6	6	37	37	38
54863	TOR4A	3.6192	3.23128	148.104	9.18643e-19	5.29066e-17	216	226	227	20	18	10	15	19	4	5	8	26	107	88	102
347	APOD	3.61916	6.75553	109.667	7.65669e-16	2.22226e-14	668	633	618	34	51	57	44	29	57	70	57	30	454	522	425
348093	RBPMS2	3.60907	-0.0657438	95.315	1.38756e-14	3.07821e-13	36	24	31	2	2	4	4	2	1	1	3	2	21	28	26
203430	ZCCHC5	3.60138	1.99149	17.4676	9.59579e-05	0.000291105	0	3	4	0	0	0	0	0	0	0	0	0	2	0	0
10077	TSPAN32	3.60048	-0.263087	21.2895	1.79227e-05	6.34948e-05	31	28	19	0	0	2	0	4	0	0	0	3	1	0	2
80022	MYO15B	3.60036	1.29332	117.15	1.85464e-16	6.16228e-15	128	148	119	3	3	16	5	8	7	5	10	4	38	28	34
2702	GJA5	3.59246	3.03125	35.7281	9.2174e-08	5.05477e-07	155	140	139	1	0	1	1	3	19	22	25	3	68	40	54
10538	BATF	3.58935	-0.731191	44.3507	5.7052e-09	3.93919e-08	62	63	65	7	0	0	0	10	0	1	3	5	10	8	2
100129464	CXorf28	3.58631	-1.77531	27.741	1.52684e-06	6.60283e-06	5	8	5	0	0	0	0	1	0	0	1	0	1	3	2
3745	KCNB1	3.58484	0.212682	31.5296	3.91093e-07	1.90564e-06	10	4	4	1	0	1	0	0	0	0	0	0	2	2	2
23650	TRIM29	3.57282	2.26933	44.134	6.1013e-09	4.19297e-08	34	34	22	2	11	14	13	1	10	4	7	2	123	121	116
9144	SYNGR2	3.56797	3.69147	166.636	5.46528e-20	4.05938e-18	401	362	365	33	15	10	15	37	22	26	14	37	153	146	138
51200	CPA4	3.56692	4.39534	47.5246	3.72288e-09	2.67095e-08	37	38	38	3	2	2	4	5	4	4	0	4	34	35	29
5649	RELN	3.55884	0.237702	31.1072	4.53943e-07	2.17934e-06	14	12	16	2	2	4	2	0	9	7	6	0	68	64	52
11248	NXPH3	3.55831	1.90006	50.3483	9.37333e-10	7.60535e-09	42	31	51	10	11	7	10	7	6	6	6	6	121	112	117
101929398	LOC101929398	3.55425	0.998523	22.5513	1.09014e-05	4.01347e-05	9	7	11	0	0	0	0	1	1	4	2	1	13	14	17
56033	BARX1	3.55156	4.96864	68.0729	7.48725e-12	9.45466e-11	1318	1128	1252	14	114	97	117	11	221	213	132	10	1131	1115	1056
10610	ST6GALNAC2	3.54848	0.416282	24.8196	4.54758e-06	1.80697e-05	15	14	16	2	0	0	0	0	0	1	2	0	0	2	0
7464	CORO2A	3.53762	0.452809	92.5773	2.48295e-14	5.2467e-13	34	28	25	7	0	3	2	3	5	2	4	5	52	45	35
2006	ELN	3.52267	11.7006	38.8413	3.28451e-08	1.9769e-07	125197	115412	116772	5227	6175	6041	5487	5014	8983	8271	8294	5195	34286	29604	28159
51816	CECR1	3.51985	1.22552	33.1985	2.18494e-07	1.1161e-06	32	39	19	8	5	6	3	6	15	16	9	3	135	126	120
148113	CILP2	3.51548	8.27676	65.3798	1.4936e-11	1.77612e-10	84	67	72	7	36	38	26	8	35	57	59	7	522	504	536
23092	ARHGAP26	3.51484	2.11493	99.7434	5.52633e-15	1.34593e-13	163	155	137	11	9	7	5	14	3	6	4	15	33	38	27
2203	FBP1	3.51063	-0.877002	15.2769	0.000215928	0.000610183	1	3	2	0	0	0	0	1	0	0	0	0	1	6	2
2306	FOXD2	3.51031	0.676465	102.114	3.41019e-15	8.63483e-14	70	59	65	1	5	8	3	5	4	7	4	1	32	32	28
58472	SQRDL	3.50427	4.07667	149.756	7.07476e-19	4.18951e-17	615	644	596	81	21	24	23	77	25	34	26	100	346	329	298
2919	CXCL1	3.50239	0.319913	25.6877	3.27509e-06	1.33051e-05	2	3	4	3	0	0	2	0	0	0	1	1	13	19	12
5144	PDE4D	3.50128	3.85816	144.911	1.531e-18	8.26627e-17	277	293	272	64	13	21	15	45	64	28	30	39	425	436	397
9723	SEMA3E	3.49614	1.22101	53.5838	3.67932e-10	3.25757e-09	61	38	47	12	0	0	1	5	3	7	3	6	46	35	32
5054	SERPINE1	3.48441	10.0334	170.838	2.97368e-20	2.41952e-18	99117	96683	92983	9388	4197	4022	3860	8352	7609	5264	4799	8884	37346	37957	32068
136227	COL26A1	3.47867	0.149585	26.856	2.11672e-06	8.90721e-06	0	4	1	1	3	2	2	0	0	2	1	0	29	21	22
26508	HEYL	3.4766	2.34657	42.8706	9.04848e-09	6.02384e-08	51	46	48	8	11	15	7	18	8	11	18	4	218	152	132
1490	CTGF	3.4759	11.0394	89.313	5.03583e-14	9.79947e-13	19717	18530	18395	1802	1648	1563	1366	1765	1162	1453	1153	1852	13290	12406	12162
1117	CHI3L2	3.47074	6.90424	44.848	4.89318e-09	3.41871e-08	1531	1364	1336	1066	62	90	64	1010	241	270	221	946	5943	6699	5782
163933	FAM43B	3.47009	1.51825	101.758	3.66514e-15	9.21682e-14	54	58	79	4	7	6	7	6	16	10	10	7	111	89	99
25890	ABI3BP	3.46718	9.83069	140.166	3.31771e-18	1.65728e-16	26579	24570	24798	1887	1721	1761	1654	1768	2729	1680	2496	1822	15980	15640	14275
79695	GALNT12	3.45634	1.2116	76.0766	1.04134e-12	1.56334e-11	30	30	18	3	4	2	0	0	1	4	0	3	17	16	13
401109	LINC00885	3.4539	-1.52681	13.7777	0.000500348	0.0013054	2	1	2	0	0	0	0	0	0	0	0	0	1	1	1
6590	SLPI	3.448	2.04104	12.1184	0.000875056	0.00215297	3	7	8	1	1	0	0	3	1	0	1	0	14	11	10
84525	HOPX	3.44319	1.54023	62.786	6.43242e-11	6.70451e-10	122	115	130	2	11	8	7	7	14	4	4	5	35	29	24
10	NAT2	3.44156	-0.391606	52.3002	5.31527e-10	4.54137e-09	12	16	17	1	1	2	7	0	2	4	2	0	36	25	26
4900	NRGN	3.43634	0.170609	35.8656	8.80052e-08	4.84424e-07	10	9	7	4	3	0	2	3	0	2	5	4	35	47	38
374378	GALNT18	3.43405	4.93196	146.755	1.13883e-18	6.31301e-17	775	742	790	38	71	75	77	54	144	112	90	51	910	895	663
83716	CRISPLD2	3.43022	7.81707	44.7082	5.1085e-09	3.55899e-08	14053	14152	13947	1739	841	892	818	1665	2078	1764	2169	1529	15029	15752	14066
440132	LINC00545	3.42847	-1.01705	37.8519	4.54326e-08	2.63933e-07	7	5	0	1	0	2	0	3	1	2	4	0	25	24	25
84612	PARD6B	3.42437	-1.23682	31.8033	3.55224e-07	1.74417e-06	28	32	31	3	0	0	0	5	0	1	0	4	2	3	2
253264	ZNF503-AS1	3.42162	-0.860522	51.3955	6.90561e-10	5.75899e-09	28	23	27	3	1	3	2	3	1	1	0	0	10	12	4
3732	CD82	3.42144	5.02629	114.989	2.7761e-16	8.82463e-15	1998	1895	1910	255	64	67	45	262	125	141	132	264	1032	964	981
55118	CRTAC1	3.41093	4.0565	18.3812	5.82032e-05	0.000185176	17	18	20	2	8	7	9	0	7	7	8	3	92	92	81
10819	OR7E14P	3.40807	1.46012	141.081	2.85436e-18	1.45552e-16	53	53	60	10	11	5	6	12	11	23	12	10	177	151	126
440028	RP11-540A21.2	3.40111	-0.900965	28.7217	1.0672e-06	4.74506e-06	29	33	26	4	0	0	0	1	0	4	0	3	0	0	3
23336	SYNM	3.39969	4.58527	185.162	4.03848e-21	3.90192e-19	763	821	772	99	33	33	23	112	30	16	27	109	270	272	243
348013	TMEM255B	3.39857	1.38998	101.02	4.25797e-15	1.05451e-13	159	137	142	16	4	6	5	12	18	25	18	6	98	107	86
100506691	LOC100506691	3.39345	-1.11839	39.8246	2.38673e-08	1.47275e-07	11	20	8	0	1	3	4	1	3	1	0	0	15	13	23
6196	RPS6KA2	3.38695	6.4915	192.172	1.58393e-21	1.69243e-19	2444	2505	2430	323	117	94	95	248	145	86	154	227	876	794	694
9633	MTL5	3.38491	-1.18893	35.9973	8.41958e-08	4.66252e-07	11	13	8	1	2	0	1	0	1	0	0	2	9	9	3
10826	FAXDC2	3.37861	4.84119	82.9836	2.07232e-13	3.61022e-12	2085	2019	2001	258	48	58	44	321	64	76	44	246	511	432	426
10411	RAPGEF3	3.36751	1.73152	69.3907	5.36745e-12	6.98171e-11	209	195	221	35	3	4	5	19	1	5	5	34	27	39	32
3694	ITGB6	3.36658	1.19532	73.0053	2.19002e-12	3.07777e-11	51	46	53	6	1	10	5	7	8	3	7	4	68	58	48
128209	KLF17	3.36607	-0.335453	46.2201	5.41237e-09	3.75289e-08	4	8	2	3	1	2	0	2	1	2	3	0	24	24	26
10840	ALDH1L1	3.36555	1.18031	28.7273	1.91053e-06	8.10226e-06	12	12	12	1	2	1	0	1	0	0	0	3	7	8	7
23157	SEPT6	3.36525	4.27331	273.3	1.45633e-25	3.88867e-23	996	1017	1017	79	85	86	85	74	96	67	76	76	557	592	538
3899	AFF3	3.34644	2.97658	101.319	4.00618e-15	1.00059e-13	199	168	209	44	24	15	32	60	5	8	5	32	255	259	242
2978	GUCA1A	3.32156	0.534059	24.839	4.51419e-06	1.79614e-05	30	25	19	0	1	0	5	4	2	1	4	2	15	17	19
3856	KRT8	3.31068	2.01558	49.0303	1.38247e-09	1.08282e-08	227	190	196	37	9	5	4	37	5	6	3	28	62	84	60
5744	PTHLH	3.30365	1.25263	32.4681	2.81535e-07	1.40729e-06	11	15	12	1	11	11	19	1	45	61	43	2	294	412	346
54039	PCBP3	3.29924	-0.161636	43.2269	8.09285e-09	5.43768e-08	32	21	23	0	6	2	3	1	24	21	10	3	122	113	98
645431	FUT8-AS1	3.29355	0.444354	95.0056	1.48113e-14	3.27096e-13	72	66	44	16	14	5	8	18	5	4	3	18	116	127	91
54102	CLIC6	3.29343	-0.0392191	68.7167	6.36095e-12	8.18728e-11	42	56	39	4	5	6	5	2	6	9	7	7	61	65	46
4674	NAP1L2	3.2912	0.0236275	65.9312	1.29519e-11	1.56553e-10	35	38	34	4	2	3	6	3	3	4	2	3	34	25	23
26266	SLC13A4	3.28352	0.660112	49.5186	1.1965e-09	9.51367e-09	72	88	89	7	3	6	1	5	4	4	3	8	8	6	7
84708	LNX1	3.2814	2.88197	141.366	2.72412e-18	1.39883e-16	96	85	90	34	19	22	12	46	23	19	19	29	345	336	264
1953	MEGF6	3.27928	4.94515	123.643	5.67603e-17	2.17079e-15	716	734	746	110	88	95	78	92	110	96	105	93	1052	931	850
3717	JAK2	3.27232	6.31757	344.171	2.28981e-28	1.34513e-25	1823	1837	1753	368	212	215	201	325	188	175	241	331	2602	2527	2174
139065	SLITRK4	3.26977	-1.15017	29.2358	8.85939e-07	4.00212e-06	9	9	13	0	1	1	1	0	0	0	0	2	2	5	0
115123	MARCH3	3.26577	2.40367	145.795	1.32813e-18	7.33131e-17	205	188	205	23	6	11	13	20	24	13	17	15	82	96	89
2030	SLC29A1	3.25772	7.64171	235.314	8.26841e-24	1.48872e-21	2510	2372	2450	295	191	182	149	320	196	166	258	318	1657	1617	1496
21	ABCA3	3.25755	1.93329	55.701	2.0231e-10	1.90213e-09	112	106	103	10	8	6	5	17	2	3	4	14	35	41	26
100128054	PLCE1-AS1	3.2527	-0.794824	9.90965	0.00243822	0.00543778	0	0	0	0	0	0	2	0	1	0	0	0	10	6	7
8646	CHRD	3.25019	2.97192	80.46	3.70482e-13	6.16883e-12	89	73	71	8	26	24	19	8	18	12	9	4	187	166	146
4060	LUM	3.24824	11.0282	35.9627	8.51814e-08	4.71054e-07	8551	7403	7546	1174	4368	4212	3610	1087	2947	3754	3343	1131	40103	41794	36452
342667	STAC2	3.23922	2.84835	53.0182	4.32463e-10	3.77595e-09	30	37	51	15	11	11	11	7	18	14	20	9	147	176	182
3983	ABLIM1	3.23818	3.34825	72.5277	2.46207e-12	3.43055e-11	273	273	315	33	13	17	9	30	15	7	12	28	55	45	43
10512	SEMA3C	3.23674	7.61781	221.519	4.07074e-23	6.42827e-21	13221	11843	11322	1937	898	989	933	1796	831	823	971	1816	9405	8583	7923
91653	BOC	3.22993	4.78149	168.499	4.16726e-20	3.18752e-18	449	406	401	82	66	82	71	105	103	62	70	91	1008	915	798
80183	KIAA0226L	3.2283	1.74259	84.3315	1.52563e-13	2.71251e-12	193	194	168	46	5	4	11	37	27	13	31	37	219	212	170
489	ATP2A3	3.22564	1.46688	52.3772	5.19868e-10	4.45436e-09	35	17	23	9	28	17	17	4	19	7	8	11	169	195	198
9586	CREB5	3.2238	4.17377	96.3895	1.10723e-14	2.50551e-13	692	747	761	112	61	66	49	112	14	14	13	100	325	299	291
9423	NTN1	3.22165	-0.289339	50.1364	9.97473e-10	8.0577e-09	9	13	9	0	5	2	2	1	4	2	2	1	32	25	23
101928011	LOC101928011	3.21756	-1.48665	33.7599	6.28908e-07	2.92561e-06	7	10	13	3	0	0	0	1	0	0	0	2	2	6	3
5029	P2RY2	3.21616	0.830558	93.2384	2.15548e-14	4.64154e-13	35	41	25	6	2	3	1	1	7	1	3	1	15	21	15
7123	CLEC3B	3.21361	5.00524	75.4502	1.21022e-12	1.79166e-11	912	881	823	101	96	104	83	119	253	281	218	107	1690	1680	1507
57608	KIAA1462	3.20907	6.34677	300.86	1.02143e-26	3.94757e-24	1804	1791	1819	172	96	96	71	165	227	159	264	186	1119	966	810
22898	DENND3	3.20504	3.3644	116.384	2.13856e-16	6.94844e-15	313	277	307	74	11	10	8	63	10	5	11	53	154	157	141
5997	RGS2	3.19714	5.38256	194.299	1.19836e-21	1.31337e-19	645	614	619	85	49	55	47	83	77	77	55	103	558	556	506
85480	TSLP	3.18852	-0.0525527	19.5034	3.67446e-05	0.000121915	45	30	27	6	1	0	1	4	2	0	1	7	10	13	7
83394	PITPNM3	3.18816	4.02876	129.338	2.07611e-17	8.80179e-16	1412	1311	1367	216	76	79	79	153	156	110	161	191	1035	850	800
6674	SPAG1	3.18789	1.60399	126.007	3.72533e-17	1.48266e-15	88	59	72	8	4	9	4	8	7	7	4	14	60	42	48
84709	MGARP	3.18487	0.534109	64.2357	2.01157e-11	2.32981e-10	30	24	39	5	0	3	3	2	6	7	1	2	18	22	34
55001	TTC22	3.18292	-1.46544	13.3932	0.000533192	0.00138177	2	2	3	0	0	0	0	0	1	0	0	0	1	1	3
84695	LOXL3	3.18104	7.09994	78.1291	6.39321e-13	9.999e-12	1357	1332	1430	49	149	150	154	52	371	275	224	60	1472	1495	1380
340419	RSPO2	3.1805	4.69405	71.1537	3.45614e-12	4.64382e-11	1840	1690	1727	66	183	152	173	53	386	315	330	42	1461	1693	1409
140597	TCEAL2	3.17247	-0.305466	29.3989	8.35329e-07	3.78865e-06	17	22	21	0	1	3	2	2	1	0	0	4	6	12	3
100128511	NEBL-AS1	3.1699	-1.33595	16.7946	0.000126399	0.000374178	6	5	6	0	2	1	1	0	1	0	0	0	8	3	6
387590	TPTEP1	3.15649	-1.56646	12.1068	0.000879687	0.00216364	1	0	0	0	0	3	1	2	1	0	0	0	12	15	13
57194	ATP10A	3.15377	6.16308	112.806	4.19356e-16	1.28039e-14	2517	2359	2447	183	319	295	304	163	151	93	128	194	1230	1089	917
5097	PCDH1	3.1499	1.46201	14.7008	0.000277253	0.00076535	3	0	3	0	6	4	6	0	0	1	0	1	27	37	27
84215	ZNF541	3.14539	-0.81251	22.3881	1.16202e-05	4.25784e-05	5	3	10	1	0	0	0	0	1	0	1	1	3	3	4
2152	F3	3.13852	4.1686	29.4168	8.29959e-07	3.76778e-06	463	460	460	240	24	28	32	279	21	32	18	314	1112	1197	928
89832	CHRFAM7A	3.13422	-1.05553	12.1971	0.000844318	0.00208678	3	5	4	0	1	1	0	0	1	0	1	2	6	12	7
3691	ITGB4	3.13073	2.53164	60.6563	5.1954e-11	5.52096e-10	74	84	85	15	3	12	7	13	7	3	2	10	55	45	49
389558	FAM180A	3.1288	9.50693	69.9238	4.69566e-12	6.14621e-11	19504	18113	18792	1307	1567	1718	1460	1225	693	700	1071	1271	2777	2970	2569
9966	TNFSF15	3.12427	-0.0910249	7.10942	0.00983063	0.018954	0	0	0	0	0	0	1	0	0	0	0	0	2	4	5
314	AOC2	3.12019	6.2536	227.169	2.10005e-23	3.5862e-21	2033	1795	1811	215	317	344	290	182	304	237	253	196	2321	2286	2152
2	A2M	3.1201	8.31689	29.7175	7.44873e-07	3.4185e-06	11	16	24	23	21	25	31	14	7	8	7	16	246	227	213
161291	TMEM30B	3.11737	2.63406	186.563	3.34259e-21	3.29458e-19	176	177	170	23	4	17	11	34	9	14	13	22	86	96	86
5618	PRLR	3.1058	0.745891	47.9646	1.89915e-09	1.45039e-08	100	99	91	5	12	9	8	3	6	6	4	5	23	14	14
100861541	DOCK9-AS2	3.10047	-0.21643	46.7232	2.75981e-09	2.03203e-08	38	24	28	2	4	3	2	3	1	1	0	2	7	5	5
11341	SCRG1	3.08975	9.78595	86.0119	1.04544e-13	1.91437e-12	6041	5103	5404	777	574	563	476	732	837	1143	854	631	5993	6118	5313
400952	LINC01121	3.08823	-1.13599	25.5488	3.45081e-06	1.39688e-05	8	7	6	2	1	0	0	1	0	1	0	0	2	2	7
64399	HHIP	3.08485	3.45208	117.113	1.86733e-16	6.19043e-15	272	229	271	61	35	55	33	48	23	31	44	46	420	355	330
10461	MERTK	3.08426	-0.563754	48.0604	1.84547e-09	1.41528e-08	49	37	54	16	1	2	2	9	3	2	4	7	39	35	24
8418	CMAHP	3.07917	4.02341	157.75	2.05384e-19	1.37729e-17	62	61	58	18	6	3	1	18	8	5	12	30	117	108	90
9674	KIAA0040	3.07473	4.23656	99.024	6.40691e-15	1.53745e-13	523	491	479	50	44	41	42	39	116	91	109	42	559	506	425
286499	FAM133A	3.07465	0.667599	65.7356	1.36227e-11	1.6412e-10	20	10	7	2	0	0	2	4	1	4	2	0	15	17	13
151651	EFHB	3.07424	-1.05778	21.8348	1.44432e-05	5.20396e-05	17	22	16	0	1	1	1	1	0	3	1	3	2	6	3
84620	ST6GAL2	3.06828	5.08667	47.4655	2.20599e-09	1.65969e-08	452	480	443	66	252	246	222	66	91	109	140	77	1785	1615	1475
6480	ST6GAL1	3.06815	4.60637	80.4795	3.68803e-13	6.14783e-12	576	578	631	100	103	88	85	100	28	31	46	102	551	590	519
253582	TMEM244	3.06232	-1.89115	13.3154	0.000608226	0.00155446	16	16	16	1	0	1	0	1	2	0	2	1	1	0	1
153020	RASGEF1B	3.06084	0.581552	34.2846	1.50412e-07	7.92305e-07	32	26	35	4	2	7	7	2	4	6	3	2	33	33	35
84952	CGNL1	3.06043	4.71984	64.7735	1.74829e-11	2.04748e-10	922	846	793	35	97	97	100	25	47	31	54	31	154	119	127
364	AQP7	3.05988	-1.5555	11.6139	0.00129699	0.00306774	1	1	4	0	0	0	0	0	0	0	0	0	0	0	0
400617	KCNJ2-AS1	3.05965	-1.42916	22.8037	9.87842e-06	3.66442e-05	8	10	13	1	0	2	0	1	0	0	0	1	2	0	0
2034	EPAS1	3.05486	6.02676	151.783	5.14825e-19	3.2037e-17	1070	1139	1082	176	191	177	150	165	139	85	129	187	1339	1254	1090
146433	IL34	3.04157	-1.367	27.1364	1.90793e-06	8.09354e-06	11	6	4	2	0	0	0	1	0	0	0	2	1	6	3
122622	ADSSL1	3.03955	2.87701	142.697	2.19144e-18	1.15353e-16	318	433	401	39	40	39	42	44	47	36	30	33	180	260	220
23017	FAIM2	3.0344	1.40818	62.3231	3.3287e-11	3.66182e-10	186	165	155	50	4	2	3	30	7	2	5	36	75	53	53
81606	LBH	3.02859	6.39066	36.3268	7.53907e-08	4.2356e-07	1669	1556	1583	586	115	112	99	609	120	129	143	574	2248	2257	1954
167410	LIX1	3.02351	-0.805298	6.54464	0.0130513	0.0244104	4	0	6	0	0	0	0	0	0	1	0	0	0	1	0
358	AQP1	3.02313	2.93719	42.4207	1.04237e-08	6.83405e-08	47	41	51	12	14	10	8	16	7	8	12	15	140	121	84
26232	FBXO2	3.01828	2.68896	72.9195	2.23655e-12	3.13716e-11	51	36	61	25	4	3	5	18	11	11	3	19	126	105	82
102723947	LOC102723947	3.01823	-1.43289	23.8112	8.1386e-06	3.06707e-05	8	1	8	0	0	0	0	0	0	2	2	0	4	2	3
29841	GRHL1	3.01627	-0.669031	18.2835	6.06025e-05	0.000192143	3	1	1	0	0	0	0	0	0	2	1	0	8	2	5
2670	GFAP	3.01275	0.758983	41.2553	1.50805e-08	9.65441e-08	28	21	19	2	5	2	2	3	1	2	2	2	15	15	13
92421	CHMP4C	3.00787	-0.276795	20.0789	2.91023e-05	9.87742e-05	4	8	5	0	0	0	0	1	0	1	1	0	0	4	0
8532	CPZ	3.00606	3.27623	10.9302	0.00151076	0.00352846	2	4	4	4	25	22	25	9	44	52	44	6	360	368	308
654254	ZNF732	3.00219	-0.98503	25.331	3.74635e-06	1.50654e-05	3	2	3	1	3	2	1	1	1	1	3	0	22	21	14
9424	KCNK6	2.99742	3.82877	113.292	3.82419e-16	1.17987e-14	286	336	296	26	32	56	55	31	68	64	62	32	432	398	336
4603	MYBL1	2.99139	4.22254	157.719	2.0636e-19	1.37754e-17	224	189	198	5	27	31	20	5	31	17	45	9	141	111	108
192668	CYS1	2.98537	2.20642	57.3675	1.27286e-10	1.24125e-09	57	46	37	5	6	9	13	7	8	6	12	2	65	65	61
125	ADH1B	2.97985	-0.0279835	10.9205	0.00172234	0.00397022	125	95	108	17	0	0	0	19	2	6	3	18	6	2	0
114818	KLHL29	2.96969	4.84628	177.201	1.20736e-20	1.06815e-18	1410	1565	1489	114	171	167	147	93	118	98	161	98	537	501	485
4907	NT5E	2.9666	7.80166	169.782	3.46142e-20	2.76274e-18	3382	3366	3274	624	251	267	237	600	409	425	369	617	2587	2859	2327
101929494	LOC101929494	2.95534	-1.6159	24.4426	6.44125e-06	2.4744e-05	13	5	7	2	0	0	0	1	1	0	0	1	2	1	2
11213	IRAK3	2.94791	3.94313	264.197	3.67364e-25	8.99185e-23	1039	985	948	109	88	99	75	100	107	80	104	123	508	454	391
8701	DNAH11	2.93997	0.214042	10.3783	0.00195477	0.0044398	5	16	12	3	1	0	3	1	11	3	4	0	21	35	32
85004	RERG	2.93682	2.33105	62.644	3.05741e-11	3.38877e-10	109	90	67	29	12	16	8	19	11	9	9	36	123	143	127
63895	PIEZO2	2.93117	4.31975	43.4504	7.54695e-09	5.10288e-08	176	139	126	4	57	52	45	4	7	8	16	6	202	170	139
1903	S1PR3	2.93068	4.54903	93.6146	1.98929e-14	4.31531e-13	873	791	777	240	26	32	20	216	47	29	41	238	626	465	411
7140	TNNT3	2.93002	3.54886	36.8421	6.34774e-08	3.6077e-07	14	29	17	0	11	16	6	1	5	5	2	0	43	54	55
4969	OGN	2.92877	7.79565	74.8312	1.40492e-12	2.04688e-11	1745	1624	1492	140	428	442	399	120	267	286	290	137	2272	2324	2289
22943	DKK1	2.92709	4.61547	38.5175	3.65118e-08	2.17002e-07	186	199	176	24	2	3	8	16	12	20	8	22	7	11	4
388182	SPATA41	2.92461	-0.496432	42.7444	9.41413e-09	6.23617e-08	59	63	54	8	0	1	2	10	5	7	2	7	5	13	15
785	CACNB4	2.92423	0.346312	59.6688	6.78236e-11	7.04426e-10	32	33	34	7	4	6	5	4	0	1	4	7	26	24	30
653125	GOLGA8K	2.92163	-1.65392	7.49596	0.00887374	0.0172975	2	4	2	0	0	0	0	1	0	0	2	0	5	5	1
79847	TMEM180	2.91307	-0.194498	57.723	1.15401e-10	1.13439e-09	48	42	32	7	2	1	1	10	2	1	1	7	12	13	9
56833	SLAMF8	2.90976	-0.869332	16.8481	0.000110392	0.00033086	2	2	2	3	3	6	6	5	3	3	0	1	50	40	35
3635	INPP5D	2.90933	-0.199681	28.0195	1.37861e-06	6.0078e-06	40	53	56	2	3	7	4	5	3	1	2	5	5	8	3
10129	FRY	2.90811	5.19022	92.8631	2.3355e-14	4.9709e-13	375	359	407	59	27	25	22	48	29	11	33	41	93	96	88
27076	LYPD3	2.90543	-0.552813	51.544	6.61421e-10	5.54114e-09	33	27	26	3	1	4	4	5	5	6	2	5	29	25	25
1052	CEBPD	2.90474	5.08247	64.1717	2.04555e-11	2.36171e-10	1266	1298	1269	209	127	115	122	226	286	243	194	220	1465	1304	1242
84959	UBASH3B	2.90273	4.31519	129.811	1.91237e-17	8.16426e-16	843	849	839	181	53	69	65	177	65	54	50	216	591	588	444
401093	MBNL1-AS1	2.89839	4.10453	169.471	3.62032e-20	2.84321e-18	755	733	718	73	73	77	69	64	43	55	47	75	192	221	182
124935	SLC43A2	2.88704	2.34644	55.1622	2.35336e-10	2.15836e-09	475	463	490	86	26	28	20	84	28	26	42	87	210	146	163
50861	STMN3	2.88557	2.05638	39.6929	2.49062e-08	1.52979e-07	139	155	165	15	17	17	13	10	7	10	6	14	20	31	26
2044	EPHA5	2.88104	1.22386	9.73718	0.00264615	0.00583592	1	0	1	14	6	1	4	7	6	3	2	6	64	73	59
347365	ITIH6	2.87411	5.17256	7.64423	0.00731772	0.0145404	0	1	2	3	0	0	0	2	1	0	1	2	19	10	12
10507	SEMA4D	2.87335	0.444493	45.2087	4.37935e-09	3.08614e-08	15	10	18	1	3	4	2	1	0	1	2	1	8	11	11
3993	LLGL2	2.87223	-1.03102	20.034	2.96344e-05	0.000100395	10	10	6	0	0	0	0	0	2	1	2	2	1	4	6
222389	BEND7	2.86304	1.04983	75.7059	1.1381e-12	1.69687e-11	101	74	77	22	4	5	2	13	5	4	8	16	33	37	34
80790	CMIP	2.85185	5.60263	134.042	9.24621e-18	4.25674e-16	798	805	830	240	318	270	283	210	316	218	242	252	2452	2525	2338
8853	ASAP2	2.85164	6.11876	251.267	1.42979e-24	2.83756e-22	4997	5147	4874	768	300	302	258	755	305	272	363	779	1259	1290	1088
1803	DPP4	2.85157	4.49539	21.4043	1.71248e-05	6.08798e-05	2827	2782	2605	832	25	24	17	747	25	27	20	697	661	722	592
3382	ICA1	2.84843	0.0280323	74.5368	1.50859e-12	2.18492e-11	58	50	41	17	3	3	2	12	5	3	4	12	40	39	36
374907	B3GNT8	2.8482	-0.373271	44.2047	5.96892e-09	4.10968e-08	58	48	48	7	2	2	1	8	3	3	0	10	6	8	4
6563	SLC14A1	2.84731	5.87424	19.7389	3.33932e-05	0.000111762	1110	925	897	238	10	9	16	196	10	7	13	183	47	32	56
54897	CASZ1	2.84408	-1.02149	20.4775	2.47877e-05	8.52336e-05	2	4	2	0	0	1	1	0	0	1	0	0	2	5	3
8436	SDPR	2.83672	1.08006	15.1673	0.000226405	0.000636562	15	17	10	2	0	0	0	2	0	2	0	2	0	0	0
57571	CARNS1	2.83317	0.711386	36.0219	8.35044e-08	4.63121e-07	10	8	14	3	2	1	2	0	2	1	7	3	28	15	18
84628	NTNG2	2.83306	2.19694	62.511	3.167e-11	3.49966e-10	409	356	397	53	10	15	16	66	27	26	34	76	107	96	85
3775	KCNK1	2.83189	3.42395	83.4715	1.85425e-13	3.25347e-12	222	173	185	19	24	27	24	12	75	76	62	13	293	306	263
256472	TMEM151A	2.83023	-0.963106	30.8693	4.93836e-07	2.35012e-06	10	3	12	2	2	1	1	2	2	1	1	1	12	14	9
2828	GPR4	2.83004	-1.28578	26.7966	2.1639e-06	9.09793e-06	8	6	8	1	0	6	2	0	1	1	0	0	7	13	10
79762	C1orf115	2.82485	-0.550985	30.1636	6.34856e-07	2.94674e-06	8	9	7	0	2	0	1	2	0	1	2	0	5	6	5
553103	LOC553103	2.82143	-1.5549	20.7543	2.21851e-05	7.71147e-05	13	10	21	3	0	0	0	1	0	2	1	3	2	3	1
10267	RAMP1	2.81935	3.62627	40.6458	1.8324e-08	1.15546e-07	27	22	29	9	14	8	8	9	10	7	11	5	109	76	73
83937	RASSF4	2.81598	3.68746	67.0963	9.60213e-12	1.18901e-10	173	206	230	57	12	20	21	60	17	14	13	35	154	163	127
176	ACAN	2.81535	12.5399	21.8766	1.42072e-05	5.12773e-05	31185	31955	32006	258	8454	9108	7984	253	1409	962	1291	294	17122	16501	15108
158046	NXNL2	2.81478	-0.240281	37.3518	5.35942e-08	3.07575e-07	13	16	11	1	1	2	2	1	0	1	2	2	5	9	4
23224	SYNE2	2.8127	4.17795	74.9474	1.36607e-12	1.99821e-11	791	775	776	71	67	88	55	84	63	20	49	69	119	102	85
135250	RAET1E	2.81174	-1.33047	12.2817	0.00081252	0.00201633	1	1	2	0	1	0	0	0	0	0	0	0	1	1	3
6372	CXCL6	2.80947	0.160801	9.04632	0.0038366	0.00816821	0	0	3	0	0	0	0	1	1	0	0	1	6	4	4
130733	TMEM178A	2.80598	0.450398	54.739	2.65138e-10	2.40954e-09	19	17	17	4	0	4	3	1	5	4	1	2	20	19	15
1287	COL4A5	2.80481	1.42581	22.4277	1.14412e-05	4.19856e-05	31	32	25	35	13	7	14	25	28	18	21	24	226	212	184
81786	TRIM7	2.80101	1.55656	57.7399	1.14867e-10	1.1299e-09	252	229	207	39	12	20	18	31	16	7	11	38	50	60	55
641	BLM	2.79537	2.37733	62.5468	3.13706e-11	3.46919e-10	477	428	442	40	34	33	33	22	43	33	48	29	44	44	51
10846	PDE10A	2.78572	1.87189	54.7487	2.64412e-10	2.40443e-09	144	135	166	9	25	33	25	8	39	37	40	9	173	201	148
388574	FLJ43681	2.78003	-1.26977	14.2808	0.000333162	0.000904234	18	14	19	1	0	2	3	1	2	1	1	1	4	3	1
8743	TNFSF10	2.77762	0.747147	35.6575	9.43911e-08	5.16479e-07	17	8	10	10	10	15	9	7	13	8	5	5	107	101	78
7046	TGFBR1	2.77107	7.71873	104.444	2.13575e-15	5.68218e-14	5085	4897	4818	670	662	728	685	565	851	787	879	643	4258	4607	3683
3306	HSPA2	2.7694	2.63789	78.2378	6.23139e-13	9.79809e-12	287	290	260	14	22	25	24	14	36	43	42	10	73	67	75
2331	FMOD	2.76637	11.8918	73.9349	1.74575e-12	2.49398e-11	1468	1296	1372	483	1086	1091	1027	429	1045	800	904	476	8148	8333	7964
1469	CST1	2.76479	-0.35951	7.69672	0.00726328	0.01444	84	93	86	21	0	0	0	24	0	0	0	15	0	0	0
11060	WWP2	2.76394	8.76385	167.144	5.07467e-20	3.82187e-18	6162	6177	6456	608	1347	1340	1181	657	788	604	693	644	4742	5264	4814
51616	TAF9B	2.76287	4.39625	48.458	1.6389e-09	1.26879e-08	1845	1835	1590	471	28	49	21	384	28	47	47	429	315	284	300
113791	PIK3IP1	2.7624	3.60717	57.1013	1.37009e-10	1.32288e-09	1113	1104	1151	245	40	36	37	241	45	30	35	226	206	183	170
340542	BEX5	2.75758	-1.15676	24.4616	5.21196e-06	2.0466e-05	15	25	28	1	2	3	2	5	1	1	1	2	5	5	5
3484	IGFBP1	2.75667	1.00018	16.635	0.000134992	0.000396894	8	3	4	1	0	0	0	1	0	1	2	2	8	4	6
1608	DGKG	2.75566	1.22188	55.311	2.25692e-10	2.0846e-09	136	140	137	13	12	10	8	24	14	11	16	24	55	54	45
196968	DNM1P46	2.75446	0.376305	55.9498	1.88714e-10	1.78343e-09	73	69	74	10	6	7	9	8	3	4	6	6	18	18	12
256691	MAMDC2	2.75321	6.6956	32.3695	2.91383e-07	1.45405e-06	3838	3432	3686	552	267	313	274	562	159	175	145	542	687	677	607
25849	PARM1	2.75106	1.73384	22.1437	1.27895e-05	4.65033e-05	83	95	77	5	13	11	17	2	13	5	11	8	56	27	37
56901	NDUFA4L2	2.74687	8.62135	85.7166	1.1169e-13	2.03762e-12	4632	5139	5278	434	1746	1482	1509	506	2197	2126	1115	417	9915	11414	10515
6474	SHOX2	2.73384	2.51002	126.983	3.13516e-17	1.26788e-15	260	242	236	66	50	40	44	54	36	31	22	51	280	282	262
344558	SH3RF3	2.73258	4.28145	212.641	1.18283e-22	1.6865e-20	371	434	408	103	29	30	36	101	83	57	121	117	517	480	427
113263	GLCCI1	2.73029	3.67263	124.027	5.29843e-17	2.03166e-15	798	795	874	118	63	62	57	100	69	73	71	115	212	211	209
5136	PDE1A	2.71848	2.88504	51.6711	6.37506e-10	5.36528e-09	141	150	159	36	18	16	11	28	32	46	53	30	237	192	178
3078	CFHR1	2.70558	-1.57422	18.862	4.77508e-05	0.000154771	4	3	4	4	1	0	0	1	0	0	0	0	2	5	9
137872	ADHFE1	2.69689	1.12359	38.9453	3.17502e-08	1.91728e-07	76	89	76	15	3	4	1	19	2	2	3	15	10	7	10
11185	INMT	2.69666	-0.370907	9.93224	0.00241229	0.00538647	0	2	3	0	0	0	0	0	0	3	0	0	4	4	3
2321	FLT1	2.69558	1.76342	15.0647	0.000236689	0.000663488	10	16	11	1	7	2	7	0	2	3	4	1	20	30	22
9034	CCRL2	2.68475	-1.0336	32.3549	2.92872e-07	1.46098e-06	17	16	20	10	0	0	1	3	0	1	1	2	8	10	4
26032	SUSD5	2.67952	7.09158	134.251	8.92364e-18	4.13415e-16	5310	4664	4903	637	418	417	433	513	593	526	559	580	1630	1511	1379
55273	TMEM100	2.67584	3.95372	97.3454	9.06964e-15	2.09429e-13	502	529	533	113	44	44	34	128	55	67	54	130	328	363	317
4319	MMP10	2.67211	6.71803	12.2495	0.0008245	0.00204261	34	32	24	13	375	394	397	13	1020	1153	868	14	5484	5236	4665
59277	NTN4	2.67153	6.09211	98.5517	7.06264e-15	1.67835e-13	2457	2175	2160	367	147	182	149	361	258	289	334	358	1130	973	854
54873	PALMD	2.67048	1.69936	67.1976	9.35669e-12	1.1596e-10	109	81	70	19	21	20	15	21	14	16	15	19	112	130	107
23127	COLGALT2	2.66862	6.31582	120.439	1.01289e-16	3.62811e-15	814	827	773	125	236	234	222	122	131	78	114	123	968	1053	930
55130	ARMC4	2.66631	-1.1371	16.3064	0.000154649	0.000449383	11	7	13	0	0	1	0	2	3	0	2	0	2	2	2
10446	LRRN2	2.66204	0.599115	10.8412	0.0016637	0.00384713	1	0	0	0	1	1	1	0	1	0	0	0	5	9	4
388815	LINC00478	2.65406	1.19736	50.5571	8.81739e-10	7.20201e-09	229	237	215	44	12	17	14	43	6	13	10	34	47	31	23
151176	FAM132B	2.65299	3.05176	131.576	1.40949e-17	6.3109e-16	387	327	381	128	37	44	36	121	58	39	53	145	500	402	394
144100	PLEKHA7	2.65233	4.18547	187.413	2.98181e-21	2.97897e-19	838	735	675	178	86	82	66	171	119	98	126	169	692	637	551
929	CD14	2.65202	0.306718	40.6112	1.85286e-08	1.16686e-07	46	47	39	4	0	1	2	7	10	4	2	9	12	12	6
102723375	LOC102723375	2.65047	1.80097	107.861	1.0879e-15	3.0784e-14	199	196	206	23	30	21	22	35	37	9	36	36	147	128	100
58189	WFDC1	2.64961	1.08759	9.68421	0.00271366	0.00597224	3	2	3	2	0	0	1	2	0	1	1	2	12	10	7
64093	SMOC1	2.64791	7.36268	49.316	1.27032e-09	1.00571e-08	5094	4783	4903	2371	541	622	471	2295	1126	1145	1332	2219	9808	9182	8491
23348	DOCK9	2.64717	4.69839	244.602	2.94408e-24	5.54318e-22	1458	1517	1450	209	165	191	173	179	160	112	192	182	642	578	594
10046	MAMLD1	2.64253	3.97669	134.193	9.01329e-18	4.16255e-16	354	381	406	89	49	70	44	90	33	32	57	79	326	314	264
114784	CSMD2	2.64227	4.67274	142.419	2.29317e-18	1.19849e-16	1136	1246	1267	258	124	117	114	244	152	77	156	252	793	648	607
57221	KIAA1244	2.64037	2.32415	33.5188	1.95621e-07	1.00804e-06	37	40	40	4	19	10	17	5	41	13	13	5	118	126	110
93517	SDR42E1	2.64008	1.05093	51.5999	6.50787e-10	5.45517e-09	56	55	47	17	9	4	10	12	3	1	1	14	45	35	33
286151	FBXO43	2.63974	-0.556497	11.5192	0.00115082	0.0027535	3	4	7	0	0	1	1	0	0	2	0	0	3	3	0
285043	LOC285043	2.63845	-1.52353	17.6133	8.00624e-05	0.000246809	4	2	2	3	0	0	0	3	0	2	0	1	8	12	8
7145	TNS1	2.63302	8.69012	200.449	5.41618e-22	6.66424e-20	21525	22429	21891	3285	2895	3043	2687	3211	4353	2049	3771	3282	15840	14910	13539
5121	PCP4	2.63296	-0.302734	13.0134	0.000665759	0.00168575	151	114	128	33	2	1	0	26	3	2	4	32	4	4	5
5602	MAPK10	2.62905	2.72395	182.836	5.54171e-21	5.21703e-19	123	134	144	30	15	29	16	18	14	15	19	20	89	91	91
203328	SUSD3	2.62834	-0.345378	33.82	1.76366e-07	9.15879e-07	21	27	21	2	3	0	0	3	3	4	2	4	6	5	7
100996662	LOC100996662	2.62742	-1.3166	13.3028	0.000513438	0.00133552	3	4	5	1	0	2	0	0	2	0	0	0	4	4	3
221692	PHACTR1	2.62496	0.143998	34.9543	1.19733e-07	6.42219e-07	60	71	64	2	19	25	17	2	1	5	5	1	55	31	33
9026	HIP1R	2.62447	3.42985	56.8271	1.47819e-10	1.41609e-09	1352	1189	1226	315	31	42	43	264	59	42	55	269	187	170	164
4803	NGF	2.61958	3.48142	26.0156	2.89564e-06	1.18653e-05	34	38	33	2	40	31	25	1	136	86	56	0	423	420	389
57698	KIAA1598	2.61788	3.51228	148.548	8.56173e-19	4.96986e-17	219	241	210	43	23	26	15	46	12	12	18	53	101	90	84
26119	LDLRAP1	2.61711	5.47491	110.461	6.56896e-16	1.92944e-14	952	829	782	270	94	90	61	245	78	85	87	242	752	624	590
1028	CDKN1C	2.617	5.86098	31.4666	3.99873e-07	1.94455e-06	196	199	195	33	15	18	21	37	10	9	10	27	39	45	38
730755	KRTAP2-3	2.61637	0.192826	10.9424	0.00150219	0.00350957	1	2	4	0	0	0	1	0	0	0	0	0	0	0	1
5046	PCSK6	2.61023	1.8203	22.8474	9.71171e-06	3.60896e-05	1	1	4	1	2	6	2	1	1	1	0	1	18	21	12
158471	PRUNE2	2.60998	6.54739	74.8662	1.39309e-12	2.03167e-11	5477	5363	5235	1435	584	607	519	1297	211	167	241	1297	2412	2641	2255
56899	ANKS1B	2.60561	-0.44844	22.7506	1.00852e-05	3.73264e-05	20	32	30	2	6	8	2	2	4	4	2	1	17	10	15
283875	LINC00514	2.60218	-1.82215	7.85424	0.00783601	0.0154615	0	0	0	0	0	0	0	0	1	1	0	0	2	6	3
148979	GLIS1	2.59945	2.66368	111.338	5.55e-16	1.65329e-14	159	160	166	81	37	41	30	70	28	32	42	90	385	330	335
2643	GCH1	2.59809	2.00228	62.8447	2.89937e-11	3.22822e-10	28	12	23	8	6	6	6	5	4	4	5	5	39	38	38
27254	CSDC2	2.59584	3.40133	61.6267	4.00632e-11	4.33634e-10	206	172	166	73	8	8	15	91	9	21	12	90	208	189	186
101929110	CASC18	2.58611	-1.97755	11.6222	0.00538662	0.0110594	2	0	0	0	0	0	0	0	0	0	0	0	1	0	1
100131187	TSTD1	2.58281	-0.860003	9.61295	0.00280732	0.00615165	21	29	23	0	0	0	0	0	8	3	9	1	7	2	5
8642	DCHS1	2.57962	5.17674	49.1769	1.32369e-09	1.04402e-08	993	1034	1019	73	411	362	350	88	167	48	115	84	1134	1130	1071
1116	CHI3L1	2.57594	7.0212	12.6907	0.000675422	0.00170815	1066	984	1053	4731	190	210	166	4352	945	816	792	4326	15865	15748	13942
2166	FAAH	2.57288	2.16729	117.968	1.59395e-16	5.36897e-15	80	80	67	12	5	8	7	19	10	15	13	17	72	55	37
100505875	LINC01088	2.57274	0.727386	24.7259	4.71244e-06	1.86743e-05	23	18	16	1	1	2	2	3	1	2	3	2	4	2	6
3708	ITPR1	2.57032	5.59917	41.2283	1.52108e-08	9.71665e-08	629	879	804	493	691	632	577	606	634	291	249	429	4220	4706	4067
64759	TNS3	2.56512	7.47085	119.292	1.24915e-16	4.3369e-15	4927	4863	4830	1030	814	799	697	984	704	582	691	970	4166	3884	3509
10991	SLC38A3	2.55921	4.53781	38.3705	3.83126e-08	2.25786e-07	42	42	43	14	41	45	40	18	52	46	86	9	343	360	348
143689	PIWIL4	2.5561	3.34009	353.908	1.03027e-28	7.56527e-26	588	559	579	113	72	54	45	101	58	78	62	98	280	267	229
9473	THEMIS2	2.55433	2.12592	137.107	5.51504e-18	2.66427e-16	262	286	296	72	29	32	23	67	44	43	32	67	226	199	181
339366	ADAMTSL5	2.54998	0.539983	18.6906	5.12356e-05	0.000164974	15	20	9	2	6	0	6	0	6	5	10	2	33	38	19
644660	RAD21-AS1	2.54824	-1.20946	27.8567	1.46335e-06	6.34693e-06	18	14	20	2	0	0	1	3	1	4	3	2	6	3	3
2901	GRIK5	2.54824	-1.22801	24.9708	4.29383e-06	1.71589e-05	16	12	21	3	3	2	2	2	0	1	0	2	2	6	3
102723716	LOC102723716	2.54665	-1.53257	21.7231	1.50946e-05	5.41263e-05	6	2	3	2	0	1	0	2	1	0	1	1	5	6	9
57863	CADM3	2.54615	0.841483	12.859	0.000626196	0.00159658	19	16	15	25	9	20	15	20	4	4	3	13	103	112	99
101928465	LOC101928465	2.54022	-0.574668	23.198	8.47478e-06	3.18069e-05	16	16	17	3	1	2	1	1	1	0	1	3	3	1	0
23066	CAND2	2.53967	2.3034	90.6002	3.80365e-14	7.6626e-13	183	150	165	32	9	7	7	36	13	6	17	44	58	32	37
25859	PART1	2.53649	2.75362	26.3654	2.54067e-06	1.05134e-05	509	443	397	217	18	22	11	181	11	11	7	181	300	273	251
57828	CATSPERG	2.53615	-1.57261	25.5951	3.39124e-06	1.37435e-05	13	18	13	0	3	1	2	2	1	3	0	1	2	4	3
102723663	LOC102723663	2.53587	-0.895238	24.4409	5.25329e-06	2.05953e-05	15	5	12	3	0	0	1	2	2	3	0	0	4	4	4
2696	GIPR	2.52895	-0.212928	11.294	0.00127657	0.00302285	0	2	1	1	0	0	2	0	0	0	0	0	4	3	4
23704	KCNE4	2.52894	5.12084	38.3017	3.91869e-08	2.30568e-07	217	216	231	385	225	238	280	406	911	449	407	332	4110	3696	3079
4857	NOVA1	2.52819	-0.344938	19.1141	4.30665e-05	0.000140863	28	31	31	0	4	5	3	3	5	1	5	3	8	7	8
7448	VTN	2.52281	-0.564792	15.3559	0.000208686	0.000591767	1	5	2	2	1	6	4	1	9	11	7	6	50	57	40
84465	MEGF11	2.52238	-1.27031	9.98069	0.00235761	0.00527882	2	5	0	1	0	0	0	2	1	1	0	0	10	2	2
51083	GAL	2.51646	-0.320825	16.0606	0.000164227	0.000474584	0	0	1	0	7	4	10	0	3	8	7	0	50	42	38
5590	PRKCZ	2.51455	2.53452	70.1092	4.48283e-12	5.89918e-11	59	48	46	10	6	12	11	12	10	14	8	14	55	62	65
10103	TSPAN1	2.50765	0.15787	46.7096	2.77119e-09	2.03896e-08	22	18	21	11	1	1	2	4	7	4	3	11	29	30	28
56548	CHST7	2.50061	1.8183	39.0611	3.05746e-08	1.85086e-07	410	457	460	111	16	20	17	93	22	26	17	86	54	44	38
5739	PTGIR	2.49677	0.36397	49.071	1.36588e-09	1.07273e-08	29	32	29	3	4	4	1	5	2	3	6	5	16	8	8
392617	ELFN1	2.49639	-0.635718	18.3207	5.96768e-05	0.000189536	9	8	10	6	2	3	1	1	6	0	7	1	24	23	18
26084	ARHGEF26	2.49444	2.26939	119.141	1.28428e-16	4.44833e-15	82	123	103	24	21	19	17	18	7	5	8	19	74	49	54
928	CD9	2.49262	6.54824	92.9035	2.31539e-14	4.94535e-13	6414	6178	5737	1042	398	384	366	1063	483	642	442	958	954	980	779
93986	FOXP2	2.48829	1.92386	51.7211	6.28326e-10	5.29713e-09	251	248	285	64	10	9	12	64	24	26	30	49	75	89	60
2875	GPT	2.48699	-1.11235	15.5857	0.000189013	0.000539104	4	6	5	0	0	0	1	0	0	2	0	1	1	1	1
102724554	LOC102724554	2.48547	3.75522	31.7445	3.62629e-07	1.77756e-06	488	603	608	121	46	47	35	127	15	15	16	124	89	87	64
100132111	LOC100132111	2.48492	-0.850459	25.552	3.44668e-06	1.39559e-05	10	14	14	0	1	3	2	1	3	0	0	2	3	3	3
3491	CYR61	2.48429	8.54247	141.966	2.46906e-18	1.27678e-16	6566	6301	6097	1138	765	798	695	1111	871	1113	930	1144	3699	3687	3438
202151	RANBP3L	2.48288	4.00246	26.9102	2.07456e-06	8.74233e-06	4	8	8	2	1	2	3	8	2	3	2	5	25	26	24
3672	ITGA1	2.4817	5.96943	88.1541	6.49627e-14	1.23741e-12	2146	2079	2047	169	432	512	497	171	591	474	472	155	2159	2036	1815
102724783	LOC102724783	2.47934	0.262852	30.7322	5.18465e-07	2.44986e-06	13	12	14	0	3	3	5	1	3	2	2	1	12	10	12
5806	PTX3	2.47813	5.96063	34.5735	1.36288e-07	7.22314e-07	1328	1292	1267	189	91	90	78	147	131	160	146	186	201	201	171
8209	C21orf33	2.47507	0.278249	10.1614	0.00216481	0.00487688	33	38	43	0	0	2	1	0	26	17	18	0	54	32	28
1601	DAB2	2.47433	6.9707	151.123	5.70729e-19	3.47468e-17	2196	2068	2162	1158	341	386	329	1122	428	338	446	1129	3959	3698	3480
6913	TBX15	2.47369	5.61758	135.1	7.72868e-18	3.62136e-16	3142	2972	2944	595	264	250	257	601	412	235	274	601	1113	990	982
4293	MAP3K9	2.47099	-0.111634	16.1983	0.000145414	0.0004249	3	7	5	6	1	0	1	4	0	0	0	1	10	11	9
8705	B3GALT4	2.46908	1.75258	38.1119	4.17069e-08	2.44581e-07	196	211	192	61	2	11	6	54	5	5	3	44	18	22	23
23108	RAP1GAP2	2.4678	3.94773	95.9904	1.20382e-14	2.7074e-13	550	585	646	109	39	62	43	82	92	83	83	86	209	194	205
10742	RAI2	2.46356	-0.519612	54.4073	2.91191e-10	2.62358e-09	58	59	39	3	5	4	12	3	7	5	9	8	16	20	14
51257	MARCH2	2.46246	3.08203	160.998	1.25834e-19	8.63551e-18	416	387	371	107	40	24	33	99	42	36	32	90	210	164	153
7079	TIMP4	2.45579	6.09385	42.8904	8.99259e-09	5.98935e-08	353	260	331	127	64	63	62	137	124	153	113	126	781	711	619
541471	MIR4435-1HG	2.45537	3.05066	120.814	9.45962e-17	3.43022e-15	253	233	226	43	25	25	25	43	50	78	35	40	198	199	132
11247	NXPH4	2.45464	4.2835	54.051	3.22139e-10	2.87945e-09	398	407	442	40	113	97	95	50	315	312	198	45	1072	947	902
91624	NEXN	2.4534	5.45224	74.1187	1.66949e-12	2.40374e-11	2757	2633	2352	569	217	186	194	506	156	210	204	524	703	598	515
23550	PSD4	2.44788	3.55525	141.654	2.59853e-18	1.33902e-16	658	720	642	76	172	164	131	77	68	58	87	77	439	400	323
140885	SIRPA	2.44767	7.29998	180.917	7.20996e-21	6.65946e-19	8277	8110	8037	2293	1249	1179	1125	2080	2057	1675	2017	2190	9226	9228	8406
54532	USP53	2.44745	4.47601	129.883	1.8886e-17	8.10992e-16	1246	1175	1196	189	85	94	109	171	126	119	148	163	225	234	211
120892	LRRK2	2.44686	2.98021	46.9463	2.57978e-09	1.91057e-08	321	284	290	45	29	27	29	43	29	27	14	50	62	50	40
50507	NOX4	2.4443	3.50015	40.42	1.97011e-08	1.23435e-07	83	76	70	65	54	41	33	58	32	40	35	59	365	334	333
101929613	LOC101929613	2.43917	-1.70481	8.72849	0.00446372	0.00934353	0	0	2	0	1	0	0	0	0	0	1	0	5	2	1
85442	KNDC1	2.43531	-1.2656	12.2766	0.000814392	0.00201961	13	18	11	0	0	0	2	0	5	3	3	0	5	1	2
1846	DUSP4	2.43434	3.89435	22.3569	1.17632e-05	4.30273e-05	278	286	286	33	37	51	42	41	126	146	213	33	521	494	477
8786	RGS11	2.43349	-0.438609	30.3945	5.84642e-07	2.73615e-06	18	31	28	2	3	2	2	1	8	8	4	1	15	6	13
54507	ADAMTSL4	2.43272	4.05447	47.0602	2.49253e-09	1.85626e-08	730	766	835	123	48	51	61	124	109	87	113	122	212	209	162
100288122	LDLRAD4-AS1	2.43242	-2.1106	6.96909	0.011837	0.0224018	4	2	0	0	1	0	0	0	0	0	0	0	1	0	0
101929122	RP11-13P5.2	2.42591	-0.74636	8.34996	0.00516576	0.0106506	2	0	0	0	0	0	0	1	1	2	0	1	5	7	5
11138	TBC1D8	2.42477	2.43788	45.3032	4.25419e-09	3.00949e-08	249	236	199	35	23	27	34	36	10	9	14	34	29	34	38
100287616	LOXL1-AS1	2.42246	3.87648	337.012	4.16923e-28	2.26775e-25	424	435	450	129	126	116	86	109	82	110	130	122	720	649	529
8693	GALNT4	2.42195	-0.170241	34.2244	1.53538e-07	8.0617e-07	61	43	51	5	10	2	8	9	6	3	6	4	10	16	9
6288	SAA1	2.41663	0.74839	10.225	0.00220859	0.00496941	0	2	1	1	1	0	0	0	0	1	0	1	5	4	4
4593	MUSK	2.41568	-0.930449	12.8296	0.000634507	0.00161553	1	7	4	1	1	0	1	1	0	0	1	0	4	4	0
26153	KIF26A	2.41481	0.468413	15.8605	0.00016799	0.000484125	2	2	6	0	0	1	4	0	1	0	0	0	5	3	5
64410	KLHL25	2.40784	3.19695	104.567	2.08406e-15	5.56483e-14	506	498	501	79	52	66	51	103	51	58	86	77	217	199	175
57134	MAN1C1	2.40759	1.67731	33.5179	1.95683e-07	1.00804e-06	44	40	38	38	3	2	5	41	6	10	7	32	106	92	99
80303	EFHD1	2.40441	4.26523	24.2966	5.55128e-06	2.16364e-05	30	17	22	4	4	1	8	8	4	0	2	11	26	22	21
2114	ETS2	2.40369	5.0417	231.2	1.31979e-23	2.33523e-21	1105	1056	1132	375	203	204	187	347	253	249	294	335	1469	1510	1313
6376	CX3CL1	2.40126	0.615584	9.13723	0.00352548	0.00755622	3	1	1	0	0	2	1	0	0	0	0	0	3	1	4
6405	SEMA3F	2.40018	4.22708	30.2066	6.25192e-07	2.91109e-06	108	122	122	67	117	110	109	63	80	62	85	77	715	635	605
23225	NUP210	2.39726	-1.36993	13.3041	0.000537407	0.00139171	6	7	8	0	1	0	2	1	2	0	0	1	3	2	1
101928673	LOC101928673	2.39037	-0.817875	24.7181	4.72659e-06	1.87253e-05	17	14	25	8	1	0	1	2	1	1	2	3	2	4	4
1366	CLDN7	2.39032	1.17755	31.7959	3.56147e-07	1.74812e-06	128	127	114	28	16	6	8	19	19	20	8	27	34	54	43
25789	TMEM59L	2.38839	1.62273	28.5859	1.12122e-06	4.97021e-06	22	26	12	4	17	10	8	13	21	16	15	5	106	82	84
121227	LRIG3	2.38422	5.76045	135.123	7.69864e-18	3.62136e-16	1494	1500	1418	328	358	364	325	296	214	221	287	345	1517	1434	1320
316	AOX1	2.37992	5.02183	44.8772	4.84937e-09	3.38971e-08	908	944	818	183	45	47	38	150	117	103	109	148	179	160	139
1033	CDKN3	2.37541	2.98235	53.1578	4.15516e-10	3.6323e-09	106	122	103	33	11	7	15	23	7	14	14	13	45	49	26
10112	KIF20A	2.37366	4.42584	22.606	1.06705e-05	3.93637e-05	293	355	253	62	16	16	20	51	46	21	43	45	59	55	55
10468	FST	2.36976	5.62542	72.0132	2.79433e-12	3.83529e-11	627	551	618	117	92	116	82	108	74	99	67	121	348	329	345
651746	ANKRD33B	2.36879	3.46998	35.9731	8.48832e-08	4.69881e-07	101	96	96	27	5	10	7	29	6	5	9	42	53	50	45
8490	RGS5	2.36607	2.21715	108.383	9.82529e-16	2.79099e-14	118	121	116	42	25	23	17	44	24	29	40	38	161	174	160
2996	GYPE	2.36572	0.0372274	51.1387	7.44102e-10	6.16697e-09	51	47	52	8	8	1	6	7	9	6	8	11	22	25	15
1012	CDH13	2.36291	5.61663	64.8806	1.70026e-11	1.99441e-10	3001	2958	2946	387	832	859	846	386	456	345	433	351	2443	2462	2131
170691	ADAMTS17	2.36249	2.91458	42.0469	1.17294e-08	7.63891e-08	311	281	291	109	38	30	26	94	56	41	55	91	279	249	231
2752	GLUL	2.35939	7.57965	76.6976	8.97773e-13	1.36346e-11	17523	18097	17386	3591	1227	1292	1109	3066	1763	1922	2091	3202	3884	3451	2969
29911	HOOK2	2.3587	4.72642	174.901	1.66773e-20	1.4323e-18	1069	996	1052	319	157	159	128	258	193	177	148	310	881	936	746
3280	HES1	2.3562	2.59542	23.6777	7.04043e-06	2.68941e-05	33	36	39	40	46	57	29	38	24	54	73	27	321	353	321
414236	C10orf55	2.35544	-0.487997	15.9682	0.000160422	0.000464685	4	0	2	2	3	3	1	4	1	2	2	1	20	14	18
2199	FBLN2	2.35189	6.55792	47.7564	2.02144e-09	1.5342e-08	2825	2794	2832	386	1335	1254	1050	370	595	405	550	358	4121	3817	3480
643201	RP11-844P9.2	2.34979	0.456976	9.21737	0.00339223	0.00729262	5	5	3	0	0	0	0	2	0	0	0	1	0	0	0
79883	PODNL1	2.34418	4.99888	40.0179	2.24239e-08	1.39246e-07	962	863	990	78	221	183	184	80	230	224	186	96	748	662	593
10974	ADIRF	2.33994	5.63382	57.3084	1.2938e-10	1.25916e-09	3752	3577	3592	916	231	189	169	717	395	552	391	776	1088	938	830
57575	PCDH10	2.33932	3.23441	10.7512	0.00164194	0.00380099	105	111	85	6	10	13	10	4	140	90	123	3	330	291	279
101928383	LOC101928383	2.3317	1.91863	7.67269	0.00721485	0.0143574	8	9	9	0	5	5	3	4	7	10	6	1	22	14	59
64097	EPB41L4A	2.32932	0.548925	24.0313	6.14502e-06	2.36803e-05	24	22	27	3	10	8	6	3	2	5	3	7	26	21	27
115948	CCDC151	2.32854	-1.1088	26.1836	2.71923e-06	1.12019e-05	7	10	11	5	1	0	0	1	2	5	0	3	8	6	12
9229	DLGAP1	2.3283	-0.546	21.1567	2.22437e-05	7.72637e-05	12	10	8	0	2	2	1	1	1	3	2	0	7	4	1
3235	HOXD9	2.32823	1.76575	55.4389	2.17737e-10	2.01746e-09	136	111	123	31	23	21	20	31	7	6	5	24	53	55	51
10848	PPP1R13L	2.3278	4.28826	151.662	5.24576e-19	3.2506e-17	370	374	377	65	88	72	77	98	166	110	110	69	497	459	510
7100	TLR5	2.32591	2.2659	19.0235	4.46939e-05	0.000145796	6	1	4	2	1	1	2	1	1	0	0	2	8	4	10
51294	PCDH12	2.32417	-1.58041	9.75552	0.00262319	0.00579405	7	0	6	0	1	0	1	1	0	1	0	0	2	0	1
6584	SLC22A5	2.32033	2.61542	45.6786	3.79223e-09	2.71143e-08	359	327	373	103	10	16	10	80	26	27	36	93	72	57	62
10699	CORIN	2.31954	2.92334	17.8365	7.29484e-05	0.000226975	17	14	9	3	3	4	2	1	3	0	3	0	2	13	7
388524	RPSAP58	2.3188	1.17068	13.505	0.000469241	0.00123323	10	12	14	25	14	10	9	27	8	15	10	17	130	109	94
23492	CBX7	2.31859	3.00618	61.0495	4.67492e-11	5.01503e-10	361	352	324	98	20	16	20	99	31	34	32	84	111	114	81
56938	ARNTL2	2.31322	5.21423	121.617	8.17576e-17	3.00925e-15	1695	1496	1435	323	142	158	147	333	139	126	129	328	413	392	332
1946	EFNA5	2.31316	3.02584	81.3127	3.04109e-13	5.15126e-12	227	222	243	24	63	65	59	17	22	23	29	32	118	144	115
6252	RTN1	2.31297	0.700601	12.0376	0.000907829	0.00222317	40	26	35	2	3	5	1	4	4	3	9	1	3	2	3
23089	PEG10	2.31039	3.44202	26.6266	2.30501e-06	9.61686e-06	407	482	425	111	13	10	7	92	50	35	57	108	59	81	59
118611	C10orf90	2.30666	0.613514	50.7419	8.35367e-10	6.87294e-09	38	29	51	24	16	11	5	14	22	16	27	23	96	112	116
27129	HSPB7	2.3056	5.86175	25.6952	3.26586e-06	1.32713e-05	4555	4850	4568	812	435	415	435	834	382	341	357	859	552	614	568
252995	FNDC5	2.30539	-0.803657	17.7879	7.44417e-05	0.000230936	2	3	1	3	0	0	1	3	1	1	1	2	13	12	6
1282	COL4A1	2.29987	7.91334	16.03	0.000156243	0.000453566	2280	2241	2247	730	3108	3177	2917	716	956	639	757	741	11621	11124	10087
4884	NPTX1	2.29635	3.15479	6.03363	0.0165846	0.0302111	55	59	62	4	16	11	7	7	3	0	3	3	1	2	1
2053	EPHX2	2.29454	1.83184	110.559	6.44616e-16	1.90097e-14	125	113	115	32	22	22	25	21	21	26	21	31	96	109	103
6583	SLC22A4	2.292	2.58468	167.817	4.60061e-20	3.50075e-18	363	378	392	111	63	68	56	88	65	53	43	96	268	275	241
4288	MKI67	2.29182	6.06851	36.0368	8.30883e-08	4.61511e-07	492	594	523	80	103	122	84	91	104	48	148	88	396	361	296
79901	CYBRD1	2.29069	8.9481	128.696	2.32183e-17	9.71463e-16	27810	26782	26169	5667	2813	2913	2619	5064	3455	3244	3647	5134	9270	9292	7796
2487	FRZB	2.28723	3.13817	23.5659	7.35062e-06	2.79377e-05	62	54	59	23	32	36	28	17	21	38	26	24	173	190	158
50619	DEF6	2.28684	-1.06957	19.4863	3.70019e-05	0.000122611	9	9	17	4	1	1	0	3	0	1	1	2	5	2	1
1303	COL12A1	2.28631	11.9321	33.6178	1.89065e-07	9.78023e-07	32409	34352	32933	1673	14300	15727	13780	1630	11266	6065	10765	1738	49688	45889	41107
4277	MICB	2.28539	1.99001	27.5488	1.63864e-06	7.04067e-06	98	63	100	47	10	20	9	52	29	37	22	57	171	187	160
57552	NCEH1	2.28328	4.35154	146.753	1.13914e-18	6.31301e-17	414	403	350	95	56	62	51	76	33	39	60	97	193	176	184
377007	KLHL30	2.28211	-0.499745	6.12317	0.015832	0.0290165	1	0	1	0	0	0	0	0	0	0	0	1	1	3	0
221883	HOXA11-AS	2.27921	1.40614	106.475	1.42808e-15	3.92014e-14	94	93	97	19	17	6	15	20	25	19	24	20	75	73	64
85477	SCIN	2.2768	7.0837	33.5211	1.95464e-07	1.00793e-06	55	41	48	32	10	8	7	29	5	3	0	26	74	57	65
89797	NAV2	2.27531	6.32427	139.748	3.55483e-18	1.7697e-16	4274	4698	4559	916	419	411	361	981	885	553	891	973	2116	1947	1713
7280	TUBB2A	2.27461	6.50149	64.224	2.01778e-11	2.33515e-10	624	585	649	281	317	358	311	249	188	206	201	302	1789	1633	1451
130589	GALM	2.2708	4.00648	73.1317	2.12336e-12	2.98694e-11	1582	1532	1504	335	117	118	109	352	143	136	139	342	271	339	266
3209	HOXA13	2.27041	1.13615	11.2213	0.00132011	0.00311791	68	73	67	2	2	1	0	2	34	26	17	4	26	24	24
26013	L3MBTL1	2.26908	0.441109	52.5399	4.96094e-10	4.2631e-09	65	53	66	7	4	11	3	14	10	5	9	22	29	19	26
101928820	LOC101928820	2.26849	-1.45766	5.65792	0.0201803	0.0359932	1	1	1	1	0	0	0	0	0	0	0	0	3	0	0
26191	PTPN22	2.26496	2.3881	15.1297	0.00023012	0.000646183	385	401	366	140	8	3	3	142	5	13	5	102	40	27	27
101927260	LOC101927260	2.26242	0.560972	39.9995	2.2557e-08	1.39955e-07	19	27	10	5	3	2	2	4	6	2	0	13	22	16	15
25840	METTL7A	2.26237	5.03882	58.6021	9.06717e-11	9.19616e-10	2137	2176	2034	656	103	124	110	502	149	189	192	550	534	394	397
10370	CITED2	2.26207	6.18055	60.8326	4.95505e-11	5.28083e-10	1893	1998	1891	402	156	139	175	412	142	158	151	448	334	324	267
828	CAPS	2.26102	4.3441	23.2737	8.2297e-06	3.09822e-05	1309	1242	1313	358	44	37	31	339	68	73	58	353	84	86	74
393	ARHGAP4	2.25902	0.481985	35.1423	1.12339e-07	6.06105e-07	103	93	86	19	6	5	7	19	7	9	11	20	17	18	5
401024	FSIP2	2.25813	-0.468518	19.0767	4.37307e-05	0.000142781	17	18	18	2	2	1	0	0	6	3	10	1	11	10	5
6444	SGCD	2.25631	7.01465	201.202	4.92077e-22	6.22986e-20	3674	3547	3493	1466	599	640	577	1284	580	450	621	1268	3845	3391	3011
4088	SMAD3	2.25214	6.03681	83.5334	1.82833e-13	3.21183e-12	1681	1749	1705	464	124	137	86	484	175	161	204	501	668	524	505
2185	PTK2B	2.25162	3.65497	92.2016	2.69144e-14	5.62255e-13	453	452	426	72	64	35	23	66	92	61	80	74	140	138	127
1031	CDKN2C	2.24718	4.98859	295.899	1.62341e-26	6.11317e-24	1045	915	845	247	118	107	114	237	208	214	158	200	602	670	588
8707	B3GALT2	2.24587	0.104614	12.4619	0.000748876	0.00187359	19	18	15	5	1	1	0	5	0	1	0	3	0	0	0
117144	CATSPER1	2.24525	-1.46592	15.9017	0.000165054	0.000476694	12	12	12	1	2	1	0	4	1	0	1	1	1	0	0
79961	DENND2D	2.24433	1.06097	85.3431	1.21453e-13	2.19122e-12	47	60	52	29	4	11	2	20	12	10	11	17	58	62	45
285116	AHCTF1P1	2.24375	-1.08155	25.4847	3.53526e-06	1.42752e-05	21	13	13	6	1	4	1	2	0	3	1	5	11	3	9
10642	IGF2BP1	2.24178	1.87772	17.6227	7.97482e-05	0.000245943	77	88	65	39	3	7	6	38	30	20	33	50	140	122	117
64332	NFKBIZ	2.24146	4.23478	89.1151	5.25895e-14	1.0189e-12	1523	1659	1655	311	184	244	189	298	200	188	234	336	589	574	546
1647	GADD45A	2.24051	4.52402	94.6847	1.58508e-14	3.48479e-13	1502	1416	1366	426	98	123	101	390	123	174	124	443	513	554	441
255231	MCOLN2	2.23764	2.82697	107.47	1.17427e-15	3.27237e-14	117	95	96	23	18	7	12	12	26	20	24	19	53	57	59
6804	STX1A	2.23627	3.34115	43.0618	8.52207e-09	5.70183e-08	359	394	418	150	56	67	55	141	55	51	68	133	362	335	296
66004	LYNX1	2.23445	4.6509	52.3509	5.23821e-10	4.48301e-09	985	899	868	318	49	57	50	292	136	137	153	278	549	422	440
284297	SSC5D	2.234	7.01475	100.42	4.81171e-15	1.18565e-13	4988	4639	4884	904	735	785	691	1035	1686	1097	1632	989	4571	4193	4232
388341	FAM211A	2.22926	-0.243593	24.4634	5.20841e-06	2.0463e-05	25	23	27	1	5	6	4	3	6	8	2	0	5	9	19
80830	APOL6	2.22601	3.75348	41.4096	1.43572e-08	9.22755e-08	433	362	403	95	27	32	25	85	151	110	93	78	281	300	231
1805	DPT	2.22126	10.6372	74.029	1.70625e-12	2.44468e-11	16410	13806	14328	1907	2951	2911	2471	1945	2594	3117	2702	1885	7800	7873	7293
58473	PLEKHB1	2.2184	0.603077	39.8107	2.39746e-08	1.47875e-07	47	49	45	9	13	8	9	9	2	6	4	4	19	21	13
116071	BATF2	2.21781	-0.543328	17.2045	0.000106836	0.000321581	15	12	12	0	0	0	2	2	3	6	2	1	2	8	2
57569	ARHGAP20	2.21618	2.12975	13.808	0.000410279	0.00109274	33	35	29	12	0	1	3	9	1	0	0	9	5	2	2
3601	IL15RA	2.21371	-0.544043	38.5302	3.63601e-08	2.16188e-07	11	11	9	4	3	4	1	7	7	8	5	2	25	21	35
26018	LRIG1	2.21346	5.50601	80.0426	4.08242e-13	6.69882e-12	1445	1406	1319	616	191	209	197	640	409	218	221	587	1671	1581	1403
84624	FNDC1	2.21095	6.8577	16.0661	0.000153851	0.000447416	67	72	55	79	128	167	127	91	149	121	161	94	985	838	866
400451	FAM174B	2.21012	0.42163	63.4252	2.48791e-11	2.82143e-10	26	27	21	12	5	10	5	11	6	7	7	10	53	40	33
112609	MRAP2	2.20993	3.52149	50.2249	9.71882e-10	7.86394e-09	55	61	53	5	4	10	13	12	21	21	12	16	58	45	54
1464	CSPG4	2.20905	9.84751	90.5554	3.84081e-14	7.7163e-13	16676	16311	17084	4034	2396	2646	2023	3862	1479	1197	1775	4411	7204	5854	5524
9145	SYNGR1	2.20777	1.38347	47.1139	2.45248e-09	1.82828e-08	58	55	70	34	20	7	15	25	7	4	3	26	77	64	59
259173	ALS2CL	2.20675	2.05533	57.9011	1.09883e-10	1.08669e-09	23	22	21	3	6	6	6	6	6	3	5	4	24	21	19
23166	STAB1	2.19652	0.828134	64.0535	2.1098e-11	2.42635e-10	85	100	95	26	15	19	19	18	10	18	15	12	60	54	45
3148	HMGB2	2.19138	5.63774	83.4228	1.87494e-13	3.28193e-12	1815	1801	1659	377	158	151	142	345	195	211	199	305	299	320	269
373861	HILS1	2.19114	1.0222	15.2107	0.00022219	0.000626311	6	4	5	0	2	1	0	0	2	2	0	2	4	4	5
5603	MAPK13	2.18841	2.45379	78.7967	5.46335e-13	8.74017e-12	218	222	248	36	43	50	42	56	63	40	44	54	156	197	165
360	AQP3	2.18787	2.43584	18.1311	6.45483e-05	0.000202945	11	3	8	3	10	9	6	7	3	4	9	3	46	36	40
5362	PLXNA2	2.18539	5.6819	71.1209	3.48436e-12	4.67318e-11	1633	1741	1720	534	179	195	146	507	217	157	391	560	1105	880	831
55228	PNMAL1	2.18538	4.52156	19.9741	3.03602e-05	0.000102522	1228	1167	1201	244	48	57	38	269	271	281	226	221	402	397	373
168667	BMPER	2.18259	4.4544	56.4062	1.66161e-10	1.58149e-09	618	673	656	214	69	75	70	202	144	111	63	159	329	429	353
84722	PSRC1	2.17316	2.81517	63.0743	2.72883e-11	3.06155e-10	203	241	215	34	35	35	25	36	26	26	34	32	54	58	59
4862	NPAS2	2.17155	4.17639	95.3672	1.37236e-14	3.04909e-13	218	243	264	40	83	71	71	58	139	70	85	44	389	363	327
23584	VSIG2	2.16648	-1.23402	13.5194	0.00046626	0.00122583	9	6	4	0	0	1	0	1	1	7	1	1	6	5	6
339829	CCDC39	2.16584	-1.27021	7.19711	0.00915218	0.0177696	9	6	9	0	1	1	3	2	0	2	0	0	3	1	1
51302	CYP39A1	2.16493	-0.677446	17.7616	7.52614e-05	0.000233331	10	8	17	1	2	5	2	0	0	6	1	1	9	5	5
2057	EPOR	2.16363	1.47659	91.8234	2.91962e-14	6.02213e-13	105	93	81	27	19	16	8	39	33	26	16	25	95	111	78
4646	MYO6	2.1635	5.23962	89.6649	4.6629e-14	9.14277e-13	2497	2518	2314	584	262	279	263	570	162	163	224	539	533	451	407
646576	HHIP-AS1	2.1618	1.6994	90.361	4.00657e-14	8.00551e-13	115	111	123	43	27	10	19	37	16	21	16	42	91	87	93
219738	C10orf35	2.16137	-1.17423	13.3436	0.000504181	0.0013147	5	10	6	0	1	2	0	2	2	3	1	1	5	6	4
3622	ING2	2.15899	3.68392	252.298	1.28038e-24	2.57584e-22	593	593	625	114	66	88	89	134	108	106	71	157	274	288	247
57685	CACHD1	2.15846	4.49848	146.937	1.10623e-18	6.20081e-17	803	788	750	141	183	181	179	115	151	101	154	142	514	497	444
5167	ENPP1	2.15791	7.79667	77.9626	6.64958e-13	1.03779e-11	3477	3092	3197	1705	627	706	718	1442	1282	1035	1478	1506	6709	5676	4772
56241	SUSD2	2.1578	2.75288	49.1247	1.34431e-09	1.05745e-08	262	281	260	38	109	101	83	38	64	63	62	34	290	292	261
339524	LINC01140	2.15632	2.15158	135.071	7.76746e-18	3.62136e-16	193	183	170	41	44	48	50	42	17	28	27	56	150	147	126
221756	MGC39372	2.15142	-1.53503	8.86472	0.00402095	0.00852363	19	23	14	7	0	0	0	9	0	0	0	4	2	1	0
4915	NTRK2	2.15113	5.26993	22.0658	1.31871e-05	4.7878e-05	99	121	98	6	52	47	49	7	33	23	22	2	94	131	125
7163	TPD52	2.14976	2.88227	24.3239	5.4935e-06	2.14511e-05	45	35	42	1	21	18	17	0	12	12	1	0	31	43	36
4772	NFATC1	2.14388	4.80364	200.735	5.22221e-22	6.49944e-20	780	765	806	163	169	156	166	166	247	160	159	196	655	688	609
182	JAG1	2.14247	6.5674	52.2229	5.43508e-10	4.63797e-09	952	780	861	515	622	641	594	422	558	641	1014	541	4366	3718	3283
3131	HLF	2.14092	0.398406	13.7884	0.000413859	0.00110048	35	35	43	8	2	5	1	7	1	3	2	11	1	1	2
22837	COBLL1	2.13992	4.85361	97.8773	8.12071e-15	1.90208e-13	531	527	496	41	132	125	107	46	131	96	128	57	341	307	256
11343	MGLL	2.13933	5.82348	80.2829	3.86039e-13	6.38443e-12	410	369	399	44	107	92	85	47	159	103	155	53	446	334	364
26960	NBEA	2.13891	2.22891	43.1874	8.1934e-09	5.49695e-08	267	271	259	74	21	19	11	77	30	19	38	80	80	83	52
55824	PAG1	2.13737	2.10954	65.5455	1.43091e-11	1.70988e-10	92	88	86	7	31	18	28	7	25	17	19	6	68	55	59
978	CDA	2.13599	2.18826	29.3416	8.52759e-07	3.86055e-06	134	147	102	17	11	19	9	11	26	44	27	15	42	48	41
80835	TAS1R1	2.13509	-0.355495	29.6083	7.74661e-07	3.54193e-06	27	25	33	6	4	5	4	9	3	4	0	11	13	15	14
224	ALDH3A2	2.12834	5.61772	58.1356	1.03028e-10	1.0307e-09	3767	3523	3581	955	325	362	305	853	252	252	278	856	547	524	449
57121	LPAR5	2.12778	-1.13101	10.926	0.00160054	0.00371688	6	2	4	1	0	4	1	3	1	1	2	4	14	14	6
8814	CDKL1	2.12748	2.94807	118.278	1.50533e-16	5.11743e-15	298	259	257	53	84	92	60	47	116	75	99	47	347	372	269
140685	ZBTB46	2.12561	-0.220237	29.1553	9.12072e-07	4.10754e-06	8	14	7	3	5	1	1	0	2	7	3	1	17	9	9
81563	C1orf21	2.12515	6.04692	91.8795	2.88453e-14	5.96026e-13	2289	2314	2329	606	209	258	216	654	326	331	270	604	882	871	743
4053	LTBP2	2.12474	10.4544	61.7791	3.84683e-11	4.18478e-10	55022	51710	51939	11944	12980	13524	12014	11309	14013	9105	13367	11512	49953	43828	42414
10566	AKAP3	2.12446	0.140608	39.582	2.58162e-08	1.58237e-07	22	21	16	3	2	6	5	11	4	5	7	10	20	37	23
403150	FLJ31356	2.12071	-1.64963	12.8284	0.000682736	0.00172398	5	4	6	1	2	0	0	2	2	1	0	2	5	5	4
256158	HMCN2	2.11635	-0.923435	5.58344	0.0209866	0.0372503	1	6	3	1	0	1	0	1	1	1	1	1	5	3	3
100129434	AC007743.1	2.11137	-1.5591	10.2143	0.00211153	0.00476562	37	25	19	7	0	1	0	10	0	0	0	14	3	1	4
100507257	MEG9	2.11109	0.796732	76.9736	8.40657e-13	1.28336e-11	62	87	75	17	10	7	7	16	13	16	15	21	44	33	30
8794	TNFRSF10C	2.10817	-0.772032	36.6592	6.7468e-08	3.81972e-07	12	14	11	7	2	2	1	5	2	3	2	8	12	21	13
54682	MANSC1	2.1077	2.98098	46.9292	2.59311e-09	1.91851e-08	386	369	301	116	24	25	20	106	47	39	38	89	129	93	77
90271	LINC00263	2.10762	2.14116	60.5347	5.36818e-11	5.684e-10	199	187	205	32	30	28	22	45	27	27	17	40	56	56	44
441376	AARD	2.1029	-1.5219	8.56298	0.00483202	0.0100358	1	2	0	1	2	0	0	2	0	1	0	1	5	8	4
79674	VEPH1	2.10206	3.85024	44.1377	6.09424e-09	4.19007e-08	634	525	584	321	108	129	105	283	258	243	300	336	1264	1120	974
8045	RASSF7	2.09834	2.7102	89.8428	4.4853e-14	8.85365e-13	32	33	43	16	6	4	2	14	4	5	2	8	24	21	10
84439	HHIPL1	2.09655	6.34133	118.083	1.56058e-16	5.28079e-15	2160	2017	2071	573	440	386	326	503	463	410	505	532	1622	1508	1449
134	ADORA1	2.09633	1.61683	19.6691	3.43528e-05	0.000114733	26	22	23	30	18	21	12	36	19	23	19	38	129	165	140
7089	TLE2	2.09508	0.804808	25.7217	3.23346e-06	1.31505e-05	27	19	31	13	13	6	11	8	7	4	4	16	49	41	40
23428	SLC7A8	2.09077	5.79012	40.5169	1.90972e-08	1.20009e-07	3358	3363	3229	1350	142	129	138	1212	204	151	290	1278	936	852	762
5583	PRKCH	2.08717	1.38816	104.429	2.1425e-15	5.68983e-14	46	47	48	19	13	9	8	17	14	17	15	21	53	62	76
5307	PITX1	2.08594	5.04654	162.733	9.71358e-20	6.76083e-18	1198	1194	1291	231	215	215	192	210	158	201	251	253	498	500	520
440253	WHAMMP2	2.08309	1.27409	38.6607	3.48407e-08	2.08081e-07	25	33	22	3	2	8	4	5	8	8	5	3	23	13	10
1848	DUSP6	2.07964	3.96603	17.8658	7.20668e-05	0.000224422	67	69	69	53	6	6	3	47	17	11	11	63	103	120	92
10349	ABCA10	2.07838	-0.928325	32.7923	2.51514e-07	1.26845e-06	20	21	29	5	2	2	4	6	2	5	2	5	5	11	5
158866	ZDHHC15	2.07753	0.659142	48.3375	1.69888e-09	1.31177e-08	68	56	55	17	9	10	11	11	4	5	14	19	31	23	31
9064	MAP3K6	2.07631	5.29022	92.0653	2.77148e-14	5.76514e-13	1794	1686	1709	403	215	201	198	381	281	244	298	430	714	563	586
2150	F2RL1	2.07619	2.75483	13.1036	0.00056119	0.00144652	17	12	21	202	20	33	39	177	42	46	48	185	539	590	514
80318	GKAP1	2.07499	-0.272494	45.4143	4.11175e-09	2.91815e-08	30	26	27	6	8	2	2	11	2	5	1	4	8	7	13
1368	CPM	2.06735	2.96615	28.2922	1.24785e-06	5.48517e-06	464	402	365	80	32	45	30	67	50	36	64	82	44	32	37
8910	SGCE	2.06547	4.94186	81.1328	3.17014e-13	5.35135e-12	934	848	886	272	93	110	88	256	249	260	212	261	648	698	566
57529	RGAG1	2.06403	0.680597	16.3478	0.000136453	0.000400709	12	16	13	1	3	3	2	5	3	4	4	5	16	11	11
259266	ASPM	2.06364	5.17579	33.1032	2.25816e-07	1.1507e-06	302	344	327	96	51	52	33	76	52	20	60	70	138	115	111
137075	CLDN23	2.06345	0.66275	45.2067	4.38204e-09	3.08655e-08	59	50	51	11	7	7	10	16	11	15	6	20	35	42	30
3207	HOXA11	2.06201	4.14143	80.5763	3.60617e-13	6.02505e-12	837	773	716	158	117	121	105	126	205	250	228	122	493	495	451
5641	LGMN	2.05846	6.36773	62.8078	2.92776e-11	3.25736e-10	2732	2499	2437	664	754	816	757	605	983	1052	984	581	3739	3471	3249
3976	LIF	2.05689	3.59008	19.4278	3.78932e-05	0.000125253	32	35	36	80	13	10	14	77	38	30	28	77	270	223	222
255031	LINC00957	2.05655	-1.12046	19.7168	3.36935e-05	0.000112665	15	9	14	2	0	2	3	3	1	3	0	5	4	4	6
128239	IQGAP3	2.05347	3.98369	19.2069	4.14643e-05	0.000135986	98	144	147	22	8	16	9	20	30	8	29	23	26	24	9
23516	SLC39A14	2.05323	8.57659	179.217	9.11874e-21	8.31788e-19	9358	8951	9087	3259	2861	3094	2682	2840	3714	2854	3592	3071	14864	14196	12332
11067	C10orf10	2.04987	4.48128	66.6521	1.07593e-11	1.31676e-10	443	427	427	216	198	176	153	255	299	177	116	231	1108	1033	901
90167	FRMD7	2.04727	0.310281	19.4699	3.72487e-05	0.000123373	29	23	23	10	1	1	5	9	3	3	3	8	8	14	14
100287216	SH3RF3-AS1	2.04694	0.491814	21.3426	1.75489e-05	6.23121e-05	14	14	8	1	2	3	2	9	4	0	2	3	16	8	8
51422	PRKAG2	2.04687	3.46037	79.8239	4.29588e-13	7.02554e-12	317	275	269	70	36	25	29	49	26	49	38	68	79	63	39
22891	ZNF365	2.04587	3.78402	50.5974	8.71414e-10	7.13204e-09	1615	1351	1397	371	174	171	142	320	151	170	192	369	391	353	307
9022	CLIC3	2.04324	3.42169	16.0101	0.000157576	0.000457074	57	31	51	7	8	9	15	5	10	18	10	4	32	29	26
7832	BTG2	2.04248	5.76818	103.759	2.44944e-15	6.42365e-14	1009	1040	1129	239	370	363	318	215	202	209	190	251	898	1031	886
25791	NGEF	2.04154	6.49046	26.7585	2.19476e-06	9.22504e-06	1773	1727	1675	314	483	481	412	227	56	68	71	299	418	493	445
51655	RASD1	2.0414	3.5653	31.3481	4.16926e-07	2.02145e-06	114	122	127	144	116	95	92	128	167	206	200	161	916	902	803
102724230	LOC102724230	2.03779	0.228591	11.629	0.00109423	0.00263353	2	3	6	1	0	0	1	2	0	0	2	1	5	2	2
113026	PLCD3	2.03634	5.13666	89.0319	5.35568e-14	1.03491e-12	1273	1279	1317	262	174	175	151	298	183	135	175	285	370	314	291
197257	LDHD	2.03562	1.00978	43.2265	8.09395e-09	5.43768e-08	57	63	69	14	11	13	7	10	8	4	5	11	10	12	12
58480	RHOU	2.03345	4.2222	25.5459	3.45458e-06	1.39775e-05	1077	1063	1006	223	83	84	85	233	145	132	90	208	117	103	83
204010	RPSAP52	2.03117	1.55412	18.1785	6.3292e-05	0.000199628	15	15	24	6	3	2	2	9	2	5	4	10	17	20	16
151742	PPM1L	2.02826	0.786053	43.0667	8.50899e-09	5.69567e-08	43	55	59	14	10	9	5	17	7	4	12	18	28	33	24
4071	TM4SF1	2.02481	6.65898	24.8122	4.56026e-06	1.81152e-05	2327	2174	2223	958	114	123	125	856	113	140	103	925	554	635	530
6495	SIX1	2.02331	5.23765	138.103	4.6699e-18	2.29372e-16	1381	1324	1325	409	261	242	227	416	391	333	349	367	1110	1131	1105
7482	WNT2B	2.02212	-0.543601	28.839	1.02272e-06	4.56526e-06	10	14	11	3	1	4	4	3	6	0	2	1	13	10	5
353091	RAET1G	2.02068	0.56472	52.741	4.68242e-10	4.04506e-09	48	66	56	25	8	6	6	42	17	14	15	29	88	70	55
629	CFB	2.01907	4.57366	67.5288	8.5985e-12	1.07197e-10	1312	1235	1199	530	164	146	134	472	197	187	181	432	777	737	670
5950	RBP4	2.0169	6.14938	23.1731	8.55722e-06	3.21e-05	181	171	161	19	270	264	234	17	106	114	114	25	787	768	727
139716	GAB3	2.01538	0.0135138	35.0531	1.15786e-07	6.22868e-07	18	37	30	12	15	9	9	10	8	8	9	8	49	37	42
57596	BEGAIN	2.01167	-0.312777	17.0597	0.00010097	0.000305427	19	15	8	5	10	11	1	4	4	9	11	5	32	33	36
84935	MEDAG	2.00933	3.89039	16.3806	0.00013456	0.000395941	47	45	36	284	155	164	129	285	327	345	236	267	1569	1658	1388
2530	FUT8	2.00569	6.10266	122.449	7.03478e-17	2.63553e-15	3674	3435	3234	1600	672	686	663	1456	586	613	774	1492	3344	3477	2951
150084	IGSF5	2.00565	-0.526821	28.9795	9.71955e-07	4.3532e-06	26	41	27	8	3	4	2	4	13	11	12	9	20	20	30
57580	PREX1	2.0019	5.7521	28.0852	1.34586e-06	5.87377e-06	318	308	350	113	30	38	29	102	48	30	54	92	123	105	124
3371	TNC	2.00039	11.8615	72.3758	2.55575e-12	3.53759e-11	106435	108409	105999	54239	42194	46019	41484	52162	106545	60462	97308	53010	334712	319060	295021
55800	SCN3B	1.99917	0.0424415	34.1447	1.57782e-07	8.27273e-07	7	4	11	2	4	4	3	2	4	2	5	2	10	17	19
100505812	LOC100505812	1.99861	0.980738	45.7137	3.75182e-09	2.68777e-08	43	39	37	17	5	8	7	29	11	26	19	22	75	65	74
127294	MYOM3	1.99814	1.29732	38.4956	3.67746e-08	2.18035e-07	60	39	45	8	36	36	39	12	23	27	28	15	141	144	107
23034	SAMD4A	1.9955	6.09519	115.379	2.58061e-16	8.27487e-15	1080	1067	1142	255	329	310	314	235	776	480	567	282	1837	1810	1582
25841	ABTB2	1.99282	4.20828	190.961	1.85851e-21	1.9636e-19	579	569	584	119	182	166	158	128	123	120	115	139	484	451	425
89927	C16orf45	1.99174	5.2353	91.8778	2.88557e-14	5.96026e-13	2515	2331	2370	712	297	281	267	688	363	262	321	701	932	818	692
8741	TNFSF13	1.989	0.586753	62.9019	2.85587e-11	3.18945e-10	52	51	50	15	11	7	5	6	9	14	7	12	27	21	17
9649	RALGPS1	1.98695	0.68043	66.9733	9.90905e-12	1.22495e-10	48	52	46	12	7	6	7	13	5	2	9	14	17	15	12
283927	NUDT7	1.9847	0.677776	44.9423	4.75316e-09	3.32562e-08	66	59	56	21	3	9	6	16	4	9	7	14	16	17	11
57188	ADAMTSL3	1.98356	4.39698	38.8384	3.28762e-08	1.97796e-07	82	59	68	14	33	29	28	23	12	12	18	16	80	83	75
220441	RNF152	1.98161	2.64205	32.0253	3.28633e-07	1.62502e-06	157	141	148	15	68	61	59	18	46	34	38	18	143	154	144
100996735	LOC100996735	1.98064	0.429086	64.5358	1.86002e-11	2.16796e-10	30	52	37	16	10	8	5	12	9	10	7	10	26	35	30
55615	PRR5	1.97949	1.86733	30.3565	5.92609e-07	2.76903e-06	65	99	92	35	52	42	44	48	36	45	42	33	237	188	188
643338	C15orf62	1.9788	-1.35694	9.92961	0.00241528	0.00539235	8	16	14	7	1	0	0	5	0	1	1	1	1	2	1
646982	LINC00598	1.97818	-0.828572	25.5547	3.44322e-06	1.39457e-05	15	12	16	5	1	1	2	1	3	2	8	3	9	8	6
53342	IL17D	1.97635	2.03672	80.2398	3.89931e-13	6.43759e-12	123	109	97	19	22	24	21	30	25	30	15	31	72	73	61
54509	RHOF	1.97502	1.83753	187.916	2.78728e-21	2.84264e-19	117	127	110	37	19	26	20	26	25	19	27	42	72	78	77
414149	ACBD7	1.97492	-0.288981	16.603	0.000122446	0.0003635	11	15	8	8	0	1	2	3	0	2	1	2	4	3	7
201895	SMIM14	1.97459	5.86044	196.218	9.33414e-22	1.07835e-19	4242	3739	3707	1057	636	667	611	915	780	770	816	928	2126	2059	1774
9466	IL27RA	1.97111	2.09196	31.5349	3.90368e-07	1.90274e-06	49	40	44	21	14	5	7	10	5	5	15	17	41	39	24
1645	AKR1C1	1.97105	4.48471	75.0175	1.34315e-12	1.96861e-11	3236	3434	3181	1501	297	347	321	1322	443	611	632	1183	2151	1958	1599
10309	CCNO	1.97009	-0.33436	26.5633	2.36001e-06	9.83238e-06	24	20	22	3	2	1	1	4	9	10	8	3	22	7	9
728730	AC007246.3	1.96682	1.81068	95.6319	1.298e-14	2.89262e-13	139	140	134	47	18	16	14	43	19	15	21	37	54	51	43
4534	MTM1	1.96098	3.61792	346.01	1.96631e-28	1.20322e-25	397	401	348	167	101	79	69	138	77	66	98	146	348	366	320
9787	DLGAP5	1.9597	4.07348	14.9128	0.000252825	0.000703884	153	189	147	49	27	19	12	38	25	20	27	34	54	33	45
102724285	LOC102724285	1.95697	0.195942	16.429	0.000131822	0.000388822	42	51	49	21	3	4	5	20	5	2	2	17	15	13	19
6660	SOX5	1.9569	5.1659	47.6881	2.06331e-09	1.56437e-08	1016	1035	1088	109	252	228	232	95	465	217	367	120	666	737	652
140766	ADAMTS14	1.95571	2.78319	23.9786	6.27069e-06	2.41266e-05	50	40	47	169	106	85	56	132	67	29	57	182	650	543	485
100506084	ARL17B	1.9551	-0.768898	14.7095	0.00027621	0.000763155	22	22	14	6	1	7	1	9	0	3	0	7	6	9	10
254427	PROSER2	1.95468	3.04825	49.1663	1.32788e-09	1.04677e-08	113	114	144	20	19	21	17	26	34	31	33	22	60	69	50
5027	P2RX7	1.9538	0.202085	28.0033	1.38682e-06	6.03639e-06	35	55	32	21	1	4	2	18	6	1	5	14	13	15	20
50939	IMPG2	1.95047	-0.71176	29.6929	7.51484e-07	3.44346e-06	19	22	20	5	4	4	4	3	1	4	6	5	15	8	6
7942	TFEB	1.94963	1.70879	43.6713	7.04475e-09	4.79421e-08	109	102	101	43	7	14	20	42	17	11	14	47	81	64	46
101927963	LOC101927963	1.94903	-0.54454	28.2664	1.25962e-06	5.52557e-06	19	14	13	2	3	7	2	3	1	2	2	3	11	5	2
25984	KRT23	1.94883	-1.18531	5.63908	0.0203811	0.0363028	4	3	3	1	0	1	0	1	0	0	1	0	1	1	0
7704	ZBTB16	1.94723	3.7771	48.2918	1.72219e-09	1.32766e-08	485	543	561	144	46	39	25	168	127	42	121	157	177	173	150
56098	PCDHGC4	1.94618	-0.180684	28.2033	1.28898e-06	5.64398e-06	34	35	20	5	2	6	4	8	9	2	1	11	12	7	11
56271	BEX4	1.94306	2.98496	91.1506	3.37596e-14	6.84798e-13	383	379	366	177	76	62	70	150	59	59	53	165	270	275	309
5274	SERPINI1	1.94254	2.85019	78.5373	5.80696e-13	9.20962e-12	145	145	150	44	21	21	21	37	37	58	37	49	100	116	108
646	BNC1	1.93954	3.85628	75.5672	1.17667e-12	1.74727e-11	612	555	594	157	73	81	78	137	103	101	133	171	260	245	220
5154	PDGFA	1.9382	3.69348	50.646	8.59118e-10	7.04074e-09	137	129	146	61	49	45	34	58	24	58	36	55	201	178	163
130132	RFTN2	1.93646	5.16057	120.103	1.07676e-16	3.83818e-15	845	777	731	356	258	243	232	284	249	212	243	291	1054	1013	944
7273	TTN	1.93404	1.35979	7.21355	0.00907681	0.0176489	54	51	60	5	12	18	7	5	6	13	8	7	20	8	13
51196	PLCE1	1.93349	5.83312	70.9842	3.60461e-12	4.80811e-11	2163	2216	2294	1180	246	277	214	1068	403	243	492	1082	1831	1620	1447
2526	FUT4	1.93202	5.05991	282.655	5.77249e-26	1.7301e-23	1272	1235	1349	262	243	275	227	250	337	253	297	244	711	671	558
119587	CPXM2	1.93166	3.6784	18.4676	5.61628e-05	0.000179423	129	135	127	198	127	138	122	170	179	158	114	201	905	913	748
2308	FOXO1	1.93128	7.23593	96.989	9.76861e-15	2.23461e-13	6809	6709	6635	1452	1289	1227	1208	1404	1891	1680	1982	1510	4383	4274	3820
8817	FGF18	1.92844	0.740881	21.2892	1.79252e-05	6.34948e-05	61	54	47	7	12	16	22	11	3	9	11	6	29	32	18
9337	CNOT8	1.92802	6.78063	271.514	1.74272e-25	4.57028e-23	4240	3910	3946	952	882	923	912	914	1203	1156	969	860	3015	3031	2687
8322	FZD4	1.92639	3.84417	39.498	2.65288e-08	1.6193e-07	317	365	375	60	123	123	100	59	90	67	74	52	271	271	204
151473	SLC16A14	1.92423	-0.88343	11.189	0.00134001	0.00316034	18	12	14	6	1	0	2	2	0	2	0	4	0	0	0
9510	ADAMTS1	1.92146	7.66342	31.4829	3.97583e-07	1.93405e-06	4004	4140	4149	1165	439	451	444	1064	601	598	663	1121	1215	1163	1000
84879	MFSD2A	1.91871	3.06301	50.91	7.9538e-10	6.57341e-09	272	257	258	40	108	104	88	29	73	74	121	47	336	272	221
26576	SRPK3	1.91853	1.80027	79.3399	4.81014e-13	7.73732e-12	48	38	61	13	7	5	6	26	7	8	5	22	36	24	23
54491	FAM105A	1.91814	-0.066804	19.5409	3.61883e-05	0.00012024	19	22	13	1	5	4	3	3	9	7	7	4	20	14	15
54753	ZNF853	1.91603	0.944148	24.6296	4.88851e-06	1.92939e-05	30	34	45	14	13	13	10	5	2	2	1	8	17	14	22
79703	C11orf80	1.91548	1.68835	93.0623	2.23809e-14	4.79834e-13	109	106	89	28	16	20	18	32	29	41	23	36	83	87	85
79917	MAGIX	1.91422	0.577537	46.703	2.77677e-09	2.04205e-08	55	48	57	12	11	4	4	16	10	9	8	11	23	16	8
8844	KSR1	1.91144	2.64001	53.5584	3.70607e-10	3.27876e-09	89	81	72	76	59	51	38	74	81	46	60	68	321	323	281
147670	SMIM17	1.90905	-0.632925	13.4905	0.000472288	0.0012399	15	34	19	5	3	3	4	4	2	7	6	0	3	10	4
3675	ITGA3	1.90815	5.25531	45.1307	4.48552e-09	3.15188e-08	757	724	695	248	101	86	88	217	61	46	71	225	189	171	158
256329	C11orf35	1.90777	-0.872103	20.9002	2.0929e-05	7.31645e-05	14	16	13	6	1	0	2	6	4	0	2	3	3	7	5
25925	ZNF521	1.90475	6.0625	58.3615	9.68419e-11	9.73457e-10	3135	2930	3240	806	334	307	297	835	1102	735	937	791	1705	1683	1593
4232	MEST	1.90351	4.92523	10.8601	0.00156076	0.00363369	39	44	34	57	80	72	71	45	53	46	37	43	331	325	290
126075	CCDC159	1.9023	1.87875	131.472	1.43505e-17	6.38641e-16	114	124	117	37	17	29	18	28	13	16	23	27	44	41	50
100506022	LOC100506022	1.90074	0.827341	66.7516	1.0488e-11	1.28715e-10	78	68	60	26	8	12	9	20	5	10	16	19	23	36	26
100133991	MAP3K14-AS1	1.8992	-1.01202	7.4537	0.00804715	0.0158398	5	1	2	1	0	0	1	0	4	0	1	0	3	2	5
8470	SORBS2	1.89525	6.18211	57.2325	1.32123e-10	1.2817e-09	3962	3858	3846	2134	598	628	586	1977	908	788	863	1953	3780	3755	3325
4330	MN1	1.8939	3.77593	26.368	2.53821e-06	1.05063e-05	381	349	357	318	96	112	93	320	243	182	275	335	967	1027	978
5784	PTPN14	1.89376	7.51956	430.925	3.33423e-31	4.08054e-28	4258	4449	4264	1587	949	1001	816	1539	1032	557	979	1562	3550	3155	2812
57462	KIAA1161	1.89057	5.76401	78.4121	5.9806e-13	9.45438e-12	585	590	617	103	101	93	89	86	111	68	128	112	130	132	118
26575	RGS17	1.8871	0.333533	19.4557	3.74644e-05	0.000124003	87	109	64	28	16	17	9	32	12	3	4	21	26	20	26
102723962	LOC102723962	1.88677	-1.04217	10.4771	0.00186632	0.00426265	4	1	3	1	3	2	0	0	0	1	0	0	4	5	1
84187	TMEM164	1.88624	3.95512	123.021	6.3459e-17	2.40196e-15	1183	1142	1100	314	167	161	161	299	203	133	239	345	459	430	379
342035	GLDN	1.88484	2.3698	14.3639	0.000321238	0.000875107	47	49	46	92	93	106	61	90	57	36	36	93	454	400	349
9047	SH2D2A	1.88062	0.150392	60.2081	5.86198e-11	6.15817e-10	96	96	94	19	14	24	18	15	16	19	13	21	34	38	23
11069	RAPGEF4	1.87984	2.4033	47.159	2.41929e-09	1.80629e-08	150	141	175	38	49	49	51	49	100	95	96	50	254	301	247
2040	STOM	1.87861	6.61185	62.886	2.86792e-11	3.19722e-10	5969	5737	5613	1355	826	850	764	1317	963	901	937	1215	1588	1531	1264
339965	CCDC158	1.87719	-0.654742	17.3679	8.87165e-05	0.000270534	22	15	14	7	3	3	2	6	4	2	2	7	16	8	8
644662	LOC644662	1.87446	-0.777311	12.7484	0.000658113	0.00166984	10	7	6	0	3	1	0	2	1	3	1	5	2	7	6
119391	GSTO2	1.87437	2.64441	27.6346	1.5877e-06	6.85189e-06	309	296	344	217	74	73	64	218	17	16	39	212	377	337	278
2825	GPR1	1.87435	3.92743	22.9039	9.50051e-06	3.53674e-05	525	455	464	203	37	36	30	185	70	60	55	171	150	153	154
284561	LOC284561	1.87397	0.0311081	5.11536	0.0269038	0.046418	10	8	9	1	2	4	3	1	7	2	2	1	8	9	10
3137	HLA-J	1.87395	0.36155	16.8723	0.00010927	0.000327831	26	28	19	2	9	10	10	1	24	13	6	1	36	37	29
284716	RIMKLA	1.87394	-0.445318	5.89711	0.0178058	0.0321722	1	0	0	0	1	0	2	1	4	0	0	0	2	7	9
1036	CDO1	1.87373	3.78975	34.2821	1.50542e-07	7.92709e-07	555	496	546	189	103	119	112	169	99	120	92	165	345	368	314
145788	C15orf65	1.87205	5.32948e-05	60.8297	4.95892e-11	5.28112e-10	30	22	23	12	3	5	5	8	2	2	2	10	13	15	9
79652	TMEM204	1.86948	3.79645	42.0541	1.17024e-08	7.62475e-08	436	440	403	52	74	67	63	68	123	88	90	77	147	150	106
5734	PTGER4	1.86938	1.63117	24.9934	4.25717e-06	1.70171e-05	22	21	21	2	7	7	4	8	25	5	4	2	33	23	25
5087	PBX1	1.86766	5.15054	115.647	2.45389e-16	7.90305e-15	1250	1218	1159	841	330	305	332	732	447	336	531	753	2149	2129	1685
7056	THBD	1.86697	3.19784	16.2753	0.000140725	0.000412344	191	210	173	32	84	73	67	20	73	64	80	35	232	199	193
146760	RTN4RL1	1.86563	2.43419	9.52253	0.00293102	0.00639124	75	74	72	87	21	11	23	82	21	16	15	113	228	162	162
2591	GALNT3	1.86448	3.91336	19.1899	4.17534e-05	0.000136781	24	32	17	9	1	3	2	10	5	11	10	13	22	18	29
1062	CENPE	1.85936	4.44841	32.5371	2.74851e-07	1.37716e-06	193	233	167	75	53	64	48	55	53	26	63	52	169	182	140
121551	BTBD11	1.85837	4.77107	30.9566	4.78793e-07	2.28594e-06	1061	981	1064	385	235	218	205	377	411	365	550	355	1268	1209	1119
102724420	LOC102724420	1.85692	-1.49234	14.8716	0.00028237	0.000777737	10	5	8	3	0	1	0	2	1	0	1	3	1	1	2
5104	SERPINA5	1.85608	5.03463	25.527	3.47929e-06	1.40724e-05	1140	1044	1031	255	217	220	187	263	174	155	155	285	359	448	374
100996433	LOC100996433	1.85458	0.854484	22.5299	1.09929e-05	4.04413e-05	25	13	13	10	7	7	7	11	9	0	15	8	31	42	33
25801	GCA	1.85414	0.849561	35.5328	9.84438e-08	5.36808e-07	40	25	38	5	12	13	6	6	11	21	12	9	36	31	42
729438	GATSL2	1.84889	-0.109908	31.6395	3.76261e-07	1.83702e-06	34	55	32	21	7	7	4	12	3	1	3	11	14	9	12
101928173	LOC101928173	1.84372	-1.29276	23.1947	1.02461e-05	3.78836e-05	26	32	22	9	3	0	2	8	14	12	7	9	13	23	25
5493	PPL	1.84272	3.95822	8.77557	0.00419843	0.00884824	714	843	856	326	7	12	5	347	100	35	16	315	64	60	46
29951	PDZRN4	1.84261	-1.81008	6.45599	0.0136506	0.025402	2	4	3	0	1	0	1	0	0	1	0	0	0	0	0
5348	FXYD1	1.83851	2.25701	38.2206	4.02445e-08	2.36256e-07	26	35	36	7	7	6	5	5	12	18	14	3	24	29	23
23576	DDAH1	1.83838	6.77585	87.8296	6.97878e-14	1.31905e-12	2692	2484	2539	743	802	802	739	676	1263	1187	1187	775	3352	3470	3118
150356	CHADL	1.83618	5.33199	10.0384	0.00229417	0.00514542	58	71	62	16	8	12	13	13	3	6	11	15	9	12	11
440073	IQSEC3	1.83307	-1.10121	6.17003	0.0154526	0.0284204	2	2	3	7	1	0	0	7	1	0	0	7	15	15	10
4675	NAP1L3	1.83283	4.62749	203.143	3.84725e-22	5.0447e-20	395	358	410	152	136	142	116	147	98	127	124	179	475	491	454
3700	ITIH4	1.83067	-0.365839	24.8452	4.5035e-06	1.79237e-05	28	33	29	11	6	5	5	16	1	5	13	16	32	32	14
6285	S100B	1.82956	3.35417	21.4188	1.70266e-05	6.05602e-05	123	121	143	52	11	14	11	39	6	17	8	38	14	27	15
330	BIRC3	1.82758	0.150158	24.1074	5.96844e-06	2.30604e-05	15	10	15	2	2	4	2	6	7	5	0	5	12	16	6
4826	NNAT	1.82653	-1.27902	8.507	0.00478421	0.00994908	12	24	21	7	1	2	1	2	1	2	4	6	0	2	2
286077	FAM83H	1.82318	3.48799	34.0635	1.62231e-07	8.48177e-07	343	355	337	54	71	53	67	60	157	93	151	57	248	221	207
85301	COL27A1	1.82085	6.53874	118.7	1.39276e-16	4.79017e-15	1385	1322	1438	561	490	526	415	545	641	376	575	527	2111	1859	1660
9096	TBX18	1.82052	3.97814	112.781	4.21338e-16	1.28111e-14	460	433	451	210	86	110	93	215	95	65	92	236	402	407	354
23037	PDZD2	1.81971	0.704236	9.51311	0.00294424	0.00641625	2	8	3	5	9	12	12	7	17	9	27	2	67	57	64
101928352	LOC101928352	1.81927	0.564682	7.42178	0.00817663	0.0160752	4	7	8	0	22	40	22	2	15	10	20	3	101	66	88
57477	SHROOM4	1.81921	3.74468	73.4021	1.98766e-12	2.8041e-11	366	399	375	148	212	169	161	131	109	76	112	141	491	560	466
7421	VDR	1.81885	5.66421	144.412	1.65935e-18	8.89387e-17	349	300	337	168	119	103	81	110	67	64	87	159	349	346	323
827	CAPN6	1.81877	8.59537	8.57225	0.00463446	0.00966236	123	109	147	103	7	8	10	115	8	5	5	88	102	123	97
6038	RNASE4	1.81826	5.63767	143.368	1.96507e-18	1.04562e-16	2529	2157	2236	691	371	401	362	720	507	595	353	603	996	1212	1019
282890	ZNF311	1.81803	0.665212	41.0145	1.62849e-08	1.03488e-07	68	57	50	13	7	8	9	11	12	11	13	14	21	19	10
51421	AMOTL2	1.81394	6.17811	111.687	5.19135e-16	1.55592e-14	260	268	264	78	65	64	64	67	89	67	74	76	223	204	179
6337	SCNN1A	1.81077	1.21771	31.418	4.06774e-07	1.97745e-06	45	36	33	9	2	3	4	13	8	5	9	6	5	9	7
8464	SUPT3H	1.81064	2.57784	294.158	1.91284e-26	7.023e-24	169	170	172	52	50	54	43	66	46	47	50	67	180	170	147
5915	RARB	1.8098	3.57589	51.6019	6.50421e-10	5.45517e-09	94	86	88	71	27	32	14	57	24	13	17	55	137	104	118
10395	DLC1	1.80936	6.47547	221.067	4.29463e-23	6.70967e-21	2003	1973	1922	485	436	452	411	470	499	347	545	497	1201	1064	968
11096	ADAMTS5	1.80841	4.97354	19.7954	3.26371e-05	0.000109431	486	547	523	104	342	333	285	87	55	52	66	79	552	527	454
4824	NKX3-1	1.80761	1.92478	54.215	3.07498e-10	2.76034e-09	86	79	73	43	13	8	8	33	15	18	22	45	70	61	57
9639	ARHGEF10	1.80707	5.4387	383.865	9.86618e-30	9.65965e-27	905	868	895	357	248	212	185	276	185	138	225	338	732	652	547
64122	FN3K	1.80626	0.237493	23.3238	8.07155e-06	3.04492e-05	52	63	49	21	5	4	3	20	1	6	7	19	10	12	5
7732	RNF112	1.80597	0.723811	24.5272	5.08305e-06	1.99982e-05	115	116	128	45	15	14	11	40	21	14	12	33	35	31	27
3728	JUP	1.80481	1.80091	29.8135	7.19636e-07	3.31199e-06	259	252	245	88	22	19	21	72	33	26	26	93	48	44	36
1839	HBEGF	1.80464	3.01636	32.9069	2.41708e-07	1.22283e-06	96	93	102	60	24	26	23	39	36	38	49	53	164	133	124
114821	SCAND3	1.8044	-0.951237	10.6203	0.00174537	0.00401827	4	4	4	3	2	4	0	2	3	2	8	3	12	19	13
22861	NLRP1	1.8026	3.97621	116.881	1.94949e-16	6.43377e-15	642	656	715	208	109	129	84	189	129	88	133	215	273	266	245
5365	PLXNB3	1.8013	3.93362	87.9219	6.83783e-14	1.29408e-12	357	376	355	100	97	92	82	103	64	42	46	109	162	195	161
102724545	LOC102724545	1.79876	-1.02209	17.8603	7.22312e-05	0.000224838	13	19	19	7	4	2	6	8	0	1	5	2	7	8	11
8434	RECK	1.79558	6.16514	84.7075	1.4014e-13	2.50072e-12	1366	1253	1394	465	243	254	247	383	303	265	365	402	759	821	682
10458	BAIAP2	1.79495	3.52352	52.644	4.81463e-10	4.15194e-09	592	566	535	227	114	118	109	232	67	61	83	273	374	321	300
753	LDLRAD4	1.79463	6.94584	20.7834	2.1929e-05	7.63332e-05	541	564	579	30	728	693	678	30	527	335	516	33	2057	1987	1752
154141	MBOAT1	1.79219	1.65618	34.4098	1.44114e-07	7.60498e-07	134	123	104	27	30	25	14	35	11	14	24	25	33	37	27
3486	IGFBP3	1.79117	11.2432	33.4961	1.97157e-07	1.01488e-06	40993	41314	39056	20162	14443	14622	14874	18811	13650	13912	13095	18925	57290	59710	51455
5791	PTPRE	1.79066	2.81521	116.865	1.9554e-16	6.43881e-15	195	187	196	97	60	72	56	66	94	81	107	92	269	326	297
283481	FGF14-AS2	1.79005	-0.78066	17.4488	8.57599e-05	0.000262171	20	22	10	2	2	3	3	6	1	3	3	5	5	3	4
343450	KCNT2	1.78579	0.841494	34.124	1.58906e-07	8.3257e-07	55	48	50	19	13	14	11	18	20	10	13	17	36	46	48
81788	NUAK2	1.7847	-0.305217	8.38102	0.00508786	0.0104959	2	3	0	4	0	3	2	1	0	0	0	1	9	4	6
79660	PPP1R3B	1.78447	5.82472	88.7425	5.70702e-14	1.09132e-12	1047	1011	936	174	444	406	370	215	629	269	293	203	1237	1179	1008
9068	ANGPTL1	1.78403	4.34717	53.3944	3.88353e-10	3.41314e-09	524	433	453	221	190	182	159	216	120	123	174	192	632	606	566
200132	TCTEX1D1	1.78348	-0.438701	15.3228	0.000211686	0.000599348	4	6	2	3	2	3	6	5	4	6	1	4	26	21	11
23542	MAPK8IP2	1.78321	-0.332003	26.5344	2.38553e-06	9.93588e-06	38	33	35	11	5	6	3	11	8	8	7	6	10	14	13
56956	LHX9	1.7831	0.647931	23.8545	6.57704e-06	2.52392e-05	37	30	34	7	17	15	10	8	22	15	23	9	57	57	48
2810	SFN	1.78144	0.0225654	12.7635	0.000653651	0.00165991	23	11	20	15	4	3	1	20	1	2	1	17	24	24	24
144571	A2M-AS1	1.77998	0.554015	17.6496	7.88588e-05	0.000243405	43	50	34	14	8	8	16	18	2	0	1	15	22	14	15
2869	GRK5	1.77843	4.03617	38.4058	3.78724e-08	2.23461e-07	482	478	468	113	145	108	87	101	155	158	175	104	368	342	317
171024	SYNPO2	1.77831	2.8121	15.2803	0.00021561	0.000609401	190	188	193	72	7	5	11	55	30	13	20	57	9	10	7
10085	EDIL3	1.77745	7.55822	28.0754	1.3507e-06	5.8914e-06	6074	5702	5510	3692	589	634	631	3529	1922	1671	1852	3484	6301	6402	5393
10811	NOXA1	1.77703	-1.349	7.38296	0.00833704	0.0163447	12	8	3	0	0	1	0	5	0	2	0	2	1	0	0
2517	FUCA1	1.77667	4.16036	115.361	2.58935e-16	8.28479e-15	594	522	505	198	97	84	88	214	96	151	102	196	339	326	284
8111	GPR68	1.77301	4.08773	27.2156	1.85283e-06	7.88029e-06	512	556	545	367	161	144	145	391	484	422	515	370	1576	1338	1297
6103	RPGR	1.77023	2.88042	130.237	1.77617e-17	7.74032e-16	382	373	324	109	72	88	76	94	88	83	106	113	257	235	186
100130311	C17orf107	1.76738	4.09809	44.6034	5.27647e-09	3.66558e-08	225	187	211	39	68	93	80	50	57	63	35	36	149	184	158
100996437	RP4-756H11.3	1.76697	-0.808368	11.174	0.0013493	0.00318065	15	20	10	3	4	1	0	2	1	5	6	6	10	3	4
4751	NEK2	1.76684	2.49367	11.0355	0.00143869	0.00337301	57	56	55	17	15	8	7	10	6	8	8	11	8	12	11
7125	TNNC2	1.76583	-1.5438	10.7499	0.00164298	0.0038028	2	17	8	2	4	2	0	3	2	0	2	2	2	8	1
10544	PROCR	1.76568	5.28598	66.9819	9.88721e-12	1.22328e-10	3784	3454	3422	763	667	633	587	753	853	959	896	801	1581	1507	1323
119385	AGAP11	1.76536	1.32582	18.8958	4.70947e-05	0.000152915	92	61	55	26	6	14	1	22	9	5	7	20	9	9	13
284013	VMO1	1.76368	-1.05521	14.2367	0.000339678	0.000919879	10	9	9	11	1	2	1	6	4	6	4	6	21	20	13
284129	SLC26A11	1.75833	3.08535	150.84	5.96601e-19	3.59501e-17	268	236	246	98	63	49	49	103	44	38	47	89	164	146	139
221091	LRRN4CL	1.75697	2.35425	15.8251	0.000170554	0.000490744	198	181	168	94	5	6	7	94	4	12	5	87	39	30	30
317762	CCDC85C	1.75697	3.13138	124.294	5.05166e-17	1.94211e-15	287	243	208	99	49	55	57	89	42	48	49	101	156	160	158
9796	PHYHIP	1.7567	-0.0996706	29.3514	8.49745e-07	3.84809e-06	42	42	52	18	8	13	6	21	13	12	7	11	26	33	31
5646	PRSS3	1.75667	-0.572441	7.84871	0.00661148	0.013291	5	5	4	7	5	2	1	7	4	7	3	7	25	20	24
5155	PDGFB	1.75372	-1.3632	5.06132	0.0279533	0.0480087	0	0	0	0	1	3	1	0	9	3	1	0	4	14	18
729041	LOC729041	1.75152	-0.619391	13.1335	0.000553724	0.00142942	4	4	4	3	2	0	1	0	2	4	4	0	4	12	6
338811	FAM19A2	1.75061	-1.14125	17.8608	7.22151e-05	0.000224836	19	17	18	5	2	3	4	4	2	4	3	5	5	3	8
5346	PLIN1	1.75008	-1.61728	7.85782	0.00658171	0.013241	5	5	7	2	2	1	3	2	1	0	0	1	5	3	2
654342	LOC654342	1.74787	0.473674	16.2376	0.000143004	0.000418526	53	61	58	10	4	3	4	14	10	19	19	21	20	18	14
117584	RFFL	1.74755	1.74994	76.4973	9.41713e-13	1.42577e-11	154	141	140	51	25	22	26	55	25	13	22	57	66	69	47
5328	PLAU	1.74671	5.11035	23.7021	6.9744e-06	2.66597e-05	171	167	157	175	101	111	80	179	188	214	187	144	809	664	633
8867	SYNJ1	1.7466	4.28685	111.915	4.96952e-16	1.49861e-14	652	656	625	277	167	186	156	223	147	124	204	291	576	560	507
100216001	LINC00704	1.74637	-1.03449	6.19884	0.0152242	0.028046	9	5	8	4	1	1	2	8	1	1	2	6	15	8	8
866	SERPINA6	1.74553	0.211565	14.1927	0.000346299	0.000936775	168	123	142	68	9	8	19	56	25	17	23	52	61	30	49
4940	OAS3	1.7444	3.33081	10.685	0.0016934	0.00391027	314	366	278	78	96	105	79	66	12	15	19	66	85	65	68
9459	ARHGEF6	1.74172	6.1637	103.618	2.51951e-15	6.5839e-14	2816	2657	2676	1083	494	490	482	1034	528	350	481	991	1461	1243	1296
5139	PDE3A	1.73866	4.20494	12.0715	0.00089393	0.00219316	98	127	100	75	69	70	62	93	388	224	309	86	821	822	642
9133	CCNB2	1.73739	3.55586	18.1598	6.37854e-05	0.000200804	173	205	185	62	18	26	18	46	32	29	34	39	27	39	26
7096	TLR1	1.73653	0.606339	29.093	9.32871e-07	4.19221e-06	28	26	39	21	6	3	1	14	7	2	8	25	25	24	28
5414	SEPT4	1.73272	1.75056	11.5104	0.00115546	0.00276325	15	22	25	5	7	10	14	4	2	4	3	5	16	18	17
25816	TNFAIP8	1.73269	4.10019	25.884	3.04218e-06	1.24242e-05	591	498	536	174	81	79	64	136	91	100	85	148	152	127	130
55349	CHDH	1.73141	-0.760138	15.201	0.000223128	0.000628715	12	15	6	2	1	1	1	4	2	1	1	8	5	3	4
114883	OSBPL9	1.72945	6.71027	68.6667	6.44186e-12	8.27692e-11	4327	4198	4102	1026	653	635	617	970	786	627	727	934	855	888	747
1760	DMPK	1.72911	5.05409	56.0843	1.81756e-10	1.72322e-09	862	938	891	270	102	103	100	267	132	131	145	274	194	171	170
6271	S100A1	1.7276	7.7693	21.1246	1.91376e-05	6.7383e-05	67	57	58	25	11	15	11	28	20	24	14	30	69	60	46
1593	CYP27A1	1.72438	4.56384	41.797	1.26952e-08	8.21692e-08	656	697	662	275	63	74	60	226	100	92	79	242	164	179	141
55384	MEG3	1.72185	5.39033	59.5804	6.94692e-11	7.18974e-10	1857	2053	2176	652	266	308	231	652	416	311	497	727	861	714	679
196264	MPZL3	1.72124	2.18164	32.7144	2.58412e-07	1.29923e-06	30	40	35	11	31	29	18	11	16	12	21	8	67	82	57
283229	EFCAB4A	1.72067	0.822147	26.8417	2.12795e-06	8.95189e-06	30	52	50	16	6	4	8	14	14	13	9	27	35	28	28
10858	CYP46A1	1.71999	-1.17416	20.3864	2.57119e-05	8.8143e-05	14	12	15	3	4	4	3	7	4	1	3	5	9	7	13
57600	FNIP2	1.71877	5.67495	217.984	6.20006e-23	9.38701e-21	1813	1736	1639	763	456	525	457	657	629	451	552	666	1764	1748	1496
497190	CLEC18B	1.71445	0.815779	21.1949	1.86097e-05	6.56659e-05	52	47	43	1	11	12	14	2	18	18	20	8	33	27	21
23460	ABCA6	1.71342	2.52538	36.8624	6.30517e-08	3.58489e-07	137	124	140	47	22	45	23	36	53	36	41	37	102	96	89
51168	MYO15A	1.71278	-0.412204	27.1644	1.88822e-06	8.01457e-06	23	36	27	8	3	3	4	12	4	6	2	13	9	9	10
120114	FAT3	1.71257	5.36724	22.6691	1.04109e-05	3.8435e-05	351	323	329	39	269	279	245	31	128	55	133	30	617	476	385
8711	TNK1	1.71163	0.925971	14.1498	0.000352891	0.000953027	13	17	13	2	2	1	4	3	17	7	4	4	13	19	15
56911	MAP3K7CL	1.70942	1.45676	30.1131	6.46421e-07	2.99569e-06	88	88	79	38	7	15	13	33	9	18	9	35	41	32	30
1396	CRIP1	1.70775	4.43045	24.8358	4.51962e-06	1.79781e-05	1040	1101	1043	208	210	222	218	209	102	127	113	222	148	127	109
3268	AGFG2	1.70683	3.43407	81.869	2.67523e-13	4.57373e-12	593	653	628	246	86	82	66	220	116	87	98	231	223	216	182
8605	PLA2G4C	1.70576	1.25094	30.9104	4.86701e-07	2.31917e-06	151	116	139	51	16	21	16	35	16	30	19	41	31	39	32
339977	LRRC66	1.70477	-0.0725337	37.2501	5.54323e-08	3.17876e-07	31	36	21	10	4	9	7	9	4	9	9	12	24	19	17
8639	AOC3	1.70306	4.01422	63.2619	2.59716e-11	2.92949e-10	255	228	249	83	116	124	119	87	81	98	75	72	338	309	307
389247	RP11-367N14.2	1.70239	-1.23652	16.5994	0.000122631	0.000363978	13	13	10	0	2	1	2	4	2	3	3	6	3	7	3
26470	SEZ6L2	1.6999	4.75414	13.5164	0.000466878	0.00122724	121	124	140	93	179	179	146	89	135	117	140	106	609	628	576
100505687	LINC00888	1.69817	2.60081	80.6818	3.51895e-13	5.88602e-12	140	134	134	38	42	44	41	39	44	41	40	52	109	145	98
10082	GPC6	1.69798	7.21642	22.4522	1.1332e-05	4.16262e-05	5326	4928	5037	730	1436	1563	1422	636	1873	1534	1895	619	3337	3202	2760
11163	NUDT4	1.69717	6.23972	120.624	9.79301e-17	3.525e-15	3907	3637	3533	1055	713	643	593	893	679	660	697	980	1180	1160	964
56123	PCDHB13	1.69644	0.315407	25.4831	3.53732e-06	1.42796e-05	25	18	9	16	10	12	9	8	17	14	13	8	47	59	44
101929949	LOC101929949	1.6964	-0.796646	16.4944	0.000128212	0.000379086	24	32	30	19	1	3	3	12	1	2	3	13	11	10	7
84253	GARNL3	1.69513	1.21254	53.2714	4.02238e-10	3.53095e-09	70	58	60	26	14	15	16	33	14	13	19	25	54	55	46
100270804	LOC100270804	1.69168	-0.8517	15.1748	0.000225669	0.000634656	12	21	16	5	3	2	1	5	1	4	4	6	5	0	10
9719	ADAMTSL2	1.6907	0.259405	6.14358	0.0156656	0.0287473	5	0	6	4	1	9	3	2	0	2	4	0	12	17	9
79955	PDZD7	1.69002	-0.46426	17.8678	7.20053e-05	0.000224278	22	20	31	3	5	3	7	6	3	3	4	5	2	4	5
100996307	LIPE-AS1	1.68807	-1.10577	14.7298	0.000273779	0.000756914	19	11	11	4	1	1	2	2	6	4	1	5	8	3	3
3161	HMMR	1.68763	3.78013	17.9679	6.90694e-05	0.00021559	134	161	136	37	23	27	22	29	18	29	45	35	42	29	46
642658	SCXB	1.68712	3.4888	49.2374	1.30021e-09	1.02771e-08	376	397	368	114	206	163	163	139	96	194	164	147	555	488	504
80380	PDCD1LG2	1.68689	2.25658	25.195	3.94413e-06	1.58261e-05	16	16	24	14	8	4	1	10	1	1	1	9	12	14	14
3669	ISG20	1.68631	2.01341	19.6517	3.45962e-05	0.00011542	86	85	73	11	25	30	13	8	46	42	23	7	63	64	51
857	CAV1	1.6847	8.23278	68.1641	7.31587e-12	9.27245e-11	10470	10350	9902	4234	1158	1141	1150	4208	2154	2124	1686	3778	4207	4177	3633
54943	DNAJC28	1.6812	0.0783055	40.6123	1.85216e-08	1.16686e-07	33	30	33	12	8	7	9	8	3	11	1	18	21	14	22
84513	PPAPDC1B	1.68114	5.18771	348.316	1.62608e-28	1.03828e-25	987	830	905	421	222	243	213	374	223	239	245	397	774	782	685
28514	DLL1	1.68038	-0.818103	20.2459	2.72076e-05	9.28154e-05	20	11	19	6	4	3	2	7	13	11	10	7	28	21	23
151126	ZNF385B	1.68024	5.08579	10.8127	0.00159558	0.00370594	62	61	63	17	13	22	15	10	3	6	7	16	16	14	9
4814	NINJ1	1.67672	4.34446	35.3929	1.03206e-07	5.61571e-07	1205	1113	1096	424	159	136	145	417	129	124	170	432	315	280	264
54760	PCSK4	1.67447	-0.547186	41.8314	1.25573e-08	8.13844e-08	26	20	24	7	6	5	2	17	3	4	4	12	17	15	15
378805	LINC-PINT	1.67289	0.485256	21.7702	1.48161e-05	5.32786e-05	56	53	53	19	2	8	2	15	15	8	4	27	10	17	12
283078	MKX	1.67251	1.34974	17.3793	8.82921e-05	0.000269407	39	32	34	14	11	7	5	12	7	1	4	9	16	13	8
81691	LOC81691	1.66941	2.33627	29.6335	7.67676e-07	3.51218e-06	123	107	106	36	17	14	13	27	21	18	14	28	19	20	14
2099	ESR1	1.66831	1.15544	18.4782	5.59179e-05	0.000178679	75	71	69	34	9	9	8	29	8	10	8	24	20	21	20
2004	ELK3	1.66809	7.15677	127.997	2.624e-17	1.07944e-15	7158	6645	6768	3110	1407	1397	1244	2770	1987	2065	2200	2952	5688	5497	4787
85439	STON2	1.66771	2.50843	9.2221	0.00338453	0.00727854	228	240	215	73	19	28	16	88	7	12	22	104	22	23	16
1843	DUSP1	1.66771	6.89693	65.425	1.47625e-11	1.7569e-10	3789	3978	3938	1639	1218	1256	1166	1474	1302	1537	1496	1472	4381	4160	3767
8614	STC2	1.66707	9.45357	23.1957	8.48229e-06	3.1827e-05	2432	2451	2615	4361	3626	3385	3469	5270	9064	5082	4246	4535	22664	23364	21732
2646	GCKR	1.6642	-0.773066	12.642	0.000690387	0.00174167	10	14	7	6	7	2	1	8	5	4	7	8	23	19	17
56776	FMN2	1.66377	2.92337	15.195	0.000223711	0.000630114	81	85	64	77	14	13	8	74	26	22	35	81	164	127	103
6324	SCN1B	1.66116	3.62252	118.39	1.47461e-16	5.03632e-15	384	352	367	126	89	88	79	99	47	56	78	104	165	135	129
101930357	LOC101930357	1.66004	-1.23293	6.34692	0.0141047	0.0261675	11	9	14	1	0	1	1	2	3	0	2	11	4	2	3
93099	DMKN	1.65933	0.248597	10.9704	0.00148277	0.00346917	12	16	17	6	1	0	3	8	15	20	15	7	31	28	36
102724634	LOC102724634	1.65915	-0.592274	10.7854	0.00161602	0.00374809	4	3	2	1	3	3	1	1	0	0	1	0	5	5	2
57217	TTC7A	1.65817	4.65711	131.144	1.51843e-17	6.73706e-16	663	667	623	215	137	165	97	205	105	101	160	228	311	261	258
1880	GPR183	1.656	0.0450834	10.7548	0.0016392	0.00379525	14	10	11	3	2	11	8	9	2	1	2	5	14	22	12
7035	TFPI	1.65394	5.57294	35.357	1.04465e-07	5.67793e-07	2567	2465	2327	979	412	374	379	951	562	574	511	818	1296	1196	969
10906	TRAFD1	1.64914	5.2494	169.538	3.58559e-20	2.83107e-18	1783	1777	1869	715	349	405	342	655	402	405	480	703	1088	1095	948
153222	CREBRF	1.64873	4.33065	103.134	2.77618e-15	7.178e-14	799	787	777	299	123	156	117	327	190	145	160	281	384	375	352
22874	PLEKHA6	1.64613	0.514168	11.8203	0.00100248	0.00243387	10	7	4	2	4	2	1	3	1	1	0	4	5	3	7
100288798	RP11-96H19.1	1.64532	2.01675	19.1558	4.23386e-05	0.000138606	52	43	36	13	10	13	10	8	3	10	4	10	16	9	9
9749	PHACTR2	1.64466	5.30517	248.478	1.93082e-24	3.6826e-22	1708	1765	1757	534	470	465	456	487	435	301	494	481	1020	946	892
4046	LSP1	1.64138	7.72011	80.7194	3.48839e-13	5.84823e-12	6534	6466	6306	1330	2279	2059	1975	1219	1764	1624	1672	1341	3895	3751	3527
359845	FAM101B	1.64023	5.61659	47.9182	1.92573e-09	1.46763e-08	1298	1197	1210	486	600	611	535	480	728	711	602	469	2087	2094	1832
26524	LATS2	1.63963	5.88309	122.608	6.836e-17	2.56761e-15	889	899	848	336	282	253	230	266	233	203	261	286	688	618	567
79038	ZFYVE21	1.63796	5.85677	163.765	8.33617e-20	6.03299e-18	1308	1161	1219	487	224	248	202	512	254	279	249	442	681	663	521
100093631	LOC100093631	1.63667	1.37523	59.5476	7.00902e-11	7.2489e-10	116	105	88	56	18	23	23	51	17	15	22	25	60	59	49
57562	KIAA1377	1.63521	4.23475	90.4898	3.89598e-14	7.80579e-13	608	590	578	275	111	121	96	232	142	134	173	247	371	391	344
113146	AHNAK2	1.63452	6.88589	38.7894	3.34066e-08	2.00822e-07	2477	2485	2572	726	486	562	469	724	243	139	217	840	475	443	385
84327	ZBED3	1.63424	1.50391	19.9622	3.05075e-05	0.000102972	160	189	171	61	40	26	30	59	15	8	15	57	43	29	26
3749	KCNC4	1.63404	3.36152	30.3278	5.98707e-07	2.79485e-06	185	148	191	130	93	116	73	89	203	163	257	124	657	578	466
57619	SHROOM3	1.63318	3.50296	49.6184	1.16176e-09	9.27765e-09	115	143	134	55	20	17	13	45	27	23	33	53	58	57	43
6094	ROM1	1.63296	2.95701	65.0841	1.61266e-11	1.89925e-10	407	373	366	150	47	64	38	125	92	109	75	147	182	165	138
55509	BATF3	1.63261	-1.21158	8.13615	0.00573712	0.0117086	6	5	5	3	0	1	1	1	2	2	0	1	5	1	1
4129	MAOB	1.6314	2.52564	25.138	4.03003e-06	1.61399e-05	28	17	20	22	19	36	17	16	24	25	22	22	101	98	95
101927354	LOC101927354	1.63017	-0.979177	9.25654	0.00332901	0.00717702	7	2	9	0	0	0	0	3	3	4	2	3	3	2	7
4773	NFATC2	1.62992	6.2707	102.515	3.14492e-15	8.00456e-14	2506	2545	2583	1197	690	700	618	1155	837	669	908	1203	2520	2496	2085
8837	CFLAR	1.62911	5.05313	107.764	1.10864e-15	3.13107e-14	1120	1101	1177	610	277	276	266	600	250	202	282	558	1011	934	768
100507283	RP11-677M14.7	1.62901	-0.867584	12.9985	0.000588208	0.00150837	9	16	14	5	0	0	2	9	2	2	2	2	3	1	5
200058	FLJ23867	1.62655	4.6727	85.4039	1.19805e-13	2.16682e-12	1080	1080	1058	501	201	222	193	450	312	268	271	430	734	729	646
3710	ITPR3	1.62566	6.31405	132.457	1.21179e-17	5.50972e-16	2621	2411	2436	1024	564	648	496	976	620	336	636	1058	1632	1556	1306
1796	DOK1	1.62548	6.26179	57.858	1.11192e-10	1.0989e-09	467	400	427	172	125	120	91	185	102	122	101	198	319	324	331
6776	STAT5A	1.62322	3.02626	55.3182	2.25235e-10	2.08169e-09	425	374	394	195	56	50	36	161	44	55	63	178	141	122	125
56978	PRDM8	1.62322	3.36775	47.9384	1.91412e-09	1.4603e-08	300	294	268	142	36	54	32	129	51	74	56	160	174	166	156
388135	C15orf59	1.62261	2.72586	16.9111	0.000107492	0.000323093	70	79	83	40	32	25	27	18	15	20	17	40	67	68	69
55502	HES6	1.62083	0.385756	15.1453	0.000228575	0.000642091	56	58	60	28	6	1	7	20	4	8	3	20	7	3	7
100996763	LOC100996763	1.62	0.709309	14.186	0.000347324	0.000939373	88	97	88	9	17	17	14	8	46	30	29	9	29	29	34
116173	CMTM5	1.61994	0.416994	6.64338	0.0121165	0.0228749	5	8	4	2	1	2	0	2	0	0	0	2	1	0	1
201294	UNC13D	1.61688	-0.668567	8.6342	0.00449679	0.00940471	23	19	23	10	1	0	0	15	3	1	0	8	3	2	4
55214	LEPREL1	1.61687	8.33285	35.1682	1.11356e-07	6.01239e-07	2057	1927	1941	236	577	554	542	219	900	765	615	247	1187	1190	1015
4059	BCAM	1.61638	1.88088	32.778	2.52759e-07	1.27386e-06	85	100	96	50	51	33	38	77	36	47	36	59	188	140	153
56125	PCDHB11	1.61622	-1.03321	10.5344	0.00181692	0.00416082	8	6	4	2	2	6	2	6	6	4	5	6	23	14	16
10276	NET1	1.61516	6.88057	50.7191	8.4095e-10	6.9057e-09	6393	6565	6077	1617	1015	1048	1029	1585	1481	1718	1649	1513	1984	2202	1801
201799	TMEM154	1.61436	2.98917	38.7842	3.3463e-08	2.00997e-07	320	299	292	66	103	99	108	42	48	68	80	46	138	145	122
5465	PPARA	1.61355	5.07073	282.705	5.74458e-26	1.7301e-23	992	950	976	406	322	291	303	379	400	172	332	392	874	940	813
22977	AKR7A3	1.61193	-1.25875	12.1686	0.000855314	0.00211005	4	9	5	9	1	5	3	5	4	3	2	6	18	20	12
84900	RNFT2	1.61083	-1.05371	12.4144	0.000765123	0.00190904	10	7	10	6	2	1	2	3	3	2	1	2	8	4	4
10580	SORBS1	1.61073	3.48066	29.5729	7.84594e-07	3.58177e-06	222	227	237	63	81	64	81	81	79	52	49	82	152	207	150
284403	WDR62	1.60837	2.12788	21.2768	1.80135e-05	6.37615e-05	61	71	77	11	17	22	17	5	8	13	28	7	17	18	15
6934	TCF7L2	1.60671	5.0208	74.0305	1.70565e-12	2.44468e-11	1196	1256	1288	484	274	315	267	441	469	425	462	547	1061	1024	972
7325	UBE2E2	1.6067	4.58886	137.086	5.53466e-18	2.66498e-16	1683	1558	1570	467	347	329	336	428	350	358	357	392	624	617	513
100272217	LOC100272217	1.60602	-1.2167	7.99553	0.00614866	0.0124602	8	12	12	0	3	2	1	3	0	3	4	2	2	1	2
22941	SHANK2	1.60558	1.23637	7.75217	0.00693555	0.0138635	8	10	12	2	3	2	2	0	4	3	5	0	4	3	5
26147	PHF19	1.60547	5.12042	58.3282	9.77306e-11	9.80377e-10	1232	1242	1207	515	170	181	129	491	186	172	165	488	374	354	312
283358	B4GALNT3	1.60478	5.31722	27.8214	1.48242e-06	6.42208e-06	432	398	420	60	162	149	153	65	393	286	392	77	736	646	600
32	ACACB	1.6045	2.40117	71.2439	3.37971e-12	4.54527e-11	162	157	167	90	23	28	23	70	42	24	45	60	86	89	86
4792	NFKBIA	1.60336	5.30542	66.0686	1.25009e-11	1.51601e-10	2235	2252	2136	655	444	412	367	613	491	570	522	615	832	855	756
399665	FAM102A	1.60264	5.81844	62.7358	2.98403e-11	3.31745e-10	1305	1205	1250	777	238	242	198	670	219	193	249	767	989	825	774
55890	GPRC5C	1.60231	5.40681	21.6243	1.56953e-05	5.6124e-05	181	136	151	41	101	107	104	24	79	98	120	40	304	285	257
54492	NEURL1B	1.6018	2.46756	14.538	0.000297668	0.000816197	38	38	39	21	8	12	7	27	3	6	7	14	25	36	18
1646	AKR1C2	1.60173	4.08135	33.5693	1.92247e-07	9.92736e-07	2630	2552	2439	1211	294	313	256	1004	241	328	298	1115	686	653	522
116496	FAM129A	1.59437	6.4191	17.793	7.42829e-05	0.000230638	1376	1442	1272	441	244	262	251	396	157	96	158	408	235	232	169
101927391	RP5-1159O4.2	1.5933	-1.05996	7.38301	0.00833687	0.0163447	42	44	29	17	0	1	1	12	4	5	3	18	3	1	0
26503	SLC17A5	1.5926	6.08186	177.556	1.14887e-20	1.02257e-18	1515	1390	1358	702	374	389	368	629	408	417	432	682	1370	1242	1085
100507564	RP5-1024G6.5	1.59232	-0.417809	17.3285	9.01914e-05	0.000274917	27	28	18	5	0	4	5	10	6	3	9	8	11	5	8
10579	TACC2	1.58947	3.5764	75.6478	1.15411e-12	1.71725e-11	283	265	249	146	106	75	75	148	62	51	80	177	323	263	248
158787	RIBC1	1.58943	-0.974481	15.1639	0.000226742	0.000637307	18	16	8	3	4	2	2	7	2	2	3	3	4	6	3
56172	ANKH	1.58826	8.4521	27.8824	1.44965e-06	6.29122e-06	5237	4986	4839	4510	2760	2806	2521	4221	3203	2883	3780	4399	13833	12725	11249
339761	CYP27C1	1.5872	4.33811	124.304	5.04219e-17	1.94211e-15	798	785	815	219	241	248	220	241	311	303	276	240	652	665	571
23554	TSPAN12	1.58637	2.00796	39.2817	2.84576e-08	1.73007e-07	70	54	58	16	39	31	34	13	15	15	27	16	77	62	62
51334	PRR16	1.58637	4.07902	63.2644	2.59545e-11	2.92949e-10	408	382	369	128	136	108	125	129	73	70	92	95	219	214	210
57082	CASC5	1.58537	3.59608	15.1021	0.000232892	0.000653717	80	107	90	40	25	28	20	22	23	5	25	27	53	33	41
6915	TBXA2R	1.5853	2.12298	58.7532	8.70051e-11	8.84261e-10	145	119	122	39	53	35	51	41	31	40	31	59	99	111	105
4693	NDP	1.58273	0.948072	8.00529	0.00611913	0.0124072	15	15	25	16	1	2	0	16	1	4	6	15	23	20	10
11113	CIT	1.58204	4.36849	36.1113	8.10367e-08	4.51996e-07	273	356	330	118	55	58	51	128	55	29	82	106	116	101	102
64170	CARD9	1.58165	0.598021	30.7706	5.11444e-07	2.42214e-06	37	54	43	14	3	6	7	7	15	27	17	12	25	25	21
7164	TPD52L1	1.58163	4.05178	23.6774	7.04125e-06	2.68941e-05	212	190	197	118	44	60	36	99	27	33	34	88	126	133	114
4703	NEB	1.58159	0.723083	15.4163	0.000203322	0.000577834	20	20	25	5	7	7	9	5	15	17	12	5	36	29	22
54463	FAM134B	1.58096	2.58745	34.8584	1.23696e-07	6.60486e-07	128	142	123	46	9	14	15	57	51	56	50	42	95	75	66
4739	NEDD9	1.58018	5.63764	33.2483	2.1476e-07	1.09856e-06	1506	1545	1466	627	617	545	504	611	413	308	351	626	1375	1279	1185
79661	NEIL1	1.57987	-0.409634	16.186	0.000146179	0.000427051	31	24	20	11	2	6	3	12	1	5	3	11	8	6	12
5292	PIM1	1.57891	5.17539	30.1265	6.43344e-07	2.98237e-06	377	333	334	322	270	290	211	294	429	484	470	281	1530	1311	1290
153090	DAB2IP	1.57874	5.05746	24.26	5.6295e-06	2.19006e-05	1231	1139	1246	662	292	278	227	677	304	238	378	716	1149	960	919
220979	C10orf25	1.57731	0.611378	37.5908	4.95204e-08	2.85535e-07	57	48	46	20	7	8	11	23	12	11	10	28	32	29	26
1831	TSC22D3	1.57457	8.48179	38.6404	3.50732e-08	2.09299e-07	12995	12575	13042	4654	1810	1821	1610	4527	2215	2010	1523	4665	2825	2916	2535
4256	MGP	1.57392	8.5031	23.9983	6.22353e-06	2.39577e-05	11488	10149	9046	4135	3578	3601	3195	3709	3947	5170	3681	3421	10844	10651	10089
23366	KIAA0895	1.57337	1.79537	129.942	1.86924e-17	8.05032e-16	52	43	39	26	11	17	9	26	19	16	15	24	56	58	41
55652	SLC48A1	1.573	2.71293	32.0845	3.21887e-07	1.59327e-06	329	353	279	156	28	18	28	149	29	24	42	151	73	62	53
102724168	LOC102724168	1.57289	-0.206605	22.986	9.20207e-06	3.43086e-05	20	25	36	6	5	4	8	11	12	22	10	8	30	27	21
100505633	LINC01133	1.57281	0.857213	8.74056	0.00427033	0.00898225	24	29	21	9	3	3	4	3	8	12	7	6	15	5	11
5145	PDE6A	1.57173	-1.26508	11.1842	0.0013904	0.0032692	5	8	8	3	0	2	4	1	3	1	3	5	6	6	8
56935	SMCO4	1.57168	2.74066	38.9323	3.18853e-08	1.92307e-07	88	88	79	62	41	51	39	67	39	60	58	67	233	189	154
334	APLP2	1.57104	9.10779	74.3005	1.59747e-12	2.30456e-11	36977	37017	35125	10967	8133	8177	7312	10066	7968	7422	7671	10086	13419	13376	11843
3437	IFIT3	1.57004	3.34421	20.8582	2.12827e-05	7.43123e-05	447	376	405	143	26	20	15	191	110	103	87	153	134	117	96
92973	LINC00950	1.56984	-0.321792	16.7978	0.000112759	0.000337336	29	22	26	16	1	4	1	11	5	1	6	15	11	10	11
11144	DMC1	1.56926	0.683157	17.0912	9.96426e-05	0.000301784	24	30	19	4	7	3	5	5	3	11	4	5	6	9	4
27202	C5AR2	1.56805	3.62529	22.257	1.2233e-05	4.46567e-05	74	66	76	28	27	26	29	15	25	22	22	28	66	63	60
102723755	LOC102723755	1.56524	2.16895	50.3849	9.27347e-10	7.54098e-09	113	99	104	39	17	14	17	28	28	16	23	31	33	29	25
28999	KLF15	1.56378	3.63431	10.0291	0.00230425	0.00516565	367	374	388	163	47	34	33	149	49	37	53	103	45	48	39
2826	CCR10	1.55981	-0.942821	14.6992	0.000277455	0.000765635	31	29	15	10	4	1	2	10	5	4	5	12	10	9	5
642938	FAM196A	1.55807	0.592822	16.362	0.000135627	0.000398602	96	103	134	17	28	29	22	10	24	14	30	16	14	17	15
7078	TIMP3	1.55571	10.26	24.634	4.88027e-06	1.92711e-05	10399	9697	9913	9023	23030	23257	21499	8831	12486	11130	9217	9374	64682	64321	56454
214	ALCAM	1.55408	8.52031	62.3996	3.26185e-11	3.59366e-10	13736	12966	12832	2997	3121	3392	3392	2833	4770	4664	4725	2829	8039	7542	6380
3913	LAMB2	1.55352	8.72291	104.297	2.19971e-15	5.83122e-14	8932	8816	8583	3527	2226	2270	1883	3605	4197	3033	3537	3651	8204	7725	7298
219970	GLYATL2	1.55308	1.2093	12.741	0.000660304	0.00167425	122	106	122	43	33	28	16	38	13	7	9	39	23	30	21
6334	SCN8A	1.5506	3.08385	34.8952	1.22162e-07	6.53817e-07	81	75	86	68	31	41	30	63	62	26	58	54	169	154	163
200407	CREG2	1.54965	-0.630434	11.0457	0.00143189	0.00335922	11	15	23	10	4	0	2	7	15	4	2	4	11	19	8
10873	ME3	1.54865	1.61675	26.3993	2.50868e-06	1.03957e-05	91	107	90	16	20	21	19	25	20	19	37	29	38	29	33
3778	KCNMA1	1.54714	8.40013	185.746	3.73208e-21	3.62976e-19	8095	8068	7886	2947	2031	2125	1775	2852	2471	1717	2462	2960	5188	4886	4391
55075	UACA	1.54673	6.23722	99.5158	5.79055e-15	1.40795e-13	1495	1347	1330	306	423	404	383	333	543	566	605	318	1065	1025	891
148741	ANKRD35	1.54574	2.98407	22.7623	1.00393e-05	3.71848e-05	359	355	347	234	22	33	34	214	26	33	24	238	136	156	125
6623	SNCG	1.54325	1.24971	22.6534	1.04748e-05	3.86614e-05	64	59	76	15	13	4	8	9	16	19	19	16	16	8	7
8645	KCNK5	1.54229	3.14794	8.22857	0.00548245	0.0112342	14	9	9	1	5	7	1	2	10	15	9	2	22	21	18
100507520	LOC100507520	1.54213	0.359482	17.7434	7.58343e-05	0.000234958	43	45	58	21	8	5	3	20	5	9	10	25	19	14	13
65018	PINK1	1.54184	5.71814	81.0924	3.19988e-13	5.38915e-12	2079	2049	2079	837	373	360	309	748	420	399	412	799	803	764	680
102724250	LOC102724250	1.54179	3.41531	114.963	2.78966e-16	8.84859e-15	493	482	483	176	106	106	81	184	157	90	118	195	258	257	215
10186	LHFP	1.54171	6.22167	114.748	2.90481e-16	9.17419e-15	2192	2068	2097	682	578	542	502	669	612	613	546	658	1248	1148	1103
54829	ASPN	1.54008	7.80254	13.7701	0.000417213	0.00110859	346	257	260	85	230	214	203	58	109	119	143	63	430	430	450
1747	DLX3	1.53904	1.37004	6.06317	0.0163322	0.029829	10	4	5	1	5	12	6	2	9	5	13	2	20	30	26
170689	ADAMTS15	1.5387	2.08888	18.2252	6.2081e-05	0.000196323	68	62	77	29	11	15	9	27	12	12	9	33	33	20	24
5260	PHKG1	1.53788	1.66623	11.9014	0.00096601	0.00235271	151	142	141	49	31	64	47	50	15	56	34	29	83	70	97
728215	FAM155A	1.53586	1.48853	15.0489	0.000238322	0.000667303	121	103	109	14	11	18	10	7	45	50	50	15	36	30	26
114041	C21orf88	1.53566	1.08062	22.036	1.33426e-05	4.83824e-05	62	77	71	47	12	11	8	37	38	31	47	48	93	81	87
3632	INPP5A	1.53085	4.33998	96.7729	1.02192e-14	2.32321e-13	334	314	354	117	94	79	65	92	71	65	68	130	171	138	110
8425	LTBP4	1.52954	5.32694	92.8498	2.34214e-14	4.97782e-13	1137	1230	1123	450	476	423	431	466	464	435	424	519	1251	1259	1136
22979	EFR3B	1.52912	2.3629	24.3088	5.52525e-06	2.15579e-05	25	34	43	26	45	68	32	13	56	43	71	21	195	157	169
4094	MAF	1.52584	5.15786	14.0926	0.00036188	0.000975329	1109	1032	984	900	597	589	601	981	141	156	112	833	1646	1725	1561
100506380	LINC01006	1.52444	-1.10025	9.30721	0.00324906	0.00702114	5	14	8	1	6	2	0	5	4	4	1	2	7	7	5
3321	IGSF3	1.52395	3.13055	5.49206	0.0220227	0.0388686	34	31	25	1	8	11	17	1	18	19	11	4	30	24	21
57469	PNMAL2	1.52192	1.72835	11.4078	0.00121131	0.0028804	57	60	63	7	26	14	21	12	27	22	31	10	51	42	38
101929369	RP11-909M7.3	1.52007	-0.492922	20.5133	2.44342e-05	8.41165e-05	17	26	18	6	3	8	9	6	6	6	11	3	14	15	15
5774	PTPN3	1.51996	4.26764	131.536	1.41927e-17	6.3354e-16	192	194	180	94	62	65	65	60	100	65	99	81	210	212	204
112817	HOGA1	1.51977	1.28937	18.0604	6.64696e-05	0.000208228	125	117	140	46	11	16	10	55	32	27	39	46	46	47	32
1767	DNAH5	1.51866	0.844448	14.4586	0.000308192	0.000842381	6	10	8	7	6	9	4	8	7	7	5	11	32	33	18
6493	SIM2	1.51786	1.5665	80.0947	4.03323e-13	6.6255e-12	89	93	100	37	38	28	43	32	24	30	25	32	85	88	58
340371	NRBP2	1.51769	4.92888	29.9945	6.74435e-07	3.11764e-06	1244	1248	1223	397	226	213	187	365	228	160	228	405	264	263	205
4486	MST1R	1.51744	-0.199622	14.8594	0.000258759	0.000718633	14	12	15	4	6	6	5	3	4	0	3	10	10	12	10
728323	LOC728323	1.51702	0.313825	34.2434	1.52547e-07	8.01826e-07	33	27	32	19	7	6	7	13	14	4	5	17	19	22	26
4837	NNMT	1.51641	7.68672	21.4845	1.65888e-05	5.91032e-05	5381	5268	5256	2586	1613	1706	1481	2541	2873	3673	2986	2757	7547	7527	6643
5164	PDK2	1.516	4.08947	77.2906	7.79669e-13	1.19772e-11	519	577	546	312	97	75	78	344	163	160	176	343	476	431	397
241	ALOX5AP	1.51575	-0.746745	9.71353	0.00267607	0.0058957	89	72	55	30	5	2	2	35	5	3	9	46	10	11	7
5376	PMP22	1.51077	7.76296	66.7505	1.04911e-11	1.28715e-10	4842	4595	4583	1796	1373	1359	1324	1655	1049	1323	1203	1729	2937	2960	2685
348254	CCDC144CP	1.51049	0.0662504	16.0557	0.000154534	0.000449137	29	28	42	5	5	8	10	15	5	5	12	7	14	13	7
101101772	LINC00601	1.50963	-0.936817	12.7632	0.000653748	0.00165991	10	4	6	9	1	4	1	7	4	5	2	6	18	12	15
10403	NDC80	1.50906	3.78287	23.6759	7.04531e-06	2.69026e-05	131	107	104	33	30	43	39	41	46	38	57	29	109	91	86
478	ATP1A3	1.50768	-1.30948	5.40019	0.0231192	0.0406183	1	4	2	1	2	1	2	0	6	1	2	0	8	6	6
339416	ANKRD45	1.50757	0.0243375	15.7713	0.000174537	0.000501517	21	15	25	1	6	7	9	3	8	6	9	3	13	10	12
57528	KCTD16	1.50722	2.15307	17.5082	8.36576e-05	0.000256492	149	154	147	96	36	46	31	96	138	67	100	87	234	263	207
1281	COL3A1	1.50536	14.3322	24.1872	5.78857e-06	2.2454e-05	214938	193281	197234	132188	230881	228687	204972	123598	257820	223450	252195	128039	790446	791320	733377
56097	PCDHGC5	1.50372	1.48715	38.5111	3.65879e-08	2.17103e-07	130	169	147	79	52	38	30	91	35	20	42	92	137	123	101
57482	KIAA1211	1.50032	3.16267	24.6334	4.88141e-06	1.92711e-05	74	99	90	25	34	33	28	12	30	25	43	24	61	80	47
100131193	CCDC183-AS1	1.50003	-0.290613	10.8807	0.0015459	0.00360195	36	30	36	8	5	10	8	7	3	9	2	6	6	3	0
4016	LOXL1	1.49922	8.21515	39.7239	2.46577e-08	1.51516e-07	3419	3314	3414	1351	1940	1933	1827	1349	2836	2705	2998	1432	7903	6553	6265
23345	SYNE1	1.49838	7.02708	48.2315	1.7535e-09	1.34756e-08	3919	4100	3925	2056	738	848	663	1835	1046	413	919	1881	2176	2003	1713
4240	MFGE8	1.49814	9.43631	49.0844	1.3605e-09	1.06961e-08	11812	11278	11570	4645	3790	3645	3298	4476	4092	3722	3877	4541	9651	9472	8508
286827	TRIM59	1.49801	3.90711	52.3	5.31569e-10	4.54137e-09	371	354	344	289	161	155	112	232	179	238	268	236	707	695	575
4846	NOS3	1.49797	0.510331	26.815	2.14918e-06	9.03861e-06	18	26	22	7	8	7	5	6	6	10	8	5	13	15	16
84940	CORO6	1.49714	1.97152	21.29	1.79197e-05	6.34948e-05	201	233	227	83	31	31	26	84	18	26	18	78	21	20	17
101927559	LOC101927559	1.49713	-0.614371	17.4552	8.55327e-05	0.000261586	17	16	14	4	2	5	4	4	5	3	2	6	5	8	4
1410	CRYAB	1.49687	8.557	19.503	3.67505e-05	0.000121915	17116	16821	16308	2866	6816	6636	6716	2806	7954	9043	7432	2761	14868	15654	14096
80325	ABTB1	1.49682	3.2216	58.9696	8.2017e-11	8.38206e-10	369	387	350	194	48	45	47	180	86	65	81	170	145	174	149
83461	CDCA3	1.49682	2.65321	14.5028	0.00030229	0.000827479	38	55	59	18	7	10	13	13	17	12	8	19	22	14	21
9060	PAPSS2	1.49666	10.3057	52.7346	4.69094e-10	4.04766e-09	10611	10394	10728	3194	4371	4609	4304	2987	4803	3919	4120	3106	10156	10427	9505
101929188	LOC101929188	1.49506	0.482391	9.49251	0.00297335	0.00647104	106	95	79	54	2	6	6	37	7	10	9	46	9	15	8
10317	B3GALT5	1.49457	0.478088	25.7574	3.19031e-06	1.29858e-05	39	34	40	16	8	10	9	15	28	10	22	22	40	45	39
80863	PRRT1	1.49407	0.0275054	25.4285	3.61094e-06	1.45408e-05	32	30	40	22	7	7	10	21	10	16	9	21	38	32	34
901	CCNG2	1.49067	6.26547	60.3242	5.68128e-11	5.98961e-10	1394	1477	1421	493	452	429	494	612	1040	650	481	427	1516	1609	1316
55510	DDX43	1.48917	1.44786	15.5052	0.000195677	0.000557245	57	30	53	54	21	7	12	47	10	15	10	51	80	77	63
29	ABR	1.48893	6.9985	128.304	2.48648e-17	1.03154e-15	3147	3109	3116	1639	770	742	668	1463	740	592	816	1593	2119	1942	1828
285548	LINC01096	1.48893	-0.852293	7.612	0.00743608	0.0147596	4	5	9	0	1	1	4	1	1	2	1	1	1	3	1
56133	PCDHB2	1.48731	0.0863885	17.2435	9.34659e-05	0.000283983	21	28	27	14	13	24	26	13	11	8	11	12	58	49	39
64067	NPAS3	1.48584	1.60167	21.1764	1.87473e-05	6.61039e-05	27	45	35	11	13	8	8	21	6	5	9	13	25	13	19
4054	LTBP3	1.48501	7.58924	80.4219	3.73776e-13	6.20958e-12	6575	6620	6784	3493	2564	2363	2120	3557	2996	2655	2753	3644	8100	7749	7483
101927204	AP001258.4	1.48443	1.37718	34.8883	1.22446e-07	6.54857e-07	49	46	53	39	5	8	5	23	5	8	10	30	31	27	18
3800	KIF5C	1.4837	-0.442987	11.2961	0.00127531	0.00302036	6	4	6	10	5	4	5	7	0	5	3	7	20	19	19
7134	TNNC1	1.48284	-0.661412	9.41215	0.00308979	0.00670756	6	5	5	5	1	1	0	4	1	2	0	2	2	2	8
56605	ERO1LB	1.4826	2.04708	40.9205	1.67813e-08	1.06422e-07	99	96	93	41	46	46	49	38	83	61	59	37	183	152	148
492311	IGIP	1.48158	3.41953	73.7972	1.8052e-12	2.57262e-11	220	178	202	102	114	112	89	92	128	167	108	97	358	404	309
4179	CD46	1.48146	6.31804	128.431	2.43201e-17	1.0118e-15	3073	2885	2787	1041	676	723	656	979	665	720	750	969	1377	1340	1157
4286	MITF	1.48041	2.19861	42.9733	8.76155e-09	5.85139e-08	151	120	139	55	25	34	34	36	16	17	27	50	37	42	34
100507057	MFI2-AS1	1.47987	0.581341	8.4657	0.00488161	0.0101216	12	15	13	13	8	11	7	13	0	9	4	8	28	22	29
4015	LOX	1.47849	10.5268	16.6876	0.000118137	0.000351777	8045	7732	7663	3269	7998	8029	7678	3544	16279	13019	10639	3109	31524	34007	30788
54443	ANLN	1.47596	5.92973	20.424	2.53261e-05	8.69424e-05	415	469	375	107	84	102	77	83	136	138	187	64	169	170	158
100129503	PP13	1.47571	0.39131	29.412	8.31395e-07	3.77314e-06	35	28	35	16	4	6	10	13	18	7	11	18	29	25	23
128344	PIFO	1.47519	1.25779	15.9944	0.000158639	0.000459973	34	18	29	47	19	12	15	42	27	23	22	43	104	106	93
25937	WWTR1	1.47235	7.73639	43.242	8.0546e-09	5.4162e-08	4068	3946	3888	2763	2138	2129	2166	2838	3287	3248	3025	2662	9639	9066	8301
102723415	LOC102723415	1.47211	-0.922674	12.2249	0.000833743	0.00206273	12	9	19	5	5	2	5	5	3	0	4	5	6	9	5
51312	SLC25A37	1.47151	5.52266	61.1092	4.60072e-11	4.94266e-10	1627	1787	1800	569	378	410	323	574	849	724	663	594	1191	1233	1099
162494	RHBDL3	1.47039	-0.21098	15.4505	0.000200346	0.000569768	40	55	50	23	16	12	9	18	28	19	31	16	44	58	42
64838	FNDC4	1.46843	4.14786	27.5964	1.61018e-06	6.93668e-06	249	236	229	250	96	91	74	261	185	207	161	237	626	586	509
5045	FURIN	1.46711	8.43103	107.526	1.16167e-15	3.24958e-14	13567	13505	13528	3584	4999	4946	4492	3134	4507	3390	4826	3538	9254	8303	7498
22885	ABLIM3	1.46653	6.22278	74.3315	1.58551e-12	2.29181e-11	5430	5399	5520	2492	1017	1038	1013	2484	1488	1222	1447	2595	3148	2896	2574
200424	TET3	1.4655	4.30125	57.9474	1.08495e-10	1.07659e-09	489	461	495	380	199	172	178	369	292	172	252	400	919	774	695
100288911	LOC100288911	1.46542	0.609451	22.58	1.07795e-05	3.97358e-05	32	30	29	17	12	4	2	13	9	8	9	6	18	17	12
11238	CA5B	1.46456	3.85041	53.2448	4.05307e-10	3.55576e-09	519	504	464	172	91	97	101	150	173	152	176	149	244	269	195
10333	TLR6	1.46136	2.14229	67.8477	7.92793e-12	9.94275e-11	133	139	139	84	28	38	30	62	38	32	38	75	103	101	88
26999	CYFIP2	1.46066	1.04403	11.3159	0.00126373	0.00299535	75	56	70	37	2	8	13	39	5	6	11	32	16	17	25
441108	C5orf56	1.45946	-0.44239	12.3013	0.000805327	0.00200187	18	18	16	15	0	3	2	10	1	1	2	8	7	3	9
27244	SESN1	1.45931	6.20676	24.0552	6.08905e-06	2.34808e-05	1881	1795	1954	699	320	341	305	659	399	374	367	682	571	565	464
9066	SYT7	1.45835	3.37596	19.0995	4.33241e-05	0.000141516	494	544	557	129	66	70	75	146	340	187	152	147	240	233	232
9498	SLC4A8	1.45827	3.10265	16.5266	0.000126474	0.000374303	271	307	276	149	53	34	38	151	44	26	64	184	141	118	117
26577	PCOLCE2	1.45797	7.93615	38.4347	3.75153e-08	2.2171e-07	3749	3386	3433	1142	1647	1705	1476	1072	1929	2036	1739	1080	4413	4366	3903
254778	C8orf46	1.45677	0.396097	17.789	7.44051e-05	0.00023092	25	18	19	6	4	9	3	3	5	5	6	8	8	5	11
79733	E2F8	1.45497	1.32002	7.15207	0.00936203	0.0181482	4	4	4	1	3	6	2	0	3	3	9	2	18	13	6
100289274	DNAJC3-AS1	1.45476	-0.109132	20.0067	2.99636e-05	0.000101323	35	47	48	14	14	13	4	9	9	5	4	11	6	4	9
101928092	LOC101928092	1.45466	-0.421327	19.5547	3.5986e-05	0.000119649	15	23	13	11	8	5	5	11	0	5	3	9	14	19	11
101929145	LOC101929145	1.454	0.240516	34.5747	1.36234e-07	7.22287e-07	27	31	25	5	9	7	7	9	8	3	4	11	8	9	11
379	ARL4D	1.45324	3.19768	34.1388	1.58105e-07	8.28669e-07	170	177	160	155	73	51	53	154	66	101	68	138	299	286	253
83857	TMTC1	1.45315	4.44658	18.9091	4.68387e-05	0.000152184	497	472	496	112	440	436	408	124	367	254	322	124	1003	960	875
641467	TSC22D1-AS1	1.45135	-1.06675	14.2528	0.000337277	0.00091439	12	6	8	4	5	2	2	3	1	2	5	2	7	5	7
100507242	AL132709.5	1.44745	1.07855	22.9928	9.1776e-06	3.42435e-05	54	46	41	28	8	13	12	22	35	43	39	26	96	65	64
81848	SPRY4	1.44669	3.67803	15.6715	0.000182175	0.000522034	86	102	103	70	34	28	23	62	24	27	48	68	104	110	108
5732	PTGER2	1.44647	4.56958	29.7213	7.43858e-07	3.41491e-06	746	735	719	292	149	148	150	250	300	340	301	291	559	498	470
1408	CRY2	1.44629	4.39738	170.797	2.99107e-20	2.41952e-18	319	342	354	154	149	153	142	135	121	104	133	143	387	353	288
84793	FOXD2-AS1	1.44417	-0.0701477	18.885	4.73034e-05	0.000153558	24	25	25	9	6	3	4	3	4	3	9	6	1	4	5
10797	MTHFD2	1.44413	7.31065	71.1126	3.49154e-12	4.67854e-11	5658	5266	5243	1829	1271	1384	1181	1622	1567	1426	1219	1621	2420	2365	1795
2644	GCHFR	1.44249	1.07666	10.5548	0.00179965	0.00412513	91	81	84	42	13	6	7	30	10	16	12	28	10	12	8
3786	KCNQ3	1.44223	-0.166288	6.23036	0.0149783	0.027645	2	1	4	2	3	5	4	1	1	1	1	1	12	6	7
84073	MYCBPAP	1.44203	0.00825781	9.91933	0.00242708	0.00541457	54	56	43	29	5	6	4	12	4	6	2	28	7	0	6
22849	CPEB3	1.44138	1.21023	42.5919	9.87647e-09	6.51306e-08	39	34	40	21	8	17	20	24	2	10	12	21	40	35	33
283848	CES4A	1.43946	0.224979	17.5465	8.23275e-05	0.000252836	65	71	68	32	9	11	3	29	15	9	15	36	20	25	18
113177	IZUMO4	1.43914	-0.14953	9.21716	0.00339257	0.00729262	39	31	32	17	2	2	5	12	2	6	8	9	2	4	3
84910	TMEM87B	1.43831	5.79094	108.668	9.29385e-16	2.65544e-14	1794	1852	1711	661	791	886	792	680	1088	1073	1062	659	2563	2517	2174
51076	CUTC	1.43768	4.15598	52.8439	4.54612e-10	3.94355e-09	859	715	734	355	134	140	106	294	124	187	174	357	300	279	257
4013	VWA5A	1.43724	3.94012	28.8872	1.00504e-06	4.48904e-06	360	337	315	342	65	89	68	327	106	104	98	293	415	456	400
2745	GLRX	1.43709	4.69273	38.5786	3.57888e-08	2.1305e-07	791	698	755	402	197	209	206	371	351	295	232	399	747	741	592
9111	NMI	1.43671	3.11932	78.4677	5.90289e-13	9.34159e-12	354	287	270	197	84	66	72	165	70	96	101	187	289	271	201
284439	SLC25A42	1.43594	3.26521	153.69	3.82782e-19	2.43357e-17	215	229	187	112	61	62	60	102	84	58	61	108	190	172	162
6548	SLC9A1	1.4356	5.51181	110.041	7.12299e-16	2.08383e-14	2522	2693	2520	1399	594	602	513	1207	569	398	735	1299	1661	1339	1258
352954	GATS	1.43434	1.95554	24.7149	4.7322e-06	1.87425e-05	188	175	198	117	20	17	18	104	12	19	25	109	65	47	49
1827	RCAN1	1.43256	4.96435	59.6204	6.87199e-11	7.12223e-10	562	542	497	401	199	212	196	323	134	196	202	327	591	701	569
9990	SLC12A6	1.43178	4.83695	290.231	2.77788e-26	9.52354e-24	916	905	941	420	258	288	211	406	277	214	313	410	642	612	582
6491	STIL	1.42968	3.53968	52.0127	5.77513e-10	4.89969e-09	208	191	161	75	74	84	57	56	104	66	111	65	222	167	188
54813	KLHL28	1.42812	4.58999	79.9065	4.21391e-13	6.90685e-12	450	451	475	166	275	239	232	160	266	237	256	149	627	650	580
728613	LOC728613	1.42775	0.919883	23.7011	6.97712e-06	2.6663e-05	54	56	44	20	8	11	11	13	26	8	13	13	18	28	12
57381	RHOJ	1.42745	3.77435	14.5634	0.000294394	0.000807521	246	265	219	270	296	320	339	268	146	137	149	257	875	888	836
2260	FGFR1	1.42249	7.41597	99.9352	5.31321e-15	1.3005e-13	2806	2727	2899	1652	672	692	674	1595	1560	900	928	1558	2608	2831	2404
596	BCL2	1.42179	2.49013	12.7572	0.000655505	0.00166409	61	48	58	31	11	17	6	12	4	7	11	24	17	10	14
6649	SOD3	1.41818	3.22456	53.2073	4.09677e-10	3.5898e-09	163	185	160	57	81	93	80	68	67	79	67	72	215	184	175
404550	C16orf74	1.41792	-0.197513	9.7523	0.00262721	0.00580199	17	24	22	4	5	5	7	5	1	1	3	5	1	0	1
55266	TMEM19	1.41731	4.67109	218.643	5.72987e-23	8.76551e-21	709	577	598	356	170	180	147	259	155	184	255	315	523	442	413
6461	SHB	1.4171	3.06815	36.6598	6.74536e-08	3.81972e-07	215	204	226	129	117	104	93	112	154	126	137	129	416	372	302
3990	LIPC	1.41707	-0.521424	10.6986	0.00177588	0.00407765	33	27	20	7	3	0	3	8	9	16	16	7	16	13	9
200734	SPRED2	1.41626	4.90034	64.0983	2.08519e-11	2.4037e-10	705	765	736	455	139	152	125	435	251	182	227	448	593	522	502
395	ARHGAP6	1.41458	0.55176	9.8664	0.00248872	0.00553274	51	47	41	12	12	8	9	5	7	7	12	11	5	3	2
285195	SLC9A9	1.41426	2.92441	56.2499	1.73553e-10	1.64758e-09	200	206	201	164	66	58	49	149	59	42	66	144	233	200	194
9020	MAP3K14	1.41319	2.82497	33.596	1.90489e-07	9.84352e-07	226	248	248	214	42	50	34	197	43	43	57	193	230	212	173
127943	FCRLB	1.41305	-0.0784532	13.4704	0.000476522	0.00125035	32	39	36	12	5	4	4	11	5	11	7	16	10	10	2
388685	LINC01138	1.41226	0.776866	11.1994	0.00133355	0.00314661	25	26	24	4	21	32	13	2	11	10	9	2	26	37	34
6814	STXBP3	1.41174	5.2226	197.01	8.42492e-22	9.81971e-20	1406	1341	1358	610	326	363	307	567	314	406	347	606	770	739	691
65266	WNK4	1.41148	0.528161	10.8215	0.00158902	0.00369364	24	26	24	11	8	10	10	7	2	1	4	10	12	8	12
80726	KIAA1683	1.41061	-0.539138	12.4195	0.000763378	0.00190598	29	29	30	7	8	1	7	11	4	0	9	12	3	6	5
79575	ABHD8	1.41026	2.44459	56.3387	1.6931e-10	1.60938e-09	170	154	141	80	24	28	14	79	25	21	30	95	62	55	59
81624	DIAPH3	1.40989	4.53881	37.9436	4.40818e-08	2.57307e-07	140	150	132	29	47	37	37	18	41	39	61	29	54	58	47
283335	RP11-983P16.4	1.4078	1.5023	15.5858	0.000189007	0.000539104	58	59	57	24	12	15	8	22	7	4	3	21	9	6	9
84519	ACRBP	1.40645	-1.55049	7.36528	0.00841119	0.0164768	6	19	17	2	3	3	2	5	6	1	1	5	4	1	2
79812	MMRN2	1.40542	1.33232	26.9166	2.06965e-06	8.72663e-06	51	47	41	19	14	27	19	15	18	40	21	20	64	42	65
100505666	RP11-307C12.11	1.40354	-0.892465	8.50947	0.00477845	0.00994	21	11	13	7	1	1	2	4	1	3	5	4	2	2	0
23189	KANK1	1.40288	5.9697	39.555	2.60432e-08	1.59429e-07	1397	1429	1429	437	314	280	285	500	544	303	345	433	523	551	475
8838	WISP3	1.40243	4.54719	20.5577	2.40035e-05	8.27695e-05	358	335	372	293	53	44	45	236	176	220	170	244	396	440	371
3730	KAL1	1.40072	2.84775	12.4056	0.000768188	0.00191636	23	19	18	8	22	18	15	10	43	32	53	8	80	101	81
219670	ENKUR	1.40068	-0.278263	10.8257	0.00158598	0.00368774	2	4	3	8	5	0	3	2	6	8	3	1	19	14	14
2242	FES	1.39806	2.98165	35.4977	9.96173e-08	5.4285e-07	498	566	548	290	72	84	63	232	78	93	90	249	148	151	131
51435	SCARA3	1.39752	8.10059	26.6839	2.25641e-06	9.4571e-06	5972	5650	5664	5305	1217	1288	1110	4854	2151	1394	2285	5053	7002	6392	6170
400999	FLJ42351	1.39745	-1.37931	5.5184	0.0217185	0.0383963	16	14	14	4	3	0	1	6	1	3	5	6	3	1	2
5980	REV3L	1.39681	6.20645	109.983	7.20222e-16	2.10282e-14	2477	2603	2563	2134	893	965	816	1857	1066	744	1137	1785	3408	3374	2907
7048	TGFBR2	1.39653	7.95254	77.9553	6.661e-13	1.03847e-11	3391	3289	3310	2087	890	897	820	1860	979	902	1197	1860	2827	2826	2361
23268	DNMBP	1.39625	5.00504	56.7557	1.5078e-10	1.44352e-09	974	1008	969	441	273	288	225	385	331	173	288	406	593	546	480
1759	DNM1	1.39449	5.53855	51.99	5.81302e-10	4.92898e-09	1003	942	970	705	671	739	615	638	591	450	693	771	2140	1983	1895
283050	ZMIZ1-AS1	1.39405	-0.334225	8.46321	0.00488755	0.0101311	35	40	39	20	1	3	3	22	3	3	7	15	4	6	4
4223	MEOX2	1.39198	3.14532	14.4806	0.000305242	0.000834783	116	115	120	79	7	8	5	74	26	35	29	68	53	72	46
51203	NUSAP1	1.39196	4.51579	16.0722	0.000153454	0.000446527	220	265	232	63	74	72	53	62	71	64	87	53	99	96	95
8848	TSC22D1	1.39146	7.83129	49.1584	1.33097e-09	1.04751e-08	4178	3844	4037	2210	1133	1296	1139	2050	1100	1208	1262	2341	3290	3343	2905
10068	IL18BP	1.39126	1.12455	30.4621	5.70734e-07	2.67789e-06	31	45	39	14	17	16	13	18	22	12	24	16	53	40	35
55604	LRRC16A	1.39116	4.68899	52.9692	4.38573e-10	3.82022e-09	638	645	661	183	224	216	197	159	225	210	262	164	413	377	331
3768	KCNJ12	1.38998	1.07108	18.481	5.58535e-05	0.000178551	57	57	51	33	28	19	27	28	15	24	30	33	74	63	68
65010	SLC26A6	1.38851	4.33831	79.7367	4.38417e-13	7.13813e-12	366	384	430	224	150	181	129	178	165	131	174	211	451	420	366
130340	AP1S3	1.38741	1.74961	23.3184	8.0885e-06	3.05053e-05	24	26	31	8	14	9	12	7	4	6	9	7	15	14	16
389084	C2orf82	1.38643	7.45451	7.74245	0.00696911	0.0139287	43	34	46	18	8	4	4	22	4	7	4	25	13	14	7
257194	NEGR1	1.38487	6.68786	57.5063	1.22503e-10	1.19859e-09	1263	1275	1108	438	337	345	319	484	530	486	472	400	908	863	760
3556	IL1RAP	1.38432	4.12205	37.1558	5.71935e-08	3.27081e-07	62	67	72	48	73	66	69	39	99	82	90	45	262	236	228
53373	TPCN1	1.38421	4.51654	164.13	7.8981e-20	5.77072e-18	652	659	620	267	190	184	158	266	231	146	237	274	433	404	371
2822	GPLD1	1.38325	0.418178	16.6959	0.000117723	0.000350757	24	18	14	7	6	7	7	5	8	10	13	6	25	16	15
4154	MBNL1	1.38313	7.93274	103.439	2.61133e-15	6.77563e-14	8080	7666	7488	2588	1939	2058	1886	2344	2127	1857	2231	2377	3243	3155	2697
1407	CRY1	1.38287	4.46651	151.172	5.66377e-19	3.46576e-17	395	371	350	200	147	131	146	163	108	128	129	188	392	344	268
7153	TOP2A	1.38111	6.40752	12.9206	0.000609127	0.0015563	461	592	441	178	139	159	115	137	139	113	236	121	249	245	216
10420	TESK2	1.37981	2.1841	44.2761	5.83836e-09	4.02735e-08	96	79	75	55	15	30	20	51	36	30	37	39	81	87	69
348801	LNP1	1.3784	1.59553	41.1035	1.58283e-08	1.00848e-07	66	58	56	61	17	18	19	41	25	27	21	50	80	82	77
197259	MLKL	1.3769	2.38492	52.0961	5.63766e-10	4.79136e-09	195	185	168	79	46	40	48	62	41	36	49	83	86	80	72
5768	QSOX1	1.37686	8.46772	118.787	1.37056e-16	4.72491e-15	12440	12656	12230	6690	3998	4040	3556	6369	3933	3647	3502	6271	10036	9781	8681
57630	SH3RF1	1.37602	4.77017	84.0059	1.64238e-13	2.90953e-12	427	485	452	148	144	172	145	126	136	103	145	140	228	244	229
1058	CENPA	1.37578	1.67477	7.04846	0.00986421	0.0190113	14	26	17	8	5	3	3	4	10	8	6	6	11	11	8
5310	PKD1	1.37391	8.18227	151.103	5.72568e-19	3.47468e-17	5432	5451	5802	1912	2272	2270	1994	1821	2585	1270	2135	2145	4891	4110	3889
339855	KY	1.37334	2.01933	16.0753	0.000153246	0.00044601	71	73	66	128	25	21	21	120	21	14	32	114	167	152	164
23052	ENDOD1	1.37223	6.26066	127.554	2.83566e-17	1.15679e-15	1674	1510	1470	710	653	730	607	586	565	507	686	673	1606	1509	1255
8905	AP1S2	1.37101	4.25395	97.3052	9.14576e-15	2.10855e-13	618	578	592	248	234	259	261	216	146	175	156	203	459	440	368
9846	GAB2	1.37056	4.3385	59.4341	7.22832e-11	7.46519e-10	1149	1142	1157	508	232	266	229	466	307	209	247	461	451	441	392
100499466	LINC00674	1.36989	5.48069	135.083	7.75133e-18	3.62136e-16	1565	1434	1446	649	328	334	262	550	487	366	453	613	713	733	607
54602	NDFIP2	1.36938	4.51287	53.1644	4.1474e-10	3.62768e-09	421	422	416	272	103	108	105	263	130	164	147	229	420	340	323
54558	SPATA6	1.36868	2.82097	51.704	6.31454e-10	5.32044e-09	294	323	293	111	55	65	58	101	54	63	63	131	81	89	72
55073	LRRC37A4P	1.36802	0.596429	7.00294	0.0100937	0.0194052	54	57	63	18	6	9	8	24	9	6	18	14	10	4	2
221002	RASGEF1A	1.36718	0.535814	8.65962	0.00444155	0.00930374	18	8	21	6	7	6	6	4	8	2	4	5	8	13	10
56963	RGMA	1.36711	2.82006	25.4776	3.54467e-06	1.43053e-05	312	288	287	130	103	68	73	112	67	64	78	133	164	132	143
24147	FJX1	1.36679	3.73578	12.6177	0.00069802	0.00175924	66	52	59	136	134	153	143	101	216	287	301	138	880	654	617
5918	RARRES1	1.36665	1.80201	21.0775	1.95001e-05	6.84953e-05	120	123	119	37	25	24	27	42	41	46	35	34	46	55	48
22846	VASH1	1.36644	3.55478	63.4192	2.49184e-11	2.8237e-10	417	359	403	333	127	144	117	268	115	103	135	293	515	416	347
2645	GCK	1.36343	-0.309268	7.34618	0.00849208	0.0166175	3	8	6	11	15	14	16	14	16	10	3	16	59	44	47
145258	GSC	1.36304	-1.14094	11.5645	0.00112711	0.00270248	8	12	12	2	7	8	3	5	2	2	1	6	10	8	8
3801	KIFC3	1.36181	4.75024	44.6196	5.25009e-09	3.64898e-08	589	602	628	375	304	309	244	299	193	210	212	340	775	684	543
79777	ACBD4	1.3608	1.71038	29.2126	8.93385e-07	4.0308e-06	134	153	164	66	25	30	17	61	21	24	25	59	40	22	23
27147	DENND2A	1.35965	0.798894	6.21119	0.0151273	0.027878	13	13	19	7	9	6	5	7	4	6	1	5	11	15	9
3075	CFH	1.3594	6.67347	106.719	1.3609e-15	3.74272e-14	3151	3205	3192	1541	1154	1190	1063	1380	1250	1099	1114	1274	2655	2753	2371
11219	TREX2	1.35783	-0.786426	9.88205	0.00247032	0.00550016	16	15	19	4	2	7	4	6	5	2	0	5	3	3	3
1284	COL4A2	1.35771	8.05549	9.37723	0.00314187	0.00681557	3146	3136	3287	2340	5378	5362	5113	2134	1901	1350	1681	2284	11348	10616	9649
101930370	LOC101930370	1.35751	-0.979749	8.82303	0.00410296	0.00867243	16	10	14	13	3	4	2	11	2	1	1	3	8	9	6
56124	PCDHB12	1.35717	-0.782593	7.80483	0.00675678	0.0135394	2	1	5	6	6	5	3	5	4	6	15	6	28	27	19
728498	GOLGA8H	1.35708	-0.663371	6.24641	0.0148546	0.0274547	13	18	17	12	0	2	3	11	2	2	1	7	6	7	3
94097	SFXN5	1.35638	3.74306	33.0212	2.32313e-07	1.17972e-06	321	301	309	291	155	144	115	238	122	114	162	266	552	464	419
5959	RDH5	1.35373	0.0987788	6.89793	0.0106449	0.0203556	11	13	14	6	0	0	1	5	3	1	1	10	1	2	3
100131378	C11orf91	1.35258	-0.496285	17.5338	8.2764e-05	0.00025407	33	25	28	12	10	7	8	16	13	22	13	9	29	30	27
22801	ITGA11	1.35222	8.29004	22.3812	1.16515e-05	4.26717e-05	4229	3933	3982	2429	2109	2142	1894	2378	1742	1003	1537	2365	5466	4660	4410
2669	GEM	1.35211	4.35439	28.5141	1.15087e-06	5.09087e-06	1096	1033	1150	565	136	127	113	487	300	373	312	510	453	459	403
80745	THUMPD2	1.34535	3.68514	215.036	8.84117e-23	1.28556e-20	401	350	329	160	115	125	114	150	105	186	158	146	307	324	251
80833	APOL3	1.34439	1.12906	19.2499	4.07421e-05	0.000133886	34	33	36	35	12	13	10	34	28	36	22	30	70	77	70
64777	RMND5B	1.34297	2.79063	19.6291	3.4915e-05	0.000116378	285	282	255	134	55	54	26	151	35	21	36	154	88	58	74
10171	RCL1	1.34275	4.72477	54.187	3.09948e-10	2.77894e-09	563	545	483	285	208	210	196	306	229	252	282	308	652	643	553
284348	LYPD5	1.34034	-0.903374	10.6267	0.00174012	0.00400807	4	11	9	6	7	8	3	6	4	1	6	7	18	15	15
11043	MID2	1.33986	4.28839	30.5198	5.59123e-07	2.62929e-06	514	472	476	172	240	275	265	156	219	130	242	161	524	477	444
101928123	LOC101928123	1.33974	0.561839	19.4114	3.81472e-05	0.000126008	71	75	72	41	12	10	6	50	13	7	8	44	26	26	24
90627	STARD13	1.3394	5.04275	104.826	1.97955e-15	5.29538e-14	717	780	764	231	203	211	213	215	313	226	291	226	449	393	321
79156	PLEKHF1	1.33915	3.34643	18.7872	4.92412e-05	0.00015918	379	384	444	223	46	39	40	214	70	66	64	198	120	89	86
102724927	LOC102724927	1.3385	-0.270903	14.0837	0.0003633	0.000978798	11	16	15	5	6	3	2	4	5	3	2	9	5	7	8
50651	SLC45A1	1.33821	0.574854	16.2237	0.000143851	0.000420836	74	59	60	43	8	5	7	33	8	7	16	42	26	31	11
220213	OTUD1	1.33792	2.41709	55.2808	2.27614e-10	2.09971e-09	101	95	105	50	32	37	16	49	28	42	28	39	76	70	52
54554	WDR5B	1.33744	3.18939	42.473	1.02534e-08	6.73341e-08	241	273	238	194	51	50	40	155	14	58	42	179	150	135	134
64866	CDCP1	1.33516	3.82746	5.13106	0.026679	0.0460733	166	167	149	113	4	11	7	76	11	16	8	101	24	21	14
146562	C16orf71	1.33179	0.179357	23.2299	8.37066e-06	3.14644e-05	17	10	15	13	4	10	2	6	6	6	1	13	20	20	10
132989	C4orf36	1.33151	-0.781815	9.59981	0.00282496	0.00618567	17	13	10	2	2	3	5	3	2	5	2	4	2	2	3
100506674	RP11-53O19.1	1.33069	-0.706195	19.1799	4.19233e-05	0.000137307	19	13	12	5	4	9	6	7	2	7	5	4	16	12	6
23461	ABCA5	1.32837	4.03828	33.917	1.70591e-07	8.8809e-07	498	449	438	140	122	104	96	147	129	108	126	123	162	130	106
100216546	LINC01004	1.328	0.778702	22.013	1.34639e-05	4.87863e-05	43	66	65	22	14	16	12	14	15	14	20	14	26	10	18
3162	HMOX1	1.3273	6.58923	11.634	0.00109171	0.0026283	10768	10921	10298	6745	653	673	578	6441	2211	1604	1202	6568	2877	2847	2664
339541	C1orf228	1.32476	-0.896634	5.75765	0.0191518	0.0343633	12	16	13	7	2	0	1	6	0	1	2	12	1	5	2
84159	ARID5B	1.32469	6.5274	42.9818	8.73837e-09	5.83857e-08	4171	4243	4143	1851	911	903	795	1674	1301	935	1069	1669	1695	1665	1507
100507062	PSMD6-AS2	1.32312	-1.04838	9.94951	0.00239264	0.00534667	9	19	8	1	2	2	5	5	3	4	4	7	8	3	6
10024	TROAP	1.32284	2.22537	6.84161	0.0109535	0.0208831	55	61	48	25	7	12	5	18	9	11	12	15	5	5	10
401022	HOXD-AS1	1.3204	1.68292	12.2979	0.000806565	0.00200393	55	49	50	23	38	31	16	28	6	5	5	30	53	40	31
259236	TMIE	1.31989	0.842986	5.75548	0.0191736	0.0343982	4	1	3	1	0	2	1	0	2	1	1	1	1	5	1
3911	LAMA5	1.31985	3.77873	31.1304	4.50238e-07	2.16368e-06	685	744	778	323	308	358	272	344	205	164	230	367	660	527	526
154442	BVES-AS1	1.31947	-0.998321	8.17353	0.00563266	0.0115179	8	11	15	5	7	4	7	8	1	1	3	4	12	5	11
202333	CMYA5	1.31918	1.99488	20.7825	2.19363e-05	7.63404e-05	153	170	157	89	22	28	17	85	38	10	24	72	35	49	33
10241	CALCOCO2	1.31879	6.19516	124.645	4.74483e-17	1.83859e-15	2779	2699	2635	1331	592	619	484	1303	783	837	731	1251	1375	1391	1279
102724814	LOC102724814	1.31837	1.71556	25.3957	3.65592e-06	1.47098e-05	126	120	153	50	30	42	19	65	38	38	39	45	60	74	40
2590	GALNT2	1.31736	7.77338	93.2653	2.14311e-14	4.62849e-13	5209	5221	5119	2740	2783	2737	2586	2687	2860	2492	2779	2801	7346	7073	6411
7105	TSPAN6	1.31566	5.74078	89.4204	4.91889e-14	9.60623e-13	1076	986	1056	766	413	395	411	756	545	653	554	725	1560	1599	1308
100508120	GMDS-AS1	1.31405	0.892306	25.9686	2.94711e-06	1.20628e-05	49	46	61	25	8	12	12	23	8	12	13	29	30	18	16
64400	AKTIP	1.31191	3.62653	106.74	1.35551e-15	3.73491e-14	341	286	286	170	85	90	76	144	61	92	80	174	211	173	172
23285	KIAA1107	1.31164	1.49018	49.1618	1.32964e-09	1.04703e-08	100	91	70	39	18	20	17	40	24	16	19	42	37	33	33
10100	TSPAN2	1.30888	6.65432	16.3739	0.000134947	0.000396894	2675	2718	2608	1264	2480	2599	2400	1260	3790	4205	3828	1238	8982	8850	7761
731275	RP11-261C10.3	1.30884	-1.1995	7.58172	0.00754908	0.0149536	13	14	20	2	2	3	3	6	9	2	3	5	4	3	3
94121	SYTL4	1.30363	2.26321	36.6332	6.80552e-08	3.84851e-07	82	81	88	72	36	53	31	63	39	63	47	59	135	96	177
102723806	LOC102723806	1.30338	-1.28596	6.21151	0.0151248	0.0278769	5	4	6	20	5	2	3	16	1	3	1	19	22	29	27
114898	C1QTNF2	1.30307	0.686452	10.8445	0.00157213	0.00365841	14	7	6	4	2	3	0	7	2	3	2	4	6	4	5
388403	YPEL2	1.30297	5.77221	43.4684	7.50483e-09	5.08142e-08	1685	1609	1580	1195	271	247	188	1123	395	382	431	1048	1063	982	792
387509	GPR153	1.30251	6.30764	28.7525	1.05533e-06	4.69941e-06	454	429	455	191	247	222	211	186	370	307	425	201	830	707	617
5325	PLAGL1	1.30065	5.70568	74.6005	1.4855e-12	2.15573e-11	1204	1233	1228	402	540	519	479	371	730	554	644	408	1272	1087	1064
444	ASPH	1.29903	8.76271	119.805	1.1372e-16	4.01464e-15	18612	16791	17095	6620	6032	5949	5944	6257	7756	7087	6962	6148	13317	12834	11389
54981	NMRK1	1.29859	4.2143	61.2157	4.47139e-11	4.81428e-10	911	855	822	415	184	172	181	359	201	217	176	369	323	311	283
166929	SGMS2	1.29717	7.67146	75.5526	1.18078e-12	1.75161e-11	714	669	617	277	296	286	279	258	206	202	245	277	550	499	481
23371	TENC1	1.29696	6.52253	39.1166	3.00269e-08	1.81921e-07	2942	2961	2828	1358	608	587	529	1319	609	382	553	1384	921	864	755
28970	C11orf54	1.29464	4.14907	58.47	9.40085e-11	9.49524e-10	627	565	546	357	130	118	101	287	186	214	215	322	402	388	332
101927045	LOC101927045	1.29262	1.54594	43.0813	8.47011e-09	5.67223e-08	119	83	72	53	25	35	29	40	17	12	20	44	48	52	42
55672	NBPF1	1.29258	2.61433	76.3525	9.74844e-13	1.4729e-11	253	269	224	92	58	79	68	99	73	40	74	113	134	109	84
4774	NFIA	1.29253	4.04813	37.0124	5.99834e-08	3.42103e-07	917	976	916	332	198	210	186	296	220	225	332	301	294	277	240
57717	PCDHB16	1.29225	0.690917	13.0997	0.00056217	0.00144868	23	25	24	8	26	23	32	8	27	25	29	10	72	64	67
134111	UBE2QL1	1.29135	2.16837	13.4556	0.00047966	0.00125723	147	128	124	7	58	60	59	11	42	42	40	11	52	49	44
56937	PMEPA1	1.29118	8.58764	40.5682	1.87856e-08	1.18203e-07	5146	4889	4812	2203	2783	2959	2648	2230	3889	3326	3600	2303	7876	8169	7136
26585	GREM1	1.29039	6.47455	8.6891	0.00437836	0.00918649	480	443	463	300	230	258	254	295	124	180	218	360	589	636	579
4542	MYO1F	1.28949	-0.866505	10.4433	0.00189607	0.00432119	16	17	16	9	7	5	10	0	3	6	2	5	12	6	7
59338	PLEKHA1	1.28913	5.7155	55.6443	2.05551e-10	1.92767e-09	1395	1292	1209	636	569	586	560	617	917	924	745	602	1849	1752	1552
284751	RP11-290F20.1	1.2891	-0.39498	15.3349	0.000210583	0.000596455	29	27	42	12	11	12	6	12	9	8	9	13	18	13	13
1152	CKB	1.28886	7.38122	17.7374	7.60243e-05	0.000235398	390	443	433	59	456	354	403	66	271	240	189	40	639	700	570
9641	IKBKE	1.2883	2.52937	129.513	2.01378e-17	8.5723e-16	185	177	172	91	58	72	63	106	62	75	65	86	173	163	134
441549	CDNF	1.28744	0.814236	10.2658	0.00206095	0.00465935	42	44	56	19	5	7	4	15	15	20	10	20	14	10	13
286016	TPI1P2	1.28559	-0.612125	21.0999	1.93272e-05	6.79366e-05	13	12	11	3	7	6	7	6	3	3	3	5	12	10	8
1808	DPYSL2	1.28551	6.64647	90.0008	4.33339e-14	8.58842e-13	3017	3060	2927	1318	1025	1019	923	1231	810	678	746	1257	1643	1567	1468
23228	PLCL2	1.28483	2.8844	16.9699	0.000104865	0.000316101	488	442	466	240	68	84	55	185	55	43	54	216	60	47	47
100132707	PAXIP1-AS2	1.28404	1.32377	26.961	2.03588e-06	8.60153e-06	72	64	71	55	14	16	10	55	20	16	23	38	56	47	47
26872	STEAP1	1.28375	4.10736	25.8372	3.09611e-06	1.26339e-05	393	385	330	350	135	126	111	338	133	127	147	340	529	468	420
162514	TRPV3	1.28177	0.253008	23.2683	8.24714e-06	3.10398e-05	26	26	25	14	10	7	3	11	18	10	12	9	19	23	21
123720	WHAMM	1.27961	2.90825	105.836	1.61995e-15	4.40566e-14	160	157	169	90	48	45	56	85	40	36	61	94	130	96	106
116931	MED12L	1.27897	-0.21902	10.8229	0.00158801	0.00369186	8	3	8	1	4	3	1	4	5	4	2	3	8	8	6
83641	FAM107B	1.27775	4.84583	41.0639	1.60296e-08	1.02086e-07	535	541	504	125	164	212	155	113	198	216	245	128	299	305	237
157638	FAM84B	1.27678	-0.438934	8.76034	0.00422956	0.00890571	8	5	13	5	3	4	0	4	1	1	2	4	5	4	2
8445	DYRK2	1.27612	5.41652	193.245	1.37567e-21	1.48552e-19	1310	1278	1347	712	599	613	561	704	501	455	600	720	1481	1312	1226
10486	CAP2	1.2756	4.21092	17.8476	7.26134e-05	0.00022598	90	86	70	84	23	33	20	72	17	9	22	86	98	71	97
55521	TRIM36	1.27558	-0.728476	6.68845	0.0118411	0.0224068	9	7	8	0	2	4	4	0	2	6	3	0	5	2	3
6920	TCEA3	1.27541	4.35124	126.032	3.70841e-17	1.47994e-15	409	375	393	193	132	107	101	212	138	187	105	188	292	302	245
374819	LRRC37A3	1.27455	1.39002	42.2611	1.09618e-08	7.16762e-08	168	194	168	70	49	50	48	78	46	39	54	87	88	80	86
56122	PCDHB14	1.27432	1.47607	22.7497	1.00886e-05	3.73295e-05	46	42	42	37	30	26	35	35	38	35	36	33	114	94	92
85352	KIAA1644	1.27369	5.15317	32.4552	2.82806e-07	1.41317e-06	1191	1189	1219	623	334	376	308	573	330	213	376	574	678	654	576
57730	ANKRD36B	1.27349	0.984878	40.426	1.9663e-08	1.23301e-07	31	44	40	20	12	22	11	25	19	13	11	15	45	26	32
693220	MIR635	1.27344	-0.277625	13.7141	0.000427684	0.00113313	31	24	15	11	1	9	6	17	3	12	8	10	17	14	14
201965	RWDD4	1.27221	4.64568	76.5988	9.19167e-13	1.39451e-11	848	786	815	308	313	336	285	271	263	263	325	276	521	528	493
80139	ZNF703	1.27165	3.43368	18.644	5.22266e-05	0.000167834	188	196	215	62	123	124	122	75	69	77	110	82	232	204	215
338799	LINC01089	1.27027	1.78989	13.5912	0.000451625	0.00119184	131	137	171	65	40	27	38	64	19	16	24	71	51	40	26
256281	NUDT14	1.26716	1.22021	18.4393	5.68246e-05	0.000181261	44	36	40	22	5	5	11	26	21	23	13	27	39	38	26
734	OSGIN2	1.26694	4.83914	66.3439	1.16456e-11	1.41931e-10	768	676	689	278	183	227	178	236	189	196	187	280	305	293	250
79104	MEG8	1.26607	-0.85825	9.45641	0.00302508	0.00657485	8	10	10	4	2	5	3	5	6	10	9	3	18	8	15
10272	FSTL3	1.2658	6.60451	16.8752	0.000109135	0.000327494	1122	1115	1101	384	814	809	679	355	1085	1184	937	370	2236	2063	1962
1140	CHRNB1	1.26434	1.84336	29.3586	8.47547e-07	3.83932e-06	114	141	104	54	17	22	16	58	39	24	19	48	37	32	24
4052	LTBP1	1.2634	9.46088	39.3081	2.82146e-08	1.7172e-07	22139	21863	21224	10916	7884	7976	7248	10098	11907	9767	10601	10242	20093	21281	19344
5178	PEG3	1.26335	0.397511	6.42515	0.0135488	0.0252285	22	30	26	4	23	18	16	7	11	12	19	2	29	32	29
822	CAPG	1.26289	5.95518	19.0151	4.48464e-05	0.000146261	3127	2891	2974	1774	607	598	475	1582	516	639	504	1612	1210	1040	987
643866	CBLN3	1.26272	1.6334	10.6576	0.00171523	0.00395693	111	113	112	80	6	8	6	86	36	20	16	75	49	52	41
54946	SLC41A3	1.26198	4.91688	78.6249	5.68847e-13	9.04122e-12	1004	925	923	531	248	247	209	481	225	202	244	473	505	472	386
3005	H1F0	1.26141	6.96811	61.8232	3.80186e-11	4.14199e-10	4033	3954	3923	1820	1237	1163	1113	1847	1242	1167	965	1718	2135	2097	2093
794	CALB2	1.25732	1.26995	6.03917	0.0165369	0.0301355	7	7	6	46	58	51	67	49	29	50	28	62	184	196	176
9605	VPS9D1	1.25725	3.34866	111.609	5.26959e-16	1.57615e-14	351	298	342	165	91	72	62	164	115	103	123	162	191	190	177
101928584	LOC101928584	1.25648	3.51945	8.39681	0.0050487	0.0104224	116	124	122	72	29	29	35	57	25	41	43	107	102	84	80
7851	MALL	1.256	2.22821	13.8709	0.000399035	0.0010653	43	34	28	14	27	19	11	16	32	26	31	22	65	72	42
56975	FAM20C	1.25528	6.27839	33.4872	1.97764e-07	1.01765e-06	1874	1876	1814	746	950	912	853	655	484	541	657	694	1398	1453	1234
100506518	LOC100506518	1.25443	-0.240363	18.7045	5.09437e-05	0.000164142	32	37	32	17	13	4	5	12	5	6	9	13	7	6	13
9501	RPH3AL	1.25293	0.812378	7.65576	0.00727587	0.0144631	26	17	24	10	40	41	23	4	3	4	2	5	39	51	35
84536	C21orf67	1.25276	1.20639	48.9765	1.40471e-09	1.09849e-08	54	49	57	30	13	20	12	20	12	22	23	19	35	32	26
90634	N4BP2L1	1.25193	0.734045	13.7423	0.00042239	0.00112052	85	93	70	39	10	13	11	43	18	18	21	36	28	22	16
340061	TMEM173	1.25084	4.71442	51.3893	6.91807e-10	5.76611e-09	560	661	614	330	261	244	201	336	226	181	156	318	511	474	434
118491	TTC18	1.24969	-0.0627468	11.6764	0.00107072	0.002585	27	25	26	10	2	7	9	18	3	1	3	12	8	3	9
79635	CCDC121	1.2492	0.742887	21.1087	1.92594e-05	6.77554e-05	27	32	32	17	8	2	5	18	9	5	3	18	13	7	14
3232	HOXD3	1.24723	-0.311963	7.92227	0.00637519	0.0128766	36	41	39	16	10	8	6	21	0	1	4	33	13	9	8
64283	ARHGEF28	1.2468	3.41353	23.1087	8.77356e-06	3.28695e-05	332	311	328	187	42	49	45	124	96	90	138	154	141	138	109
59271	EVA1C	1.24678	2.54146	13.6171	0.000446466	0.00118013	197	190	205	74	20	31	22	75	58	55	51	86	48	42	35
114625	ERMAP	1.24624	4.32028	72.587	2.42648e-12	3.38738e-11	696	756	707	339	131	151	113	320	249	213	188	323	308	310	227
140545	RNF32	1.24551	0.52215	21.7281	1.50647e-05	5.40665e-05	36	36	33	28	5	11	5	23	3	5	10	26	22	21	17
83719	YPEL3	1.24531	3.81125	59.0565	8.00997e-11	8.19752e-10	643	630	671	327	139	140	120	308	200	231	191	337	346	329	290
8673	VAMP8	1.24398	1.6913	31.3697	4.13752e-07	2.00805e-06	94	72	74	57	16	21	8	45	21	29	16	48	42	55	37
6414	SEPP1	1.2437	4.7711	6.92411	0.0105046	0.0201109	1271	1234	1187	916	86	79	74	894	184	209	174	775	428	377	315
6383	SDC2	1.24361	8.11074	22.4209	1.14719e-05	4.20876e-05	1879	1767	1831	1263	2455	2322	2242	1235	2073	2400	2054	1164	6535	6165	5601
84280	BTBD10	1.24355	5.03546	208.823	1.89094e-22	2.61985e-20	1290	1235	1221	533	403	427	363	430	331	399	407	435	636	612	568
3992	FADS1	1.24326	7.67071	12.7497	0.000657728	0.00166915	21286	21299	21061	10295	3543	3570	3311	9547	1669	1127	1949	10570	1940	1783	1499
3006	HIST1H1C	1.24249	2.76361	22.6209	1.06087e-05	3.91455e-05	164	156	142	70	35	41	38	60	61	74	55	55	89	99	73
55295	KLHL26	1.24225	2.32658	79.7311	4.38989e-13	7.13953e-12	190	191	159	72	48	41	56	70	55	61	74	77	125	90	69
54621	VSIG10	1.24109	2.9754	45.9358	3.50579e-09	2.53003e-08	365	354	382	164	80	91	66	150	83	73	108	159	137	117	97
2309	FOXO3	1.24103	7.22492	32.9927	2.3462e-07	1.1902e-06	8672	8637	8613	3653	1400	1401	1304	3565	2501	1779	2030	3636	2083	2098	1883
374987	NEXN-AS1	1.24073	-1.10948	6.02868	0.0166273	0.030261	8	6	15	2	1	3	4	8	3	2	4	2	9	3	3
8193	DPF1	1.24073	0.58091	18.8377	4.82308e-05	0.0001562	17	31	27	6	2	9	13	4	6	5	10	10	12	8	5
728819	LOC728819	1.2395	0.536865	22.4905	1.11636e-05	4.1059e-05	49	60	56	31	23	22	16	17	12	16	8	25	33	22	30
51454	GULP1	1.23851	4.59028	55.4909	2.1458e-10	1.99451e-09	846	854	785	227	387	402	302	204	324	340	402	194	621	570	494
57205	ATP10D	1.23695	5.8695	69.806	4.83625e-12	6.32148e-11	872	723	712	453	264	254	255	462	282	218	338	463	774	622	538
401232	LINC01011	1.23669	-0.110011	11.6756	0.00107111	0.00258553	21	26	20	9	5	2	7	7	10	6	5	3	5	3	8
7439	BEST1	1.23631	0.728924	20.8546	2.13139e-05	7.43683e-05	77	79	85	27	25	19	14	26	20	37	25	27	35	33	23
54206	ERRFI1	1.23604	6.81721	12.5713	0.000712771	0.0017916	1002	1080	1049	823	715	634	623	947	1438	791	732	869	2285	2720	2156
23568	ARL2BP	1.23593	6.44842	174.302	1.81499e-20	1.54075e-18	2590	2347	2326	1120	768	790	706	985	577	753	710	1101	1304	1244	1195
22925	PLA2R1	1.23482	4.89219	14.351	0.000323064	0.000879429	963	934	902	750	199	228	176	679	193	171	189	700	595	636	522
91775	NXPE3	1.23424	5.42371	99.25	6.11566e-15	1.47412e-13	1619	1486	1468	951	471	483	389	847	349	345	508	975	1088	1031	844
57523	NYNRIN	1.23374	4.81729	38.8469	3.2785e-08	1.97409e-07	718	685	701	584	193	171	144	649	256	134	226	653	677	679	619
64083	GOLPH3	1.23313	6.66022	187.746	2.85146e-21	2.88804e-19	3043	2963	2864	1308	1135	1148	1126	1268	1230	1269	1233	1222	2496	2415	2074
10505	SEMA4F	1.2322	3.35077	55.7611	1.98937e-10	1.87522e-09	277	273	280	139	52	57	42	128	75	70	75	130	106	92	96
101927254	LOC101927254	1.23207	-0.736407	7.45426	0.00804488	0.0158395	18	18	16	4	4	5	7	10	18	9	22	5	17	27	24
100507567	RAB11B-AS1	1.23129	1.0107	36.0414	8.29596e-08	4.6097e-07	66	56	46	19	27	19	24	19	29	25	28	18	43	55	39
151313	FAHD2B	1.23095	1.59761	32.1678	3.12647e-07	1.55224e-06	75	83	76	25	29	28	29	23	14	27	17	24	27	37	28
155066	ATP6V0E2	1.23072	3.2898	33.061	2.29137e-07	1.1652e-06	230	234	170	120	24	22	23	108	56	52	51	126	80	68	61
2650	GCNT1	1.23061	6.12126	28.6849	1.08157e-06	4.8031e-06	2878	2792	2742	724	678	708	591	668	627	647	754	757	408	449	382
1301	COL11A1	1.23044	12.899	16.8422	0.000110666	0.000331546	13594	12155	12734	1652	8539	8216	7449	1639	2978	2207	2094	1681	6222	6572	5773
80024	SLC8B1	1.23043	3.55252	61.301	4.3705e-11	4.70911e-10	271	266	258	143	73	61	55	126	76	60	89	142	143	112	138
374897	SBSN	1.22957	-0.168788	8.04156	0.00601066	0.0122109	29	32	38	10	7	6	3	17	32	24	33	12	38	38	31
80332	ADAM33	1.22747	0.469583	9.03068	0.00371115	0.0079218	28	20	33	7	12	12	18	16	14	10	10	12	25	24	30
968	CD68	1.22629	6.39383	23.566	7.35028e-06	2.79377e-05	5094	5205	5055	2637	1012	987	905	2593	1503	1358	1324	2501	2108	2069	1921
678	ZFP36L2	1.22478	6.79796	38.4129	3.77841e-08	2.23029e-07	3832	3717	3848	2968	696	794	642	2693	977	1144	1002	2902	2788	2503	2305
1718	DHCR24	1.22404	7.21864	13.262	0.000522859	0.00135714	9486	9020	8919	5290	1588	1512	1385	4618	563	519	786	5336	1584	1291	1162
9945	GFPT2	1.22252	6.50236	34.0664	1.62072e-07	8.47645e-07	3275	3231	3083	1969	1283	1447	1247	1952	2037	1541	1797	1849	3965	3826	3595
24137	KIF4A	1.22217	3.62308	13.1988	0.000537804	0.00139224	91	88	101	40	32	20	21	31	34	31	48	34	36	52	55
55092	TMEM51	1.22033	-0.17843	11.6079	0.00110487	0.0026548	14	14	17	6	14	14	12	19	13	13	16	16	43	41	38
7378	UPP1	1.22	2.05586	15.4748	0.000198253	0.000564253	149	155	151	88	11	13	10	113	61	57	39	103	94	83	63
284217	LAMA1	1.21944	0.917783	9.10252	0.00358487	0.00767343	13	7	11	30	4	12	5	29	12	4	11	28	55	45	41
64285	RHBDF1	1.21721	4.78073	53.6406	3.62026e-10	3.21058e-09	474	479	505	253	99	121	125	256	100	69	111	249	188	174	174
8620	NPFF	1.21591	-0.598787	12.3875	0.000774495	0.00193111	16	16	13	5	5	6	5	6	5	5	2	6	11	7	4
7538	ZFP36	1.2157	5.03044	44.8328	4.91601e-09	3.43303e-08	451	461	447	297	212	173	186	251	167	159	171	287	456	427	404
389289	ANXA2R	1.21542	-0.32289	7.5746	0.00757593	0.0149987	34	31	30	16	9	7	4	28	0	2	4	19	10	10	12
84812	PLCD4	1.21441	2.74952	29.8768	7.03494e-07	3.24177e-06	340	387	344	132	88	83	76	129	71	64	59	122	77	53	47
4784	NFIX	1.21208	8.2914	74.2587	1.61374e-12	2.32576e-11	12733	13002	12363	5288	3348	3191	3049	5389	4674	2677	3816	5427	5466	5154	4965
51232	CRIM1	1.21198	7.41137	37.9366	4.41833e-08	2.57593e-07	1986	1944	1999	799	811	688	706	760	697	594	773	839	1320	1221	1155
283431	GAS2L3	1.21084	2.33661	14.9858	0.000244937	0.000684127	67	74	64	34	26	15	19	30	7	10	11	31	28	19	16
1605	DAG1	1.21048	6.66882	49.3178	1.26964e-09	1.00571e-08	3438	3417	3429	1678	898	900	831	1567	735	502	733	1710	1295	1171	1076
4329	ALDH6A1	1.21032	5.42127	58.0725	1.04829e-10	1.04586e-09	807	911	844	418	269	270	256	369	341	282	323	393	538	559	507
283	ANG	1.20824	2.62732	31.187	4.41318e-07	2.12498e-06	151	186	137	50	51	49	47	55	75	65	38	54	69	83	83
5106	PCK2	1.2077	5.29153	15.6988	0.000180048	0.000516141	1035	904	1001	486	258	270	230	435	248	231	226	444	366	417	359
339488	TFAP2E	1.20663	-1.14397	10.9667	0.00148537	0.00347413	13	12	17	6	3	3	4	3	1	6	2	6	2	4	3
8718	TNFRSF25	1.20577	2.44666	11.3679	0.00123377	0.00292905	154	140	184	104	51	62	51	115	31	36	32	114	120	122	102
27248	ERLEC1	1.20558	7.3058	145.494	1.39385e-18	7.60971e-17	2836	2697	2585	1597	1118	1173	1039	1495	1250	1435	1267	1542	3000	2820	2557
7813	EVI5	1.20431	4.27816	111.818	5.06289e-16	1.52364e-14	495	489	482	325	189	194	164	310	151	153	178	316	457	449	357
51259	TMEM216	1.20392	4.07382	34.5606	1.3689e-07	7.24977e-07	368	337	363	124	92	69	55	160	87	119	109	139	106	117	106
473	RERE	1.20325	5.45283	70.2758	4.30008e-12	5.67905e-11	1549	1577	1525	680	451	418	407	662	628	363	526	703	824	786	689
100288077	WTAPP1	1.20301	0.0936566	5.38793	0.0232699	0.040844	19	15	29	0	16	18	14	2	25	54	45	0	57	56	65
100506495	LIFR-AS1	1.20298	0.0433522	8.61599	0.00453682	0.00948033	35	34	25	12	2	6	2	15	6	8	2	18	3	4	4
84824	FCRLA	1.20263	-1.19463	5.36371	0.0238138	0.0416692	11	16	12	7	1	2	1	2	3	7	4	7	4	2	5
79667	FLJ13197	1.20183	0.62058	15.2529	0.000218173	0.000616172	21	21	25	13	9	6	5	22	11	7	5	14	21	17	22
10855	HPSE	1.2015	1.44804	10.5295	0.00182112	0.00416838	31	26	20	12	35	30	25	30	35	22	19	16	70	87	68
100652739	RAET1E-AS1	1.20086	-0.621792	10.1064	0.00222163	0.00499645	15	24	25	10	5	5	4	8	6	6	5	4	6	6	3
8660	IRS2	1.20068	3.65065	15.6629	0.000182849	0.000523761	301	330	313	212	58	61	43	187	110	97	94	211	160	193	182
150468	CKAP2L	1.20028	3.56681	7.55672	0.00764374	0.0151207	56	78	57	8	22	23	16	13	20	15	42	14	27	18	21
51308	REEP2	1.19958	2.58801	12.1206	0.00087421	0.00215183	241	217	207	136	18	16	18	163	15	30	26	131	36	43	37
2444	FRK	1.19945	1.51074	18.4533	5.64959e-05	0.000180252	20	28	20	17	25	17	13	12	18	16	34	13	54	52	49
26353	HSPB8	1.19913	3.90957	13.1328	0.000553913	0.00142966	255	225	227	107	220	232	198	78	112	93	131	108	409	364	304
23452	ANGPTL2	1.19895	8.3273	18.0093	6.78936e-05	0.000212281	1789	1736	1584	721	1371	1325	1164	739	2063	1635	2522	749	3701	4219	3678
25874	MPC2	1.19814	5.0836	75.4415	1.21274e-12	1.79179e-11	1325	1147	1189	526	290	303	306	472	294	382	315	523	481	450	371
79924	ADM2	1.19769	3.71168	5.89214	0.0178519	0.0322476	103	100	110	51	30	30	24	47	46	28	17	33	47	45	37
1774	DNASE1L1	1.19637	5.2435	64.567	1.84491e-11	2.15341e-10	1154	1147	1175	521	279	263	239	458	526	497	490	505	667	643	596
3914	LAMB3	1.19561	3.05855	19.6504	3.46142e-05	0.000115454	220	209	230	143	63	66	54	112	127	92	109	139	226	184	175
7070	THY1	1.19555	8.41696	20.3294	2.63084e-05	9.00829e-05	7245	7138	6991	3996	3590	3396	3182	3855	2801	2740	3128	3846	7631	6761	6447
101927111	RP11-81N13.1	1.19532	0.197254	20.6661	2.29831e-05	7.95684e-05	43	49	48	16	9	17	8	23	9	16	11	27	23	10	22
114783	LMTK3	1.19522	-1.24003	5.3577	0.0236459	0.0414149	3	6	4	4	7	5	1	5	3	7	4	2	13	17	9
92521	SPECC1	1.19521	5.78126	43.5885	7.22892e-09	4.89912e-08	1046	884	923	733	382	373	332	661	246	214	286	693	827	879	746
206338	AQPEP	1.19335	-1.05953	9.78955	0.00258113	0.00571052	14	11	8	4	4	3	4	2	5	1	5	4	3	5	6
6272	SORT1	1.18874	6.69657	16.1604	0.000147785	0.000431314	2741	2491	2387	1186	575	576	500	1119	324	286	321	1141	405	395	382
728039	SSR4P1	1.18768	0.821617	15.8987	0.000165267	0.000477214	35	29	28	13	10	10	6	9	7	8	8	12	12	8	9
7869	SEMA3B	1.18673	5.01275	17.7127	7.68086e-05	0.000237726	206	180	224	124	197	204	206	117	138	132	151	121	447	431	388
440952	EIF1B-AS1	1.18644	-0.853462	10.5642	0.00179178	0.00410836	20	13	15	11	3	3	2	9	4	5	3	6	8	6	4
56654	NPDC1	1.18576	4.52543	56.5087	1.6149e-10	1.53902e-09	592	559	570	366	190	203	167	351	226	217	213	389	528	469	443
5394	EXOSC10	1.18424	6.04146	95.2509	1.40642e-14	3.11533e-13	1960	2031	2016	881	557	623	545	826	611	483	711	837	989	875	799
55816	DOK5	1.18416	3.16385	44.4615	5.51299e-09	3.81724e-08	122	135	144	88	42	41	40	64	61	47	37	67	83	103	87
[truncated: 6,979 more rows]

## Sheet: Day3
GeneID	GeneName	logFC	logCPM	F	PValue	FDR	X31	X32	X33	X55	X56	X57	X70	X71	X72	X07	X85	X86	X87	X08	X09
[truncated: 9,128 more rows]

[truncated: 5 more sheets: Day7, Day21, -TGF-B1 Day1 analyze on Day21, -TGF-B1 Day3 analyze on Day21, -TGF-B1 Day7 analyze on Day21]
